# Supplementary material for: Transcriptome diversity is a systematic source of variation in RNA-sequencing data
Source: PLoS Comput Biol. 2022 Mar 24;18(3):e1009939. doi: 10.1371/journal.pcbi.1009939 (PMC8982896; doi:10.1371/journal.pcbi.1009939)
Supplement: S2 Table — (TSV) [file pcbi.1009939.s003.tsv]

type	dataset	intact	transcriptome_diversity	PC1	PC2	PC3	PC4	PC5	pcr	platform	sequencing_depth	sex	intact_minus_transcriptome_diversity
tmm	gtex_Adipose_Subcutaneous	0.804090668	0.769951762	0.802389242	0.802012019	0.803525068	0.8016518	0.802507028	0.801848782	0.801098451	0.798420861	0.795106934	0.034138907
tpm	gtex_Adipose_Subcutaneous	0.771992812	0.647994127	0.769959815	0.769449894	0.771328968	0.768911794	0.77056091	0.769941971	0.767985955	0.770070361	0.76433163	0.123998685
tmm	gtex_Adipose_Visceral_Omentum	0.825728964	0.780157363	0.822702465	0.823913053	0.823633606	0.823727846	0.824044407	0.82325829	0.823630734	0.808963972	0.820340143	0.045571601
tpm	gtex_Adipose_Visceral_Omentum	0.786414702	0.588288858	0.783785212	0.784188829	0.78459871	0.784108392	0.78493427	0.784451759	0.785045535	0.764974469	0.778961061	0.198125843
tmm	gtex_Adrenal_Gland	0.735817474	0.684468362	0.727665073	0.732816923	0.733094335	0.731435827	0.731577926	0.728690801	0.725544131	0.732638071	0.731363467	0.051349112
tpm	gtex_Adrenal_Gland	0.676365862	0.507349689	0.669931613	0.672862339	0.674342258	0.672729657	0.670935526	0.670735953	0.664761704	0.672940665	0.672043719	0.169016173
tmm	gtex_Artery_Aorta	0.827193026	0.77624688	0.824864852	0.825327579	0.8255026	0.823495232	0.824747839	0.824082989	0.817999915	0.803572978	0.821432727	0.050946146
tpm	gtex_Artery_Aorta	0.801767409	0.713014876	0.79917523	0.799921493	0.800009635	0.79685752	0.799146096	0.79700735	0.794001955	0.782656993	0.796463517	0.088752533
tmm	gtex_Artery_Coronary	0.786299451	0.748202653	0.781648626	0.782799264	0.782842723	0.780797049	0.777732495	0.782783627	0.777639046	0.756113961	0.780847057	0.038096798
tpm	gtex_Artery_Coronary	0.752085162	0.62543621	0.749075653	0.747578675	0.750256967	0.744050485	0.737666896	0.7461314	0.745671109	0.731064442	0.747254736	0.126648952
tmm	gtex_Artery_Tibial	0.829218366	0.814841884	0.826718542	0.826660894	0.827847321	0.827721333	0.826436247	0.826895863	0.818082788	0.821208285	0.823988303	0.014376482
tpm	gtex_Artery_Tibial	0.802336015	0.757126474	0.799220558	0.800335035	0.801076909	0.799919496	0.800443373	0.800347923	0.792450798	0.799865402	0.798462042	0.045209541
tmm	gtex_Brain_Amygdala	0.728252035	0.652199443	0.724260862	0.725993703	0.725026621	0.722472057	0.723834102	0.725616404	0.715370736	0.723702504	0.719646374	0.076052592
tpm	gtex_Brain_Amygdala	0.77542888	0.310913841	0.766621925	0.770166427	0.772748535	0.770986986	0.772407829	0.773232813	0.768551666	0.770202283	0.761995219	0.464515039
tmm	gtex_Brain_Anterior_cingulate_cortex_BA24	0.756200547	0.604523772	0.751907804	0.749386062	0.753427925	0.751225304	0.752632636	0.754115998	0.734953294	0.746416926	0.750528295	0.151676775
tpm	gtex_Brain_Anterior_cingulate_cortex_BA24	0.799791222	0.288693959	0.789884062	0.79937531	0.788662774	0.796481405	0.798551342	0.794265872	0.781352859	0.803321912	0.797097572	0.511097263
tmm	gtex_Brain_Caudate_basal_ganglia	0.817476333	0.661372192	0.814033577	0.807635813	0.815780514	0.81553408	0.815320485	0.812840156	0.808275467	0.81100759	0.812337778	0.156104141
tpm	gtex_Brain_Caudate_basal_ganglia	0.854112586	0.300642526	0.853051338	0.846370056	0.853047964	0.850693499	0.850625806	0.852723437	0.850100894	0.853476775	0.849647441	0.55347006
tmm	gtex_Brain_Cerebellar_Hemisphere	0.795314083	0.700646576	0.792163636	0.789395389	0.792473892	0.791941812	0.790862486	0.788289601	0.786384559	0.780626689	0.783739326	0.094667507
tpm	gtex_Brain_Cerebellar_Hemisphere	0.810790517	0.382783309	0.804875874	0.802026527	0.809282445	0.809147159	0.807083425	0.808667502	0.805246518	0.794394011	0.793157892	0.428007208
tmm	gtex_Brain_Cerebellum	0.744505875	0.675175851	0.740998042	0.735759916	0.741491976	0.741760717	0.737822631	0.736459936	0.736415964	0.738586089	0.731122131	0.069330024
tpm	gtex_Brain_Cerebellum	0.746930858	0.37960355	0.744483151	0.738323525	0.744258832	0.743487977	0.745259628	0.741282787	0.742702668	0.74248655	0.738820895	0.367327308
tmm	gtex_Brain_Cortex	0.797317344	0.684357408	0.790746976	0.787850496	0.793908597	0.795058325	0.795185484	0.789156139	0.788680047	0.780624557	0.789860453	0.112959936
tpm	gtex_Brain_Cortex	0.783838098	0.355473627	0.779344578	0.779950764	0.782094487	0.784300709	0.782837092	0.779019012	0.77653851	0.778565356	0.777700654	0.428364471
tmm	gtex_Brain_Frontal_Cortex_BA9	0.826923143	0.692204954	0.82213789	0.822564698	0.824919891	0.822430569	0.825406726	0.823332253	0.81539534	0.798394341	0.815864157	0.13471819
tpm	gtex_Brain_Frontal_Cortex_BA9	0.836747919	0.345163906	0.834971501	0.833119603	0.836446403	0.83407045	0.834478728	0.833356136	0.832270117	0.821433653	0.830883831	0.491584014
tmm	gtex_Brain_Hippocampus	0.835234652	0.777621518	0.830870747	0.830222813	0.832693711	0.832036348	0.829923694	0.83056917	0.829651795	0.822185143	0.828813155	0.057613134
tpm	gtex_Brain_Hippocampus	0.857486362	0.345998876	0.849136833	0.855084361	0.8537992	0.855731809	0.854892332	0.855285461	0.856524788	0.852117671	0.853392699	0.511487486
tmm	gtex_Brain_Hypothalamus	0.813460916	0.724450182	0.811779737	0.80829637	0.810387568	0.806206121	0.809955216	0.811657649	0.80169332	0.807127562	0.806217664	0.089010734
tpm	gtex_Brain_Hypothalamus	0.850026952	0.312549768	0.849953893	0.847092716	0.848203217	0.846116568	0.849602188	0.847100512	0.844615437	0.846018773	0.847397776	0.537477184
tmm	gtex_Brain_Nucleus_accumbens_basal_ganglia	0.818693445	0.665281269	0.816056731	0.811371871	0.815649211	0.817468184	0.815644191	0.814087512	0.80738188	0.806437382	0.810342213	0.153412176
tpm	gtex_Brain_Nucleus_accumbens_basal_ganglia	0.857066248	0.280770426	0.855719354	0.842987199	0.855164218	0.855298876	0.854202162	0.85450131	0.844695239	0.851430906	0.855185087	0.576295822
tmm	gtex_Brain_Putamen_basal_ganglia	0.815172917	0.625205608	0.809415722	0.807926506	0.811605322	0.812957292	0.808590895	0.808902631	0.810078946	0.80317624	0.805741568	0.189967309
tpm	gtex_Brain_Putamen_basal_ganglia	0.866387692	0.221370884	0.866020816	0.861897321	0.866280821	0.86295499	0.849796969	0.8645614	0.864209083	0.849635109	0.865199683	0.645016807
tmm	gtex_Brain_Spinal_cord_cervical_c1	0.719239804	0.671273754	0.712896172	0.71030598	0.716253519	0.713799831	0.71241006	0.706731074	0.707663009	0.71079371	0.714182	0.047966049
tpm	gtex_Brain_Spinal_cord_cervical_c1	0.729618241	0.280319389	0.723935658	0.723213806	0.72559805	0.724731513	0.704872826	0.72288471	0.713970232	0.7287266	0.721728464	0.449298852
tmm	gtex_Brain_Substantia_nigra	0.743173292	0.661893411	0.737786854	0.737679074	0.731701031	0.738455523	0.735477615	0.736863527	0.723812514	0.735734814	0.73801448	0.081279881
tpm	gtex_Brain_Substantia_nigra	0.79986326	0.301093961	0.797613621	0.797433702	0.780683067	0.797455451	0.789130908	0.795195405	0.787178065	0.80118386	0.796920054	0.498769298
tmm	gtex_Breast_Mammary_Tissue	0.837821713	0.716197495	0.834113884	0.835622225	0.836805505	0.83460302	0.835369726	0.83389372	0.834658832	0.827058367	0.788789928	0.121624218
tpm	gtex_Breast_Mammary_Tissue	0.819409976	0.536966321	0.813315209	0.81693805	0.818549739	0.814941929	0.81679835	0.816309196	0.817363736	0.81308458	0.773427325	0.282443655
tmm	gtex_Cells_Cultured_fibroblasts	0.86785345	0.80203477	0.864227323	0.865317291	0.86677381	0.866532217	0.866182326	0.866935364	0.853209791	0.801507291	0.863150726	0.06581868
tpm	gtex_Cells_Cultured_fibroblasts	0.853126818	0.768269302	0.850069072	0.850924422	0.852246701	0.851891281	0.851735443	0.852458951	0.840313915	0.792077773	0.848389239	0.084857516
tmm	gtex_Colon_Sigmoid	0.808803337	0.776367791	0.805880967	0.807325874	0.805255245	0.807241141	0.805755855	0.804520449	0.805596966	0.797137041	0.805020289	0.032435546
tpm	gtex_Colon_Sigmoid	0.761176709	0.62672877	0.759366742	0.759942392	0.758605179	0.759744504	0.759562969	0.757345686	0.758686018	0.758763485	0.759196808	0.134447939
tmm	gtex_Colon_Transverse	0.869138482	0.655692964	0.865126372	0.866756408	0.865104649	0.865967774	0.866918752	0.86523569	0.864584977	0.861810459	0.866776457	0.213445517
tpm	gtex_Colon_Transverse	0.843004308	0.509276387	0.839718918	0.840745804	0.839387399	0.839281882	0.840407818	0.8377353	0.839188692	0.841277856	0.841180327	0.333727921
tmm	gtex_Esophagus_Gastroesophageal_Junction	0.811264796	0.788429329	0.808324434	0.808330307	0.808207432	0.808909379	0.809219315	0.808586503	0.806323232	0.801054909	0.801978491	0.022835466
tpm	gtex_Esophagus_Gastroesophageal_Junction	0.78130193	0.590720207	0.778830623	0.774960028	0.774259291	0.775891358	0.779229724	0.779616496	0.775992998	0.768201554	0.775176493	0.190581723
tmm	gtex_Esophagus_Mucosa	0.829492002	0.780637842	0.824166767	0.827230688	0.827974783	0.824351376	0.827364334	0.825845437	0.826143615	0.821264506	0.826706387	0.04885416
tpm	gtex_Esophagus_Mucosa	0.828034891	0.619739819	0.823687799	0.824435577	0.826813349	0.822052895	0.825744519	0.822824757	0.825308652	0.81172653	0.825721484	0.208295072
tmm	gtex_Esophagus_Muscularis	0.82775174	0.800536833	0.824167529	0.824754784	0.825499968	0.825108447	0.826116598	0.823219621	0.823406318	0.805802754	0.820028085	0.027214907
tpm	gtex_Esophagus_Muscularis	0.797616619	0.608327098	0.794995432	0.793875186	0.795167519	0.794621925	0.796556607	0.794949904	0.79357597	0.782909546	0.789439716	0.189289521
tmm	gtex_Heart_Atrial_Appendage	0.828176877	0.809098328	0.825354365	0.824582779	0.825636314	0.821370088	0.824061583	0.826837429	0.82503977	0.819827904	0.82266658	0.019078548
tpm	gtex_Heart_Atrial_Appendage	0.766760758	0.514057479	0.766177515	0.763933339	0.763734884	0.762219087	0.764972045	0.767220515	0.764414249	0.768080187	0.764081373	0.252703278
tmm	gtex_Heart_Left_Ventricle	0.836329382	0.696004865	0.832349061	0.833849865	0.833626216	0.831893046	0.831401235	0.832079202	0.830379786	0.796448537	0.829386264	0.140324517
tpm	gtex_Heart_Left_Ventricle	0.845192752	0.326956014	0.839199519	0.842481362	0.83691553	0.842783357	0.840945749	0.843928749	0.842318316	0.804319909	0.836620805	0.518236738
tmm	gtex_Kidney_Cortex	0.740665748	0.685422684	0.73321784	0.723982361	0.736596777	0.717001381	0.723830291	0.733306997	0.720349263	0.734357358	0.727244324	0.055243064
tpm	gtex_Kidney_Cortex	0.757568565	0.304150693	0.75542304	0.75900227	0.756817534	0.732368747	0.733709417	0.756054412	0.747960597	0.764522833	0.745534912	0.453417871
tmm	gtex_Liver	0.7624494	0.656234686	0.760480817	0.758581742	0.75758832	0.760384219	0.758656258	0.760159811	0.757088592	0.746459407	0.75503888	0.106214714
tpm	gtex_Liver	0.735264314	0.492330186	0.732398608	0.732843866	0.733046339	0.732449077	0.733017059	0.732064408	0.723712064	0.73408673	0.713456162	0.242934128
tmm	gtex_Lung	0.83493598	0.799119746	0.831607404	0.833009102	0.833132506	0.832455094	0.833750121	0.832052617	0.82983259	0.803328158	0.831987586	0.035816235
tpm	gtex_Lung	0.809686586	0.70793479	0.805977114	0.80800207	0.807927596	0.807707855	0.808819646	0.807051266	0.805010083	0.787609706	0.807274399	0.101751796
tmm	gtex_Minor_Salivary_Gland	0.707049991	0.60764808	0.702142713	0.704596197	0.704215713	0.703695083	0.703829496	0.695940053	0.7023857	0.697255306	0.688714204	0.099401911
tpm	gtex_Minor_Salivary_Gland	0.730222642	0.447825407	0.726110252	0.728570787	0.727665055	0.727672994	0.726740099	0.714284584	0.72554664	0.722099877	0.716637828	0.282397235
tmm	gtex_Muscle_Skeletal	0.797613925	0.746748911	0.79559269	0.796328232	0.795089213	0.796328915	0.796787465	0.794301186	0.794008055	0.786508868	0.791798333	0.050865015
tpm	gtex_Muscle_Skeletal	0.797392675	0.55807419	0.79583289	0.796347566	0.793520381	0.795437307	0.796791768	0.793295542	0.793668332	0.792143796	0.790046671	0.239318485
tmm	gtex_Nerve_Tibial	0.815414564	0.788240071	0.812160252	0.813453427	0.813659218	0.814050153	0.81267116	0.812419583	0.809190569	0.805385932	0.812159737	0.027174493
tpm	gtex_Nerve_Tibial	0.776656113	0.678395708	0.772396156	0.774239621	0.775141112	0.775609197	0.774537407	0.773113495	0.771332361	0.771379543	0.773861189	0.098260405
tmm	gtex_Ovary	0.790126042	0.745333454	0.787860271	0.782772908	0.788936975	0.784719155	0.777350652	0.786147665	0.78343311	0.77500243	0.790126042	0.044792588
tpm	gtex_Ovary	0.765260544	0.660658234	0.763516499	0.75758866	0.764359153	0.760140324	0.754780505	0.762190587	0.758775862	0.754936612	0.765260544	0.10460231
tmm	gtex_Pancreas	0.759446699	0.695360306	0.755815375	0.756562101	0.757041598	0.757466684	0.755490085	0.754861768	0.75226892	0.752824319	0.754141034	0.064086393
tpm	gtex_Pancreas	0.841913169	0.340113493	0.840342537	0.839997721	0.838072634	0.84002273	0.839619822	0.838506929	0.836107145	0.837905495	0.836468656	0.501799676
tmm	gtex_Pituitary	0.7449782	0.690016628	0.741631645	0.743590643	0.742104778	0.741714532	0.741208358	0.741415672	0.739818729	0.741315818	0.731702683	0.054961572
tpm	gtex_Pituitary	0.70541931	0.560000519	0.702423386	0.703826387	0.701912831	0.702862408	0.703161803	0.703739542	0.7022389	0.70013625	0.695377418	0.145418791
tmm	gtex_Prostate	0.779961025	0.748881477	0.774018433	0.778673372	0.776671591	0.777685579	0.778237224	0.775600104	0.771879918	0.770352813	0.779961025	0.031079548
tpm	gtex_Prostate	0.70232824	0.588457317	0.695546629	0.699704939	0.698885445	0.701183419	0.700964986	0.698325998	0.697912674	0.695423086	0.70232824	0.113870923
tmm	gtex_Skin_Not_Sun_Exposed_Suprapubic	0.832354724	0.776328264	0.819199645	0.829869904	0.828536152	0.830581448	0.83081572	0.828714357	0.830373115	0.826052277	0.822679935	0.05602646
tpm	gtex_Skin_Not_Sun_Exposed_Suprapubic	0.812397496	0.663735998	0.799706573	0.810227563	0.807893467	0.810465968	0.810641011	0.809021038	0.810819364	0.809168093	0.802901544	0.148661498
tmm	gtex_Skin_Sun_Exposed_Lower_leg	0.822133967	0.782583811	0.814735295	0.819391722	0.819862828	0.820920154	0.820769561	0.818195471	0.816237452	0.813599927	0.815417473	0.039550155
tpm	gtex_Skin_Sun_Exposed_Lower_leg	0.800587516	0.686222654	0.793172903	0.797836319	0.798597286	0.79947835	0.799501868	0.797646379	0.795039199	0.795955982	0.79444622	0.114364862
tmm	gtex_Small_Intestine_Terminal_Ileum	0.841152087	0.721348515	0.836202623	0.834334195	0.83679735	0.838459045	0.837773187	0.816629437	0.836936153	0.824127871	0.835109253	0.119803572
tpm	gtex_Small_Intestine_Terminal_Ileum	0.827257582	0.549701168	0.823759192	0.82587977	0.824393779	0.824293476	0.824832605	0.791504803	0.822309408	0.815796669	0.82250662	0.277556414
tmm	gtex_Spleen	0.763996241	0.702781335	0.757572314	0.76028753	0.758117225	0.757865358	0.75741177	0.752253759	0.752402629	0.755398361	0.755582623	0.061214906
tpm	gtex_Spleen	0.787549402	0.47622424	0.783776955	0.785067253	0.783404914	0.782820871	0.780481263	0.775620238	0.777143068	0.783189035	0.779866399	0.311325162
tmm	gtex_Stomach	0.819329993	0.654950506	0.815689158	0.817812181	0.817537458	0.817587785	0.815898527	0.812866116	0.815636442	0.7666083	0.816699248	0.164379487
tpm	gtex_Stomach	0.804020925	0.450186911	0.801297348	0.798481316	0.802061808	0.802818248	0.800982753	0.792813707	0.802223522	0.745572768	0.80301608	0.353834014
tmm	gtex_Testis	0.815248005	0.687330353	0.812370783	0.810712685	0.812879456	0.81315227	0.811810777	0.811118081	0.810287918	0.808637606	0.815248005	0.127917653
tpm	gtex_Testis	0.765459138	0.589445485	0.763178903	0.761634525	0.763468236	0.763086572	0.762933055	0.762066728	0.761714826	0.762121597	0.765459138	0.176013653
tmm	gtex_Thyroid	0.799921117	0.766166066	0.79676972	0.798190174	0.797074661	0.798005595	0.798835647	0.797200356	0.79617411	0.788917074	0.79162497	0.033755051
tpm	gtex_Thyroid	0.767211923	0.621146477	0.764047078	0.765027017	0.76500191	0.765725106	0.766377385	0.765479528	0.76412159	0.762224605	0.758217216	0.146065446
tmm	gtex_Uterus	0.681683039	0.641921647	0.670918288	0.678013665	0.676106343	0.67470959	0.675536038	0.673370276	0.669906755	0.674019266	0.681683039	0.039761392
tpm	gtex_Uterus	0.651388038	0.572537743	0.642930566	0.647833514	0.64610321	0.644166755	0.645951057	0.643369021	0.641609306	0.644827744	0.651388038	0.078850296
tmm	gtex_Vagina	0.716119165	0.555880928	0.713167449	0.707446227	0.710345625	0.711437123	0.702451422	0.712344822	0.711366902	0.698781412	0.716119165	0.160238237
tpm	gtex_Vagina	0.707221297	0.450000934	0.7048489	0.697953056	0.703339316	0.701674239	0.693681532	0.702557494	0.704594828	0.694596426	0.707221297	0.257220364
tmm	gtex_Whole_Blood	0.853745663	0.795016766	0.849114684	0.851119266	0.852485034	0.850714104	0.851237279	0.849266711	0.849968257	0.792272273	0.848854148	0.058728897
tpm	gtex_Whole_Blood	0.903438408	0.449801382	0.898030082	0.901492135	0.901524425	0.90054195	0.901518164	0.899741731	0.902006886	0.801792023	0.897201983	0.453637026
