# Supplementary material for: Transcriptome diversity is a systematic source of variation in RNA-sequencing data
Source: PLoS Comput Biol. 2022 Mar 24;18(3):e1009939. doi: 10.1371/journal.pcbi.1009939 (PMC8982896; doi:10.1371/journal.pcbi.1009939)
Supplement: S3 Table — (TSV) [file pcbi.1009939.s004.tsv]

sample_id,"transcriptome_diversity","group"
GTEX-S32W-1126-SM-4AD5V,0.795755815453242,"arora_gtex_mskcc_bladder"
GTEX-S3XE-1226-SM-4AD4L,0.815804939540042,"arora_gtex_mskcc_bladder"
GTEX-S4Q7-0926-SM-4AD5D,0.81767127727915,"arora_gtex_mskcc_bladder"
GTEX-S4UY-0926-SM-4AD6O,0.821042371848897,"arora_gtex_mskcc_bladder"
GTEX-SE5C-1026-SM-4BRUG,0.778191632093027,"arora_gtex_mskcc_bladder"
GTEX-SNMC-0826-SM-4DM66,0.83247639188057,"arora_gtex_mskcc_bladder"
GTEX-SNOS-0526-SM-4DM54,0.82914391760387,"arora_gtex_mskcc_bladder"
GTEX-U3ZM-0826-SM-4DXU6,0.786923899410623,"arora_gtex_mskcc_bladder"
GTEX-U4B1-1226-SM-4DXT7,0.804684998607547,"arora_gtex_mskcc_bladder"
GTEX-1117F-2826-SM-5GZXL,0.78154836102563,"arora_gtex_mskcc_breast"
GTEX-11EM3-1326-SM-5N9C6,0.775365709057877,"arora_gtex_mskcc_breast"
GTEX-11I78-2226-SM-5PNYA,0.809870491800824,"arora_gtex_mskcc_breast"
GTEX-11P81-1926-SM-5BC53,0.814455657300482,"arora_gtex_mskcc_breast"
GTEX-1211K-1926-SM-5EQLB,0.798537031002662,"arora_gtex_mskcc_breast"
GTEX-1269C-2426-SM-5FQSN,0.821774684107086,"arora_gtex_mskcc_breast"
GTEX-12WSB-0626-SM-59HJO,0.803452620551453,"arora_gtex_mskcc_breast"
GTEX-12WSK-2226-SM-5GCO5,0.790750152108625,"arora_gtex_mskcc_breast"
GTEX-12ZZX-1126-SM-5EGKB,0.797150776140264,"arora_gtex_mskcc_breast"
GTEX-13113-1726-SM-5GCOO,0.795042104638404,"arora_gtex_mskcc_breast"
GTEX-1313W-0826-SM-5EQ4T,0.801023537991883,"arora_gtex_mskcc_breast"
GTEX-131XW-0726-SM-5EGK3,0.781291504651772,"arora_gtex_mskcc_breast"
GTEX-131YS-0626-SM-5EGKL,0.792005061586563,"arora_gtex_mskcc_breast"
GTEX-132AR-0826-SM-5EGK6,0.79077863062989,"arora_gtex_mskcc_breast"
GTEX-133LE-1726-SM-5K7VQ,0.787495164629752,"arora_gtex_mskcc_breast"
GTEX-1399U-1826-SM-5PNZ1,0.78427999369396,"arora_gtex_mskcc_breast"
GTEX-13CF3-2126-SM-5IFJP,0.799497032896828,"arora_gtex_mskcc_breast"
GTEX-13D11-1026-SM-5IJFB,0.780560507485766,"arora_gtex_mskcc_breast"
GTEX-13FTX-1126-SM-5N9EN,0.797839829486539,"arora_gtex_mskcc_breast"
GTEX-13FTY-2226-SM-5J1ND,0.826021027901015,"arora_gtex_mskcc_breast"
GTEX-13N11-1726-SM-5J1OJ,0.815584052804041,"arora_gtex_mskcc_breast"
GTEX-13O3O-0826-SM-5K7WE,0.78258182122345,"arora_gtex_mskcc_breast"
GTEX-13PL6-2926-SM-5L3I2,0.789749070354559,"arora_gtex_mskcc_breast"
GTEX-13QIC-2326-SM-5LU5N,0.809970870346121,"arora_gtex_mskcc_breast"
GTEX-13W3W-1226-SM-5LU4H,0.810813307618965,"arora_gtex_mskcc_breast"
GTEX-145ME-1526-SM-5Q5F2,0.796715441639142,"arora_gtex_mskcc_breast"
GTEX-146FH-0826-SM-5SI8T,0.81583553604335,"arora_gtex_mskcc_breast"
GTEX-14AS3-1626-SM-5S2OY,0.711831488264279,"arora_gtex_mskcc_breast"
GTEX-Q2AG-0326-SM-48U1O,0.825705743652365,"arora_gtex_mskcc_breast"
GTEX-QDT8-0626-SM-48TYW,0.802623585212222,"arora_gtex_mskcc_breast"
GTEX-QVJO-1826-SM-447C9,0.806173109136982,"arora_gtex_mskcc_breast"
GTEX-R53T-1526-SM-48FEK,0.825307001721348,"arora_gtex_mskcc_breast"
GTEX-RU72-0626-SM-46MUI,0.812071906302047,"arora_gtex_mskcc_breast"
GTEX-S32W-2026-SM-4AD6E,0.805972168092003,"arora_gtex_mskcc_breast"
GTEX-S341-1526-SM-4AD6K,0.818443048844882,"arora_gtex_mskcc_breast"
GTEX-S4UY-0726-SM-4AD6X,0.801395717633264,"arora_gtex_mskcc_breast"
GTEX-SE5C-2126-SM-4BRUJ,0.800755348198988,"arora_gtex_mskcc_breast"
GTEX-T5JW-2026-SM-4DM63,0.826302648768082,"arora_gtex_mskcc_breast"
GTEX-T6MO-0326-SM-32QOK,0.799631600486475,"arora_gtex_mskcc_breast"
GTEX-TML8-1226-SM-32QON,0.818977725755741,"arora_gtex_mskcc_breast"
GTEX-U3ZN-1926-SM-4DXSG,0.816013342127271,"arora_gtex_mskcc_breast"
GTEX-UJHI-1426-SM-3DB9C,0.807790247285762,"arora_gtex_mskcc_breast"
GTEX-VJWN-0726-SM-3GIJ8,0.799132495650123,"arora_gtex_mskcc_breast"
GTEX-WI4N-1426-SM-3LK7H,0.805426127080198,"arora_gtex_mskcc_breast"
GTEX-WRHU-0326-SM-3MJFY,0.826764059008042,"arora_gtex_mskcc_breast"
GTEX-WXYG-2226-SM-4E3IM,0.814555074081921,"arora_gtex_mskcc_breast"
GTEX-WYBS-0926-SM-3NM94,0.823073106331077,"arora_gtex_mskcc_breast"
GTEX-WYVS-1726-SM-3NMAY,0.817650235000854,"arora_gtex_mskcc_breast"
GTEX-X15G-1626-SM-3NMB3,0.809913587440727,"arora_gtex_mskcc_breast"
GTEX-X4EP-2926-SM-3P5YQ,0.806429803043901,"arora_gtex_mskcc_breast"
GTEX-XMD2-0926-SM-4WWEF,0.786231007541751,"arora_gtex_mskcc_breast"
GTEX-XUJ4-1926-SM-4BOOV,0.794999715617208,"arora_gtex_mskcc_breast"
GTEX-XUW1-2326-SM-4BOO5,0.814928428786947,"arora_gtex_mskcc_breast"
GTEX-XUZC-1626-SM-4BRVP,0.818595322231588,"arora_gtex_mskcc_breast"
GTEX-XV7Q-2326-SM-4BRVZ,0.807616920509026,"arora_gtex_mskcc_breast"
GTEX-Y114-2026-SM-4TT7L,0.805277614977627,"arora_gtex_mskcc_breast"
GTEX-Y3IK-2326-SM-4WWDT,0.807696871386725,"arora_gtex_mskcc_breast"
GTEX-Y5LM-1726-SM-4VDSX,0.784793922609709,"arora_gtex_mskcc_breast"
GTEX-Y5V5-2126-SM-4WWFO,0.807191322887294,"arora_gtex_mskcc_breast"
GTEX-Y8LW-1626-SM-5IFHX,0.807476698822234,"arora_gtex_mskcc_breast"
GTEX-YB5K-1626-SM-5IFIN,0.801948768872781,"arora_gtex_mskcc_breast"
GTEX-YFC4-1426-SM-5IFJG,0.82034004005198,"arora_gtex_mskcc_breast"
GTEX-YJ8O-2226-SM-5IFHW,0.822846691612946,"arora_gtex_mskcc_breast"
GTEX-ZAJG-0626-SM-5HL8X,0.774960480210685,"arora_gtex_mskcc_breast"
GTEX-ZC5H-2626-SM-5J2MG,0.798317834430872,"arora_gtex_mskcc_breast"
GTEX-ZF29-1926-SM-5S2P1,0.820565176459869,"arora_gtex_mskcc_breast"
GTEX-ZF2S-2026-SM-5E461,0.827588178926955,"arora_gtex_mskcc_breast"
GTEX-ZF3C-2326-SM-5S2MZ,0.810861732660689,"arora_gtex_mskcc_breast"
GTEX-ZLV1-1426-SM-4WWES,0.806787698217488,"arora_gtex_mskcc_breast"
GTEX-ZPIC-1126-SM-5BC7F,0.79952943780848,"arora_gtex_mskcc_breast"
GTEX-ZQG8-0726-SM-5P9H9,0.791041177765537,"arora_gtex_mskcc_breast"
GTEX-ZV6S-1826-SM-5NQ8D,0.80054467783142,"arora_gtex_mskcc_breast"
GTEX-ZVT2-1826-SM-5NQ8W,0.744352806463299,"arora_gtex_mskcc_breast"
GTEX-ZVT4-1026-SM-57WC4,0.798464566081403,"arora_gtex_mskcc_breast"
GTEX-ZVZQ-0826-SM-51MRF,0.804655478065984,"arora_gtex_mskcc_breast"
GTEX-ZXES-0826-SM-5E43C,0.800653955833001,"arora_gtex_mskcc_breast"
GTEX-ZYWO-2326-SM-5GZY4,0.785146275270242,"arora_gtex_mskcc_breast"
GTEX-S32W-1526-SM-4AD6Z,0.792781061224785,"arora_gtex_mskcc_cervix"
GTEX-S341-1126-SM-4AD6T,0.804604691582575,"arora_gtex_mskcc_cervix"
GTEX-S4UY-1426-SM-4AD6Y,0.80998732819335,"arora_gtex_mskcc_cervix"
GTEX-TSE9-2826-SM-4DXTF,0.761034617937985,"arora_gtex_mskcc_cervix"
GTEX-S32W-1626-SM-4AD6G,0.796957142314864,"arora_gtex_mskcc_cervix"
GTEX-S341-1326-SM-4AD72,0.820214750058645,"arora_gtex_mskcc_cervix"
GTEX-T6MO-1426-SM-4DM73,0.809630412123873,"arora_gtex_mskcc_cervix"
GTEX-TSE9-2726-SM-4DXSQ,0.773858143804542,"arora_gtex_mskcc_cervix"
GTEX-111CU-1226-SM-5EGIN,0.796858950234469,"arora_gtex_mskcc_colon"
GTEX-111YS-1826-SM-5GIEP,0.795546665743764,"arora_gtex_mskcc_colon"
GTEX-1122O-1426-SM-5H11R,0.798771506697683,"arora_gtex_mskcc_colon"
GTEX-117XS-2226-SM-5GIE1,0.771020658624504,"arora_gtex_mskcc_colon"
GTEX-117YX-0526-SM-5EGJH,0.801171225400496,"arora_gtex_mskcc_colon"
GTEX-11DXX-1926-SM-5EGJK,0.798662471204977,"arora_gtex_mskcc_colon"
GTEX-11DXY-2026-SM-5N9CZ,0.789605212379301,"arora_gtex_mskcc_colon"
GTEX-11DXZ-1626-SM-5GIDI,0.76981644262899,"arora_gtex_mskcc_colon"
GTEX-11EI6-2626-SM-5PNVT,0.781685772326794,"arora_gtex_mskcc_colon"
GTEX-11EMC-1426-SM-5N9E4,0.773867083630547,"arora_gtex_mskcc_colon"
GTEX-11EQ9-1526-SM-5PNY7,0.792350539487627,"arora_gtex_mskcc_colon"
GTEX-11GS4-1826-SM-5HL4T,0.781292811708509,"arora_gtex_mskcc_colon"
GTEX-11I78-1326-SM-5PNY9,0.782314651275752,"arora_gtex_mskcc_colon"
GTEX-11ONC-1926-SM-5GU75,0.786879301771571,"arora_gtex_mskcc_colon"
GTEX-11P7K-1826-SM-5HL5A,0.760961423730463,"arora_gtex_mskcc_colon"
GTEX-11P81-1426-SM-5P9JN,0.780174655278635,"arora_gtex_mskcc_colon"
GTEX-11PRG-2026-SM-5GU5F,0.788436318495203,"arora_gtex_mskcc_colon"
GTEX-11TT1-0926-SM-5GU5M,0.782770358902347,"arora_gtex_mskcc_colon"
GTEX-11TUW-2326-SM-5EQMO,0.778167139368691,"arora_gtex_mskcc_colon"
GTEX-11ZTS-1526-SM-5N9G7,0.762442272052846,"arora_gtex_mskcc_colon"
GTEX-11ZTT-1626-SM-5EQKR,0.773488711435183,"arora_gtex_mskcc_colon"
GTEX-11ZU8-1126-SM-5EQ5K,0.765167344582867,"arora_gtex_mskcc_colon"
GTEX-1211K-1826-SM-5EGJ2,0.801072809127199,"arora_gtex_mskcc_colon"
GTEX-1212Z-1826-SM-5FQSH,0.780644539247674,"arora_gtex_mskcc_colon"
GTEX-12696-1926-SM-5EGJT,0.789293186059565,"arora_gtex_mskcc_colon"
GTEX-12BJ1-2026-SM-5FQUH,0.781995553255737,"arora_gtex_mskcc_colon"
GTEX-12WSG-2426-SM-5EQLZ,0.784608311846888,"arora_gtex_mskcc_colon"
GTEX-12WSJ-1426-SM-5GCON,0.781181559336761,"arora_gtex_mskcc_colon"
GTEX-12WSL-1826-SM-5LZW9,0.797723238657886,"arora_gtex_mskcc_colon"
GTEX-12ZZX-2726-SM-5N9FT,0.766052936737109,"arora_gtex_mskcc_colon"
GTEX-12ZZY-2726-SM-5EQ45,0.781851171926446,"arora_gtex_mskcc_colon"
GTEX-13111-1926-SM-5GCOL,0.804565829452983,"arora_gtex_mskcc_colon"
GTEX-131XE-1026-SM-5EGKE,0.786584896239862,"arora_gtex_mskcc_colon"
GTEX-131XG-1526-SM-5GCNQ,0.804777634339426,"arora_gtex_mskcc_colon"
GTEX-131YS-2926-SM-5EGKI,0.775879892973806,"arora_gtex_mskcc_colon"
GTEX-132AR-2826-SM-5IJFV,0.793286217445304,"arora_gtex_mskcc_colon"
GTEX-132NY-2726-SM-5PNY2,0.77906334125257,"arora_gtex_mskcc_colon"
GTEX-1339X-1726-SM-5P9J9,0.775991672995836,"arora_gtex_mskcc_colon"
GTEX-1399R-2126-SM-5K7WZ,0.770133978136688,"arora_gtex_mskcc_colon"
GTEX-13CF2-1826-SM-5N9GK,0.764793738256996,"arora_gtex_mskcc_colon"
GTEX-13CF3-1326-SM-5LZXZ,0.763927183360878,"arora_gtex_mskcc_colon"
GTEX-13D11-0626-SM-5LZYY,0.783070536245701,"arora_gtex_mskcc_colon"
GTEX-13FH7-1626-SM-5J2O9,0.786443998436346,"arora_gtex_mskcc_colon"
GTEX-13FHO-2726-SM-5K7VG,0.771220136670054,"arora_gtex_mskcc_colon"
GTEX-13G51-2126-SM-5IJD9,0.75452853711476,"arora_gtex_mskcc_colon"
GTEX-13N2G-2226-SM-5IJCU,0.788314040213319,"arora_gtex_mskcc_colon"
GTEX-13O1R-2426-SM-5KLZZ,0.77649518871953,"arora_gtex_mskcc_colon"
GTEX-13O61-1526-SM-5KM3P,0.798101489071001,"arora_gtex_mskcc_colon"
GTEX-13OVI-2126-SM-5KM3U,0.783013970487199,"arora_gtex_mskcc_colon"
GTEX-13OVJ-1826-SM-5KM2D,0.773657882561259,"arora_gtex_mskcc_colon"
GTEX-13OW6-2226-SM-5N9FL,0.800954958952685,"arora_gtex_mskcc_colon"
GTEX-13OW8-2726-SM-5L3FZ,0.771234796988657,"arora_gtex_mskcc_colon"
GTEX-13PVQ-2726-SM-5L3H7,0.788365053786497,"arora_gtex_mskcc_colon"
GTEX-13PVR-1726-SM-5Q5EC,0.780476267461218,"arora_gtex_mskcc_colon"
GTEX-13SLW-2826-SM-5Q5ES,0.800869582652325,"arora_gtex_mskcc_colon"
GTEX-13U4I-2626-SM-5SI9C,0.796575206789612,"arora_gtex_mskcc_colon"
GTEX-13VXT-2026-SM-5L3EW,0.806333171445674,"arora_gtex_mskcc_colon"
GTEX-13X6I-2726-SM-5Q5ET,0.800988592213304,"arora_gtex_mskcc_colon"
GTEX-13X6K-2726-SM-5O9DG,0.773701903557329,"arora_gtex_mskcc_colon"
GTEX-145LS-2926-SM-5O99G,0.793588621842889,"arora_gtex_mskcc_colon"
GTEX-145ME-1126-SM-5SIAT,0.808729010573789,"arora_gtex_mskcc_colon"
GTEX-145MO-2626-SM-5QGPD,0.784839841575685,"arora_gtex_mskcc_colon"
GTEX-146FH-2426-SM-5Q5EW,0.810061773317997,"arora_gtex_mskcc_colon"
GTEX-147GR-2826-SM-5RQK8,0.786006363119958,"arora_gtex_mskcc_colon"
GTEX-147JS-2626-SM-5S2UX,0.784543431692498,"arora_gtex_mskcc_colon"
GTEX-148VJ-2426-SM-5NQ9Y,0.794742190092032,"arora_gtex_mskcc_colon"
GTEX-14A5H-1626-SM-5SIAN,0.757636848581313,"arora_gtex_mskcc_colon"
GTEX-14A5I-2426-SM-5Q5CP,0.792022909105208,"arora_gtex_mskcc_colon"
GTEX-14BMU-1326-SM-5RQIH,0.79031813492734,"arora_gtex_mskcc_colon"
GTEX-14C39-1626-SM-5S2P4,0.790956021078642,"arora_gtex_mskcc_colon"
GTEX-WFG8-1726-SM-4LVM6,0.776976419770193,"arora_gtex_mskcc_colon"
GTEX-WHPG-1626-SM-4M1ZL,0.793427168939392,"arora_gtex_mskcc_colon"
GTEX-WHWD-1526-SM-4OORV,0.807129103188275,"arora_gtex_mskcc_colon"
GTEX-WI4N-2226-SM-4OOS9,0.779855046685189,"arora_gtex_mskcc_colon"
GTEX-WQUQ-2626-SM-4MVNP,0.802110405782886,"arora_gtex_mskcc_colon"
GTEX-WYVS-1126-SM-4SOJX,0.802612776214946,"arora_gtex_mskcc_colon"
GTEX-X15G-1526-SM-4PQZM,0.797243570944708,"arora_gtex_mskcc_colon"
GTEX-X4EO-2726-SM-4E3HS,0.779082304843367,"arora_gtex_mskcc_colon"
GTEX-XAJ8-0726-SM-47JY5,0.794101485351951,"arora_gtex_mskcc_colon"
GTEX-XUJ4-2126-SM-4BOOX,0.770921174044614,"arora_gtex_mskcc_colon"
GTEX-XUW1-1826-SM-4BOQD,0.80640666189602,"arora_gtex_mskcc_colon"
GTEX-XV7Q-2226-SM-4BRVY,0.798934626594231,"arora_gtex_mskcc_colon"
GTEX-XXEK-1826-SM-4BRVC,0.786830052852457,"arora_gtex_mskcc_colon"
GTEX-Y114-1626-SM-4TT7I,0.789323519414524,"arora_gtex_mskcc_colon"
GTEX-Y3I4-1126-SM-4TT7Y,0.79248952505424,"arora_gtex_mskcc_colon"
GTEX-Y5LM-1426-SM-5RQJL,0.810304159372826,"arora_gtex_mskcc_colon"
GTEX-YEC3-2026-SM-4WWFL,0.817645003345506,"arora_gtex_mskcc_colon"
GTEX-YECK-2826-SM-5IFHF,0.785265838839703,"arora_gtex_mskcc_colon"
GTEX-YF7O-1626-SM-5IFII,0.763681275080269,"arora_gtex_mskcc_colon"
GTEX-YJ8A-1726-SM-5P9IQ,0.812775071757361,"arora_gtex_mskcc_colon"
GTEX-Z93S-2626-SM-57WBX,0.769870355023994,"arora_gtex_mskcc_colon"
GTEX-ZA64-1426-SM-5CVMC,0.770258743901457,"arora_gtex_mskcc_colon"
GTEX-ZAB4-2426-SM-5HL8A,0.785216813287819,"arora_gtex_mskcc_colon"
GTEX-ZAB5-1426-SM-5HL9D,0.798415850680966,"arora_gtex_mskcc_colon"
GTEX-ZAJG-2626-SM-5S2NU,0.798066088902415,"arora_gtex_mskcc_colon"
GTEX-ZDTS-2726-SM-5L3E2,0.717317077119981,"arora_gtex_mskcc_colon"
GTEX-ZF28-2526-SM-57WFH,0.777649594680071,"arora_gtex_mskcc_colon"
GTEX-ZG7Y-1826-SM-4WWD3,0.787069280540523,"arora_gtex_mskcc_colon"
GTEX-ZLFU-1426-SM-4WWEU,0.775352327241971,"arora_gtex_mskcc_colon"
GTEX-ZLV1-1326-SM-4WWER,0.784781963442781,"arora_gtex_mskcc_colon"
GTEX-ZP4G-1526-SM-57WE5,0.785177724870107,"arora_gtex_mskcc_colon"
GTEX-ZPIC-2626-SM-57WE2,0.779434679594609,"arora_gtex_mskcc_colon"
GTEX-ZPU1-1726-SM-4WWFV,0.788201138882669,"arora_gtex_mskcc_colon"
GTEX-ZQG8-2426-SM-57WEE,0.768195605055309,"arora_gtex_mskcc_colon"
GTEX-ZT9W-1726-SM-51MS3,0.780339818361979,"arora_gtex_mskcc_colon"
GTEX-ZTSS-1226-SM-51MSZ,0.782201506280147,"arora_gtex_mskcc_colon"
GTEX-ZTTD-2626-SM-57WEX,0.793019621428011,"arora_gtex_mskcc_colon"
GTEX-ZV6S-1126-SM-57WE9,0.791596133331941,"arora_gtex_mskcc_colon"
GTEX-ZVT2-1726-SM-51MRO,0.779618808066743,"arora_gtex_mskcc_colon"
GTEX-ZVT3-2826-SM-5GU6A,0.766338343539508,"arora_gtex_mskcc_colon"
GTEX-ZVT4-2626-SM-5N9GJ,0.798863288042835,"arora_gtex_mskcc_colon"
GTEX-ZY6K-1326-SM-5GZWP,0.801140966942771,"arora_gtex_mskcc_colon"
GTEX-ZYFG-1826-SM-5GZWX,0.774149873587123,"arora_gtex_mskcc_colon"
GTEX-ZYT6-2826-SM-5GICX,0.783622920144817,"arora_gtex_mskcc_colon"
GTEX-ZZ64-0826-SM-5E449,0.798994469295141,"arora_gtex_mskcc_colon"
GTEX-111CU-1426-SM-5GZYP,0.810410471416847,"arora_gtex_mskcc_colon"
GTEX-111VG-2226-SM-5N9DU,0.802111095267206,"arora_gtex_mskcc_colon"
GTEX-111YS-1626-SM-5GZZ9,0.797625190148222,"arora_gtex_mskcc_colon"
GTEX-1122O-1526-SM-5N9CL,0.811292249052233,"arora_gtex_mskcc_colon"
GTEX-1128S-1626-SM-5H12O,0.808754208292413,"arora_gtex_mskcc_colon"
GTEX-117YW-1826-SM-5PNY5,0.784540207398106,"arora_gtex_mskcc_colon"
GTEX-117YX-0826-SM-5H11J,0.784679335421941,"arora_gtex_mskcc_colon"
GTEX-11DXX-1826-SM-5H126,0.801080227777976,"arora_gtex_mskcc_colon"
GTEX-11DXZ-1726-SM-5H12M,0.824452093889193,"arora_gtex_mskcc_colon"
GTEX-11EQ9-1426-SM-5987G,0.798635463189347,"arora_gtex_mskcc_colon"
GTEX-11GSP-1626-SM-5986N,0.749286823089106,"arora_gtex_mskcc_colon"
GTEX-11I78-1226-SM-5A5K6,0.81559143820945,"arora_gtex_mskcc_colon"
GTEX-11NSD-1626-SM-5986U,0.823232421036807,"arora_gtex_mskcc_colon"
GTEX-11O72-2226-SM-5PNW2,0.796456426489306,"arora_gtex_mskcc_colon"
GTEX-11ONC-2026-SM-5HL61,0.792717803119015,"arora_gtex_mskcc_colon"
GTEX-11P7K-1526-SM-5EGI7,0.825774211755198,"arora_gtex_mskcc_colon"
GTEX-11P81-1126-SM-5GU5G,0.809849997979609,"arora_gtex_mskcc_colon"
GTEX-11P82-1026-SM-5BC5J,0.816437539642136,"arora_gtex_mskcc_colon"
GTEX-11TTK-2426-SM-5PNYO,0.778392966888733,"arora_gtex_mskcc_colon"
GTEX-11TUW-2026-SM-5EQL8,0.797596232355075,"arora_gtex_mskcc_colon"
GTEX-11ZVC-2126-SM-5EGJ1,0.766262378178896,"arora_gtex_mskcc_colon"
GTEX-1211K-1726-SM-5FQUJ,0.822412478708381,"arora_gtex_mskcc_colon"
GTEX-12BJ1-2126-SM-5BC5O,0.80589152066981,"arora_gtex_mskcc_colon"
GTEX-12C56-0626-SM-5EGGC,0.813253224659649,"arora_gtex_mskcc_colon"
GTEX-12KS4-2426-SM-5LU8P,0.821828571753393,"arora_gtex_mskcc_colon"
GTEX-12WSJ-1526-SM-5GCNI,0.792496192225955,"arora_gtex_mskcc_colon"
GTEX-12WSL-1626-SM-5GCMU,0.799582340582823,"arora_gtex_mskcc_colon"
GTEX-13111-0726-SM-5DUVE,0.816021605397809,"arora_gtex_mskcc_colon"
GTEX-131XE-0826-SM-5HL9W,0.828676033731439,"arora_gtex_mskcc_colon"
GTEX-132AR-2726-SM-5PNVN,0.817268356714781,"arora_gtex_mskcc_colon"
GTEX-133LE-1526-SM-5IFEN,0.823768920770491,"arora_gtex_mskcc_colon"
GTEX-1399R-2226-SM-5P9JB,0.782685408081503,"arora_gtex_mskcc_colon"
GTEX-1399S-1926-SM-5J2M5,0.819308647618615,"arora_gtex_mskcc_colon"
GTEX-139T6-1326-SM-5IFFO,0.814172687561575,"arora_gtex_mskcc_colon"
GTEX-139YR-2126-SM-5KM11,0.823897985599216,"arora_gtex_mskcc_colon"
GTEX-13CF3-1426-SM-5K7YY,0.781217163015677,"arora_gtex_mskcc_colon"
GTEX-13D11-0826-SM-5KLZJ,0.812785013764725,"arora_gtex_mskcc_colon"
GTEX-13FH7-1526-SM-5J2N6,0.757264688495389,"arora_gtex_mskcc_colon"
GTEX-13FHP-2426-SM-5KLZ5,0.798055262831915,"arora_gtex_mskcc_colon"
GTEX-13O21-2426-SM-5MR4A,0.809706427470198,"arora_gtex_mskcc_colon"
GTEX-13O3O-2526-SM-5L3DR,0.81615411403823,"arora_gtex_mskcc_colon"
GTEX-13O61-1626-SM-5KM3T,0.795846321527093,"arora_gtex_mskcc_colon"
GTEX-13OVG-1426-SM-5K7VP,0.807025420634981,"arora_gtex_mskcc_colon"
GTEX-13OW5-2626-SM-5MR3M,0.799702468499666,"arora_gtex_mskcc_colon"
GTEX-13PL7-2526-SM-5IFGR,0.817954682480889,"arora_gtex_mskcc_colon"
GTEX-13QBU-1826-SM-5IJG3,0.812488332006137,"arora_gtex_mskcc_colon"
GTEX-13S86-1626-SM-5Q5C5,0.813485585596844,"arora_gtex_mskcc_colon"
GTEX-13U4I-2426-SM-5LU34,0.788997939396844,"arora_gtex_mskcc_colon"
GTEX-13W3W-2126-SM-5K7UX,0.806999201450522,"arora_gtex_mskcc_colon"
GTEX-144GM-1226-SM-5LU52,0.816167900667645,"arora_gtex_mskcc_colon"
GTEX-145LS-2726-SM-5Q5D8,0.791363504098288,"arora_gtex_mskcc_colon"
GTEX-145LT-0926-SM-5LU9C,0.815658312405826,"arora_gtex_mskcc_colon"
GTEX-145ME-0826-SM-5O9AF,0.806015043705435,"arora_gtex_mskcc_colon"
GTEX-145MN-1726-SM-5SIA6,0.816110477753586,"arora_gtex_mskcc_colon"
GTEX-145MO-2426-SM-5NQ9W,0.791399301408417,"arora_gtex_mskcc_colon"
GTEX-146FQ-1926-SM-5NQBY,0.811364696339758,"arora_gtex_mskcc_colon"
GTEX-147F3-1926-SM-5SIB9,0.818288469791462,"arora_gtex_mskcc_colon"
GTEX-147JS-2526-SM-5S2Q8,0.807461132291323,"arora_gtex_mskcc_colon"
GTEX-148VJ-2626-SM-5QGPI,0.786334053526506,"arora_gtex_mskcc_colon"
GTEX-14AS3-1126-SM-5Q5CR,0.795788989074177,"arora_gtex_mskcc_colon"
GTEX-14C38-2626-SM-5RQI4,0.737937430975349,"arora_gtex_mskcc_colon"
GTEX-14DAR-1526-SM-5RQIX,0.80712592222615,"arora_gtex_mskcc_colon"
GTEX-14E6E-1526-SM-5RQIG,0.78621116522045,"arora_gtex_mskcc_colon"
GTEX-NFK9-2026-SM-3LK5K,0.82752983156074,"arora_gtex_mskcc_colon"
GTEX-O5YW-1426-SM-3MJHF,0.81561401626483,"arora_gtex_mskcc_colon"
GTEX-OHPM-1426-SM-3TW8Y,0.820500912869581,"arora_gtex_mskcc_colon"
GTEX-OIZH-1426-SM-3NB1O,0.826927812575076,"arora_gtex_mskcc_colon"
GTEX-OXRK-1726-SM-3NB16,0.824219600770933,"arora_gtex_mskcc_colon"
GTEX-OXRL-1426-SM-3NM9E,0.794995692798106,"arora_gtex_mskcc_colon"
GTEX-P4QT-1426-SM-3NMCX,0.816280520353964,"arora_gtex_mskcc_colon"
GTEX-P78B-1726-SM-3P5ZV,0.820643956747726,"arora_gtex_mskcc_colon"
GTEX-PLZ5-1126-SM-3P613,0.822149108207483,"arora_gtex_mskcc_colon"
GTEX-PWCY-1026-SM-48TD4,0.826331988342028,"arora_gtex_mskcc_colon"
GTEX-PWN1-1426-SM-48TDF,0.814080885776265,"arora_gtex_mskcc_colon"
GTEX-PWOO-1326-SM-48TCJ,0.819480553668428,"arora_gtex_mskcc_colon"
GTEX-PX3G-1426-SM-48U1J,0.825091541415469,"arora_gtex_mskcc_colon"
GTEX-Q2AH-1226-SM-48TZL,0.814542496672678,"arora_gtex_mskcc_colon"
GTEX-Q2AI-0926-SM-48U1F,0.816253248789013,"arora_gtex_mskcc_colon"
GTEX-Q734-1126-SM-48TZY,0.819599365941096,"arora_gtex_mskcc_colon"
GTEX-QCQG-1626-SM-48U26,0.81451334250916,"arora_gtex_mskcc_colon"
GTEX-QDVJ-1326-SM-48U1X,0.810548968458242,"arora_gtex_mskcc_colon"
GTEX-QDVN-1326-SM-48TZ3,0.815067815419933,"arora_gtex_mskcc_colon"
GTEX-QEL4-1926-SM-4R1JI,0.827189234479643,"arora_gtex_mskcc_colon"
GTEX-QLQ7-1126-SM-4R1KN,0.7929790450478,"arora_gtex_mskcc_colon"
GTEX-QLQW-0426-SM-447A7,0.824107800169844,"arora_gtex_mskcc_colon"
GTEX-QMRM-1226-SM-447C6,0.813143933498987,"arora_gtex_mskcc_colon"
GTEX-QV31-0826-SM-4R1KR,0.821895103666966,"arora_gtex_mskcc_colon"
GTEX-R53T-1326-SM-48FCQ,0.824896950989938,"arora_gtex_mskcc_colon"
GTEX-R55D-1826-SM-48FEF,0.824303711202562,"arora_gtex_mskcc_colon"
GTEX-R55G-1226-SM-48FDC,0.815778941054772,"arora_gtex_mskcc_colon"
GTEX-RM2N-0926-SM-48FD1,0.828356517365833,"arora_gtex_mskcc_colon"
GTEX-RU1J-1326-SM-46MUL,0.834375691154513,"arora_gtex_mskcc_colon"
GTEX-S341-1426-SM-4AD6U,0.809787324938191,"arora_gtex_mskcc_colon"
GTEX-S4P3-1226-SM-4AD4Y,0.824978452151268,"arora_gtex_mskcc_colon"
GTEX-S4Q7-0826-SM-4AD5E,0.818856315973709,"arora_gtex_mskcc_colon"
GTEX-S7SF-1926-SM-4AT5B,0.824073914066076,"arora_gtex_mskcc_colon"
GTEX-SE5C-1526-SM-4BRWU,0.819349529348872,"arora_gtex_mskcc_colon"
GTEX-SNOS-1226-SM-4DM5H,0.805162616804459,"arora_gtex_mskcc_colon"
GTEX-T5JW-1126-SM-4DM5V,0.798878729097712,"arora_gtex_mskcc_colon"
GTEX-T6MO-0826-SM-4DM51,0.805260584378129,"arora_gtex_mskcc_colon"
GTEX-TKQ1-0626-SM-4DXTS,0.798591460795961,"arora_gtex_mskcc_colon"
GTEX-TKQ2-1326-SM-4DXT9,0.832543106627433,"arora_gtex_mskcc_colon"
GTEX-TML8-1326-SM-4DXTO,0.809096472268825,"arora_gtex_mskcc_colon"
GTEX-U3ZM-1126-SM-4DXUB,0.817107241230137,"arora_gtex_mskcc_colon"
GTEX-UJHI-1126-SM-4IHLN,0.808496477680998,"arora_gtex_mskcc_colon"
GTEX-UJMC-1326-SM-4IHLS,0.823763492013153,"arora_gtex_mskcc_colon"
GTEX-UPIC-1726-SM-4IHKG,0.830404682243067,"arora_gtex_mskcc_colon"
GTEX-V955-1626-SM-4JBHJ,0.812465225564551,"arora_gtex_mskcc_colon"
GTEX-VJYA-2026-SM-4KL1K,0.828854709648675,"arora_gtex_mskcc_colon"
GTEX-W5WG-2426-SM-4LMI6,0.813874154724463,"arora_gtex_mskcc_colon"
GTEX-WEY5-1426-SM-4LMJ3,0.783648088995342,"arora_gtex_mskcc_colon"
GTEX-WFG7-1526-SM-4LVMG,0.818397162851256,"arora_gtex_mskcc_colon"
GTEX-WFON-1426-SM-4LVMT,0.809006446430171,"arora_gtex_mskcc_colon"
GTEX-WH7G-1326-SM-4LVMS,0.818332709751572,"arora_gtex_mskcc_colon"
GTEX-WHWD-1226-SM-4OOS1,0.821022698688544,"arora_gtex_mskcc_colon"
GTEX-WOFM-2026-SM-4OOSQ,0.801930904852852,"arora_gtex_mskcc_colon"
GTEX-WQUQ-2526-SM-4MVNO,0.815721500704456,"arora_gtex_mskcc_colon"
GTEX-X15G-1326-SM-4PQZJ,0.82100943422623,"arora_gtex_mskcc_colon"
GTEX-X3Y1-1726-SM-4PQZL,0.818455270597792,"arora_gtex_mskcc_colon"
GTEX-XAJ8-0426-SM-47JYJ,0.783817361488586,"arora_gtex_mskcc_colon"
GTEX-XBED-1526-SM-4AT5W,0.811300243128955,"arora_gtex_mskcc_colon"
GTEX-XBEW-1926-SM-4SOJO,0.824922206094481,"arora_gtex_mskcc_colon"
GTEX-XGQ4-1226-SM-4AT67,0.796949652164512,"arora_gtex_mskcc_colon"
GTEX-XMK1-1726-SM-4B64Z,0.820710943475247,"arora_gtex_mskcc_colon"
GTEX-XQ8I-2126-SM-4BOOM,0.826116817882746,"arora_gtex_mskcc_colon"
GTEX-XUJ4-2026-SM-4BOOW,0.801271213005589,"arora_gtex_mskcc_colon"
GTEX-XUW1-1926-SM-4BOP1,0.816353399187426,"arora_gtex_mskcc_colon"
GTEX-XUZC-1326-SM-4BRV2,0.816905512130905,"arora_gtex_mskcc_colon"
GTEX-XV7Q-2126-SM-4BRVX,0.812108127484399,"arora_gtex_mskcc_colon"
GTEX-XXEK-1926-SM-4BRVD,0.811105086216359,"arora_gtex_mskcc_colon"
GTEX-XYKS-2226-SM-4E3IU,0.819298971068715,"arora_gtex_mskcc_colon"
GTEX-Y114-1526-SM-4TT79,0.79822352615177,"arora_gtex_mskcc_colon"
GTEX-Y3I4-1426-SM-4TT9C,0.779698214843756,"arora_gtex_mskcc_colon"
GTEX-Y3IK-1826-SM-4WWDS,0.790931115806144,"arora_gtex_mskcc_colon"
GTEX-Y5LM-1526-SM-4VDTA,0.814406979194686,"arora_gtex_mskcc_colon"
GTEX-Y8E4-2426-SM-4WWDN,0.815908717657208,"arora_gtex_mskcc_colon"
GTEX-Y8LW-1226-SM-4WWDP,0.770034603905301,"arora_gtex_mskcc_colon"
GTEX-YB5E-1626-SM-5IFIQ,0.815337932885997,"arora_gtex_mskcc_colon"
GTEX-YEC3-2426-SM-5IFJR,0.820477911747894,"arora_gtex_mskcc_colon"
GTEX-YEC4-1926-SM-5IFHJ,0.803469484744365,"arora_gtex_mskcc_colon"
GTEX-YF7O-1726-SM-5IFJ9,0.81486548652282,"arora_gtex_mskcc_colon"
GTEX-Z93S-2426-SM-5HL8N,0.775206238382507,"arora_gtex_mskcc_colon"
GTEX-ZAB4-2226-SM-5HL97,0.804071587415942,"arora_gtex_mskcc_colon"
GTEX-ZF2S-1926-SM-4WWAN,0.813144443135835,"arora_gtex_mskcc_colon"
GTEX-ZGAY-2126-SM-4YCFB,0.818118142096948,"arora_gtex_mskcc_colon"
GTEX-ZLV1-1226-SM-4WWBX,0.822094313033604,"arora_gtex_mskcc_colon"
GTEX-ZP4G-1726-SM-4WWCM,0.82279213557833,"arora_gtex_mskcc_colon"
GTEX-ZPU1-1926-SM-57WDT,0.828896974170495,"arora_gtex_mskcc_colon"
GTEX-ZTSS-1126-SM-5985O,0.834718726091498,"arora_gtex_mskcc_colon"
GTEX-ZV7C-1526-SM-5NQ72,0.817038541310601,"arora_gtex_mskcc_colon"
GTEX-ZVP2-1526-SM-5NQ82,0.817686208714443,"arora_gtex_mskcc_colon"
GTEX-ZXES-1626-SM-5NQ7L,0.792960572202063,"arora_gtex_mskcc_colon"
GTEX-ZY6K-1226-SM-5GZYL,0.826305628379779,"arora_gtex_mskcc_colon"
GTEX-ZYFC-2626-SM-5NQ6S,0.794105701465372,"arora_gtex_mskcc_colon"
GTEX-ZYFG-1926-SM-5GID5,0.78479432102552,"arora_gtex_mskcc_colon"
GTEX-ZYVF-2826-SM-5GIDK,0.767543480776596,"arora_gtex_mskcc_colon"
GTEX-ZYWO-1626-SM-5E44H,0.812183564191662,"arora_gtex_mskcc_colon"
GTEX-ZZ64-0726-SM-5GZX4,0.819688570210809,"arora_gtex_mskcc_colon"
GTEX-111YS-0826-SM-5GZYK,0.794714550707291,"arora_gtex_mskcc_esophagus_gas"
GTEX-1122O-1826-SM-5EGIP,0.792057882920457,"arora_gtex_mskcc_esophagus_gas"
GTEX-1192X-1826-SM-5GIE2,0.774330655776218,"arora_gtex_mskcc_esophagus_gas"
GTEX-11DXX-1226-SM-5GICD,0.799596497267881,"arora_gtex_mskcc_esophagus_gas"
GTEX-11DXY-1326-SM-5987Z,0.808842078185117,"arora_gtex_mskcc_esophagus_gas"
GTEX-11DYG-1926-SM-5H12I,0.79059550388466,"arora_gtex_mskcc_esophagus_gas"
GTEX-11EM3-0926-SM-5A5KK,0.807184005739572,"arora_gtex_mskcc_esophagus_gas"
GTEX-11EQ9-0926-SM-5HL6I,0.792722470604223,"arora_gtex_mskcc_esophagus_gas"
GTEX-11NUK-1726-SM-5A5L2,0.785662594827734,"arora_gtex_mskcc_esophagus_gas"
GTEX-11O72-2026-SM-5N9G8,0.806090341224677,"arora_gtex_mskcc_esophagus_gas"
GTEX-11OF3-2326-SM-5GU73,0.806057742066965,"arora_gtex_mskcc_esophagus_gas"
GTEX-11P7K-1426-SM-5EGKY,0.792276034413991,"arora_gtex_mskcc_esophagus_gas"
GTEX-11P81-1026-SM-5GU54,0.8045219970946,"arora_gtex_mskcc_esophagus_gas"
GTEX-11P82-0426-SM-5HL5D,0.780694372747665,"arora_gtex_mskcc_esophagus_gas"
GTEX-11UD2-1526-SM-5EQLQ,0.799336765361389,"arora_gtex_mskcc_esophagus_gas"
GTEX-11VI4-0826-SM-5GU5N,0.793921069400492,"arora_gtex_mskcc_esophagus_gas"
GTEX-11WQK-2226-SM-5CVL7,0.801102789491538,"arora_gtex_mskcc_esophagus_gas"
GTEX-11XUK-0926-SM-5EQL3,0.799640802457777,"arora_gtex_mskcc_esophagus_gas"
GTEX-11ZTS-2726-SM-5EQLU,0.805798675513708,"arora_gtex_mskcc_esophagus_gas"
GTEX-12696-1526-SM-5EGL6,0.785157007747239,"arora_gtex_mskcc_esophagus_gas"
GTEX-12BJ1-1526-SM-5LUAQ,0.784978776777459,"arora_gtex_mskcc_esophagus_gas"
GTEX-12C56-0426-SM-5FQU1,0.780266718606231,"arora_gtex_mskcc_esophagus_gas"
GTEX-12WSD-2026-SM-5HL7D,0.795979315426653,"arora_gtex_mskcc_esophagus_gas"
GTEX-12WSK-1326-SM-5CVNM,0.793181374080603,"arora_gtex_mskcc_esophagus_gas"
GTEX-12WSN-1826-SM-5LZUT,0.795836884426339,"arora_gtex_mskcc_esophagus_gas"
GTEX-131XE-1526-SM-5KM1A,0.802326177664161,"arora_gtex_mskcc_esophagus_gas"
GTEX-131XF-1126-SM-5HL8J,0.787299433037721,"arora_gtex_mskcc_esophagus_gas"
GTEX-132AR-2526-SM-5PNVM,0.799405428656695,"arora_gtex_mskcc_esophagus_gas"
GTEX-132NY-2026-SM-5L3FM,0.780181504993921,"arora_gtex_mskcc_esophagus_gas"
GTEX-132QS-1626-SM-5K7YZ,0.78097553968701,"arora_gtex_mskcc_esophagus_gas"
GTEX-1339X-1126-SM-5J2OI,0.801319818961724,"arora_gtex_mskcc_esophagus_gas"
GTEX-1399R-0926-SM-5J2N8,0.782265634021218,"arora_gtex_mskcc_esophagus_gas"
GTEX-1399S-1526-SM-5P9JC,0.774871164942267,"arora_gtex_mskcc_esophagus_gas"
GTEX-139T6-0826-SM-5J1O2,0.795405360086018,"arora_gtex_mskcc_esophagus_gas"
GTEX-139YR-1826-SM-5LZXA,0.796652482219335,"arora_gtex_mskcc_esophagus_gas"
GTEX-13D11-2026-SM-5IJBK,0.798247864285875,"arora_gtex_mskcc_esophagus_gas"
GTEX-13FH7-0626-SM-5KLZD,0.772452087098725,"arora_gtex_mskcc_esophagus_gas"
GTEX-13FLV-1326-SM-5L3EJ,0.777752097592676,"arora_gtex_mskcc_esophagus_gas"
GTEX-13FTW-1926-SM-5K7Y4,0.782798735743619,"arora_gtex_mskcc_esophagus_gas"
GTEX-13N1W-1926-SM-5IJCH,0.792404370375118,"arora_gtex_mskcc_esophagus_gas"
GTEX-13NYB-1326-SM-5K7Y1,0.7864112955756,"arora_gtex_mskcc_esophagus_gas"
GTEX-13O21-0726-SM-5L3EG,0.783605645125954,"arora_gtex_mskcc_esophagus_gas"
GTEX-13O61-1226-SM-5KM21,0.784245050608118,"arora_gtex_mskcc_esophagus_gas"
GTEX-13OVH-1826-SM-5K7YW,0.796257037407475,"arora_gtex_mskcc_esophagus_gas"
GTEX-13OVJ-1426-SM-5K7Z2,0.775746644054221,"arora_gtex_mskcc_esophagus_gas"
GTEX-13OVL-2726-SM-5J2MP,0.780461154419794,"arora_gtex_mskcc_esophagus_gas"
GTEX-13OW6-1626-SM-5IJD5,0.803927314294325,"arora_gtex_mskcc_esophagus_gas"
GTEX-13OW7-1926-SM-5LUB4,0.807410985509434,"arora_gtex_mskcc_esophagus_gas"
GTEX-13OW8-2426-SM-5L3ID,0.790138325017277,"arora_gtex_mskcc_esophagus_gas"
GTEX-13PL7-0526-SM-5J2MQ,0.768193193204113,"arora_gtex_mskcc_esophagus_gas"
GTEX-13PVQ-1926-SM-5L3GN,0.792070275877637,"arora_gtex_mskcc_esophagus_gas"
GTEX-13QBU-0826-SM-5IJBU,0.793429439671487,"arora_gtex_mskcc_esophagus_gas"
GTEX-13QJ3-1926-SM-5QGQM,0.79522016656355,"arora_gtex_mskcc_esophagus_gas"
GTEX-13RTK-0426-SM-5RQHT,0.788740831096017,"arora_gtex_mskcc_esophagus_gas"
GTEX-13U4I-1326-SM-5KM25,0.782895167214531,"arora_gtex_mskcc_esophagus_gas"
GTEX-13VXU-1126-SM-5LU3U,0.811451440655321,"arora_gtex_mskcc_esophagus_gas"
GTEX-13W3W-1826-SM-5IJDE,0.80026112804667,"arora_gtex_mskcc_esophagus_gas"
GTEX-13X6H-1526-SM-5Q5E2,0.757679341375011,"arora_gtex_mskcc_esophagus_gas"
GTEX-144GM-1626-SM-5O9AG,0.762259788159497,"arora_gtex_mskcc_esophagus_gas"
GTEX-145MF-1526-SM-5LU95,0.795053762651298,"arora_gtex_mskcc_esophagus_gas"
GTEX-146FH-1926-SM-5Q5B2,0.788776752756483,"arora_gtex_mskcc_esophagus_gas"
GTEX-148VI-1226-SM-5RQJR,0.803669417631648,"arora_gtex_mskcc_esophagus_gas"
GTEX-1497J-2126-SM-5NQB8,0.81609282152273,"arora_gtex_mskcc_esophagus_gas"
GTEX-14BMU-1026-SM-5RQJ5,0.797736022667268,"arora_gtex_mskcc_esophagus_gas"
GTEX-14DAQ-1626-SM-5S2R1,0.795927273308708,"arora_gtex_mskcc_esophagus_gas"
GTEX-14DAR-0726-SM-5RQIA,0.788071779522056,"arora_gtex_mskcc_esophagus_gas"
GTEX-14E7W-1926-SM-5S2R9,0.799626208606453,"arora_gtex_mskcc_esophagus_gas"
GTEX-V955-1226-SM-4JBI9,0.791537077767554,"arora_gtex_mskcc_esophagus_gas"
GTEX-VUSG-1026-SM-4KKZN,0.816575736073532,"arora_gtex_mskcc_esophagus_gas"
GTEX-W5WG-2726-SM-4LMIC,0.782784519154049,"arora_gtex_mskcc_esophagus_gas"
GTEX-WFG7-1226-SM-4LMK2,0.782527602052901,"arora_gtex_mskcc_esophagus_gas"
GTEX-WFG8-1126-SM-4LVN1,0.791620858428917,"arora_gtex_mskcc_esophagus_gas"
GTEX-WFON-1026-SM-4LVMD,0.795374414671349,"arora_gtex_mskcc_esophagus_gas"
GTEX-WQUQ-1826-SM-4OOSD,0.797305537999317,"arora_gtex_mskcc_esophagus_gas"
GTEX-WYVS-1026-SM-4SOJW,0.795376730313687,"arora_gtex_mskcc_esophagus_gas"
GTEX-WZTO-1726-SM-4PQYV,0.811755434583306,"arora_gtex_mskcc_esophagus_gas"
GTEX-X15G-1026-SM-4PQZF,0.789315228373194,"arora_gtex_mskcc_esophagus_gas"
GTEX-X3Y1-1126-SM-4PQZ9,0.799599724174205,"arora_gtex_mskcc_esophagus_gas"
GTEX-X4LF-0826-SM-4QASC,0.778387731634931,"arora_gtex_mskcc_esophagus_gas"
GTEX-X5EB-1026-SM-46MVU,0.794102495221097,"arora_gtex_mskcc_esophagus_gas"
GTEX-X8HC-1326-SM-46MWB,0.809759155201089,"arora_gtex_mskcc_esophagus_gas"
GTEX-XBED-1126-SM-48TCF,0.811619650079879,"arora_gtex_mskcc_esophagus_gas"
GTEX-XBEW-1526-SM-4AT4K,0.795489734272978,"arora_gtex_mskcc_esophagus_gas"
GTEX-XGQ4-1626-SM-4AT6J,0.797276029586898,"arora_gtex_mskcc_esophagus_gas"
GTEX-XQ3S-1026-SM-4BOPJ,0.782309722747785,"arora_gtex_mskcc_esophagus_gas"
GTEX-XQ8I-1826-SM-4BOOJ,0.797145094576614,"arora_gtex_mskcc_esophagus_gas"
GTEX-XUZC-0526-SM-4BOPF,0.777502370481582,"arora_gtex_mskcc_esophagus_gas"
GTEX-XXEK-0526-SM-4BRWD,0.802217787627649,"arora_gtex_mskcc_esophagus_gas"
GTEX-XYKS-1026-SM-4BRVH,0.792561890143963,"arora_gtex_mskcc_esophagus_gas"
GTEX-Y111-1826-SM-4SOIR,0.802530091753444,"arora_gtex_mskcc_esophagus_gas"
GTEX-Y114-1126-SM-4TT7V,0.782840545174276,"arora_gtex_mskcc_esophagus_gas"
GTEX-Y3I4-0926-SM-4TT2B,0.793373970746067,"arora_gtex_mskcc_esophagus_gas"
GTEX-Y3IK-1326-SM-4YCD8,0.773954245930298,"arora_gtex_mskcc_esophagus_gas"
GTEX-Y8E4-1926-SM-4VBPW,0.779356879086294,"arora_gtex_mskcc_esophagus_gas"
GTEX-YB5E-1026-SM-5IFI2,0.783567501480417,"arora_gtex_mskcc_esophagus_gas"
GTEX-YB5K-0626-SM-5LUB5,0.792856207397962,"arora_gtex_mskcc_esophagus_gas"
GTEX-YEC3-2326-SM-5IFJF,0.795763911910251,"arora_gtex_mskcc_esophagus_gas"
GTEX-YEC4-1226-SM-5CVLX,0.791584957931778,"arora_gtex_mskcc_esophagus_gas"
GTEX-YJ8A-1426-SM-5PNV7,0.786079971578683,"arora_gtex_mskcc_esophagus_gas"
GTEX-YJ8O-0326-SM-5RQJW,0.787402658210115,"arora_gtex_mskcc_esophagus_gas"
GTEX-Z9EW-0326-SM-5CVM8,0.795068256209638,"arora_gtex_mskcc_esophagus_gas"
GTEX-ZAK1-1826-SM-5HL93,0.797771910632686,"arora_gtex_mskcc_esophagus_gas"
GTEX-ZF2S-1326-SM-4WWAZ,0.767980100812549,"arora_gtex_mskcc_esophagus_gas"
GTEX-ZGAY-1526-SM-4WWEO,0.784218858573316,"arora_gtex_mskcc_esophagus_gas"
GTEX-ZP4G-1126-SM-4WWCI,0.774383229356364,"arora_gtex_mskcc_esophagus_gas"
GTEX-ZPIC-1926-SM-57WFQ,0.787197164807715,"arora_gtex_mskcc_esophagus_gas"
GTEX-ZT9W-1426-SM-4YCD2,0.790549318597183,"arora_gtex_mskcc_esophagus_gas"
GTEX-ZTSS-0826-SM-5985L,0.800489486690326,"arora_gtex_mskcc_esophagus_gas"
GTEX-ZV7C-1326-SM-5BC7G,0.808806001537511,"arora_gtex_mskcc_esophagus_gas"
GTEX-ZVP2-1426-SM-5NQ7P,0.791843918581516,"arora_gtex_mskcc_esophagus_gas"
GTEX-ZVZP-1626-SM-5GIDJ,0.799031670126334,"arora_gtex_mskcc_esophagus_gas"
GTEX-ZY6K-0826-SM-5A5L7,0.795120759915295,"arora_gtex_mskcc_esophagus_gas"
GTEX-ZYFC-2226-SM-5NQ96,0.815740478838278,"arora_gtex_mskcc_esophagus_gas"
GTEX-ZYFG-1226-SM-5GIC7,0.809712997622372,"arora_gtex_mskcc_esophagus_gas"
GTEX-ZYVF-2526-SM-5E45C,0.808434475166376,"arora_gtex_mskcc_esophagus_gas"
GTEX-ZYW4-1626-SM-5GIE6,0.79048726051425,"arora_gtex_mskcc_esophagus_gas"
GTEX-ZYWO-1126-SM-5U3SH,0.800002055104405,"arora_gtex_mskcc_esophagus_gas"
GTEX-111CU-0726-SM-5GZYD,0.746392797602207,"arora_gtex_mskcc_esophagus_muc"
GTEX-111YS-0926-SM-5EGGI,0.731032145224377,"arora_gtex_mskcc_esophagus_muc"
GTEX-1122O-1726-SM-5GICM,0.690705099348008,"arora_gtex_mskcc_esophagus_muc"
GTEX-11DXX-1126-SM-5GZZK,0.726146709954252,"arora_gtex_mskcc_esophagus_muc"
GTEX-11DXY-1426-SM-5N9CN,0.698304556900101,"arora_gtex_mskcc_esophagus_muc"
GTEX-11DYG-1326-SM-5N9DO,0.795117870748802,"arora_gtex_mskcc_esophagus_muc"
GTEX-11DZ1-2026-SM-5A5KG,0.766342373057547,"arora_gtex_mskcc_esophagus_muc"
GTEX-11EQ9-0726-SM-5A5K2,0.706906854853544,"arora_gtex_mskcc_esophagus_muc"
GTEX-11GSP-1826-SM-5N9DQ,0.734114673525084,"arora_gtex_mskcc_esophagus_muc"
GTEX-11LCK-1726-SM-5S2OQ,0.710599860119603,"arora_gtex_mskcc_esophagus_muc"
GTEX-11NSD-1126-SM-5N9BQ,0.716987754111674,"arora_gtex_mskcc_esophagus_muc"
GTEX-11NUK-1326-SM-5P9GN,0.731048835558104,"arora_gtex_mskcc_esophagus_muc"
GTEX-11P7K-1326-SM-5BC5G,0.669383684362016,"arora_gtex_mskcc_esophagus_muc"
GTEX-11P81-0826-SM-5P9GR,0.700847433032923,"arora_gtex_mskcc_esophagus_muc"
GTEX-11P82-0526-SM-5986P,0.706340998746203,"arora_gtex_mskcc_esophagus_muc"
GTEX-11TT1-0526-SM-5P9JO,0.736273968486748,"arora_gtex_mskcc_esophagus_muc"
GTEX-11TUW-1326-SM-5EQKV,0.744954178435821,"arora_gtex_mskcc_esophagus_muc"
GTEX-11VI4-0526-SM-5EQ48,0.762973587728763,"arora_gtex_mskcc_esophagus_muc"
GTEX-11ZTS-2626-SM-5EGIC,0.706515650310891,"arora_gtex_mskcc_esophagus_muc"
GTEX-11ZU8-1526-SM-5EGHX,0.728842828020057,"arora_gtex_mskcc_esophagus_muc"
GTEX-1211K-0926-SM-5FQTL,0.736299215213955,"arora_gtex_mskcc_esophagus_muc"
GTEX-1212Z-2126-SM-5FQTM,0.76602957908681,"arora_gtex_mskcc_esophagus_muc"
GTEX-12696-1326-SM-5FQTJ,0.722979524354479,"arora_gtex_mskcc_esophagus_muc"
GTEX-12C56-1226-SM-5FQSU,0.70825331334477,"arora_gtex_mskcc_esophagus_muc"
GTEX-12KS4-0926-SM-5BC5S,0.75549747936746,"arora_gtex_mskcc_esophagus_muc"
GTEX-12WSA-1426-SM-5EGJU,0.769626210929608,"arora_gtex_mskcc_esophagus_muc"
GTEX-12WSD-1826-SM-5GCOA,0.71118712764924,"arora_gtex_mskcc_esophagus_muc"
GTEX-12WSK-1126-SM-5LZV8,0.720331693398329,"arora_gtex_mskcc_esophagus_muc"
GTEX-12WSL-1526-SM-5GCP8,0.741202591437318,"arora_gtex_mskcc_esophagus_muc"
GTEX-12ZZX-1326-SM-5DUWI,0.717774577794044,"arora_gtex_mskcc_esophagus_muc"
GTEX-131XE-1426-SM-5HL7V,0.707630257951885,"arora_gtex_mskcc_esophagus_muc"
GTEX-131XF-0826-SM-5GICG,0.738901798853224,"arora_gtex_mskcc_esophagus_muc"
GTEX-131XG-1026-SM-5GCMX,0.717426352760382,"arora_gtex_mskcc_esophagus_muc"
GTEX-131YS-1426-SM-5IJF7,0.716676276918637,"arora_gtex_mskcc_esophagus_muc"
GTEX-132AR-2226-SM-5J2NT,0.685473915386547,"arora_gtex_mskcc_esophagus_muc"
GTEX-132Q8-1826-SM-5EGIY,0.778002899129457,"arora_gtex_mskcc_esophagus_muc"
GTEX-132QS-1426-SM-5P9GE,0.71341420954851,"arora_gtex_mskcc_esophagus_muc"
GTEX-133LE-0626-SM-5IFFJ,0.762184760306447,"arora_gtex_mskcc_esophagus_muc"
GTEX-1399R-0826-SM-5IJEL,0.679190269981501,"arora_gtex_mskcc_esophagus_muc"
GTEX-1399S-1326-SM-5P9GH,0.692847916124074,"arora_gtex_mskcc_esophagus_muc"
GTEX-1399U-1026-SM-5J1OC,0.757604897890455,"arora_gtex_mskcc_esophagus_muc"
GTEX-139T6-0626-SM-5IFF9,0.727579577740214,"arora_gtex_mskcc_esophagus_muc"
GTEX-139TU-1226-SM-5J2NL,0.766418889221745,"arora_gtex_mskcc_esophagus_muc"
GTEX-139UW-1126-SM-5IJEJ,0.769144098508857,"arora_gtex_mskcc_esophagus_muc"
GTEX-139YR-1726-SM-5IFFK,0.696444784351776,"arora_gtex_mskcc_esophagus_muc"
GTEX-13CF3-1626-SM-5IFG9,0.74634958048033,"arora_gtex_mskcc_esophagus_muc"
GTEX-13D11-1926-SM-5IFGB,0.715832204841556,"arora_gtex_mskcc_esophagus_muc"
GTEX-13FH7-0526-SM-5IJF8,0.733146725065551,"arora_gtex_mskcc_esophagus_muc"
GTEX-13FHO-1726-SM-5IFGM,0.74634136344648,"arora_gtex_mskcc_esophagus_muc"
GTEX-13FLV-1126-SM-5J2NO,0.752515780527297,"arora_gtex_mskcc_esophagus_muc"
GTEX-13FTW-1626-SM-5KM4N,0.720786007040674,"arora_gtex_mskcc_esophagus_muc"
GTEX-13FTX-0526-SM-5IFGS,0.702587107890529,"arora_gtex_mskcc_esophagus_muc"
GTEX-13G51-0926-SM-5IFFU,0.743585963787826,"arora_gtex_mskcc_esophagus_muc"
GTEX-13O1R-1326-SM-5IJF5,0.757672193608822,"arora_gtex_mskcc_esophagus_muc"
GTEX-13O21-0626-SM-5IJDI,0.755160099424902,"arora_gtex_mskcc_esophagus_muc"
GTEX-13OVG-0626-SM-5IFEP,0.694374893545625,"arora_gtex_mskcc_esophagus_muc"
GTEX-13OVJ-1226-SM-5L3HA,0.758406964489897,"arora_gtex_mskcc_esophagus_muc"
GTEX-13OW8-2326-SM-5L3I9,0.738518249444514,"arora_gtex_mskcc_esophagus_muc"
GTEX-13PVQ-1726-SM-5IFF3,0.771580721872003,"arora_gtex_mskcc_esophagus_muc"
GTEX-13PVR-1826-SM-5Q5CC,0.696443989796211,"arora_gtex_mskcc_esophagus_muc"
GTEX-13QBU-1026-SM-5LU3R,0.726251037394232,"arora_gtex_mskcc_esophagus_muc"
GTEX-13QJ3-1726-SM-5RQK9,0.716451528205043,"arora_gtex_mskcc_esophagus_muc"
GTEX-13S86-0826-SM-5SI6J,0.729451477697185,"arora_gtex_mskcc_esophagus_muc"
GTEX-13U4I-1126-SM-5LU3S,0.75030705918326,"arora_gtex_mskcc_esophagus_muc"
GTEX-13W3W-1626-SM-5LU35,0.739502779541835,"arora_gtex_mskcc_esophagus_muc"
GTEX-13X6H-1326-SM-5LU42,0.737961353998599,"arora_gtex_mskcc_esophagus_muc"
GTEX-13X6K-2126-SM-5O9D4,0.760322326258121,"arora_gtex_mskcc_esophagus_muc"
GTEX-144FL-2726-SM-5O98Z,0.758039170430014,"arora_gtex_mskcc_esophagus_muc"
GTEX-144GN-0626-SM-5O9B2,0.751239188513782,"arora_gtex_mskcc_esophagus_muc"
GTEX-144GO-2726-SM-5O9A2,0.794312569349636,"arora_gtex_mskcc_esophagus_muc"
GTEX-145LS-1826-SM-5LUAZ,0.783789315553339,"arora_gtex_mskcc_esophagus_muc"
GTEX-145ME-0526-SM-5QGQV,0.757895061906979,"arora_gtex_mskcc_esophagus_muc"
GTEX-145MN-1026-SM-5NQ9G,0.72673383880093,"arora_gtex_mskcc_esophagus_muc"
GTEX-145MO-1426-SM-5Q5BS,0.744969498755836,"arora_gtex_mskcc_esophagus_muc"
GTEX-146FH-1726-SM-5QGQ2,0.733381145787686,"arora_gtex_mskcc_esophagus_muc"
GTEX-146FR-0426-SM-5SI97,0.724513348340459,"arora_gtex_mskcc_esophagus_muc"
GTEX-147F3-0826-SM-5NQA7,0.723475183602463,"arora_gtex_mskcc_esophagus_muc"
GTEX-1497J-2726-SM-5SI9W,0.744069887763567,"arora_gtex_mskcc_esophagus_muc"
GTEX-14AS3-0626-SM-5QGQD,0.68396258740369,"arora_gtex_mskcc_esophagus_muc"
GTEX-14BIN-2726-SM-5RQIE,0.711682139029178,"arora_gtex_mskcc_esophagus_muc"
GTEX-14BMU-0926-SM-5S2QB,0.734651045213585,"arora_gtex_mskcc_esophagus_muc"
GTEX-14C38-2126-SM-5RQJO,0.714030951740268,"arora_gtex_mskcc_esophagus_muc"
GTEX-14DAQ-1426-SM-5RQJD,0.734018323479113,"arora_gtex_mskcc_esophagus_muc"
GTEX-14E6E-0726-SM-5S2R3,0.721891723014871,"arora_gtex_mskcc_esophagus_muc"
GTEX-14H4A-1626-SM-5SI69,0.698372084239601,"arora_gtex_mskcc_esophagus_muc"
GTEX-N7MT-0326-SM-48TDP,0.751355129068028,"arora_gtex_mskcc_esophagus_muc"
GTEX-NFK9-1126-SM-3LK78,0.719830126711968,"arora_gtex_mskcc_esophagus_muc"
GTEX-NPJ8-1926-SM-3MJGB,0.747838887193776,"arora_gtex_mskcc_esophagus_muc"
GTEX-O5YV-1026-SM-3LK72,0.72264966531465,"arora_gtex_mskcc_esophagus_muc"
GTEX-OIZG-1026-SM-3LK5X,0.707035654790695,"arora_gtex_mskcc_esophagus_muc"
GTEX-OIZH-0626-SM-3NB1L,0.708960192075344,"arora_gtex_mskcc_esophagus_muc"
GTEX-OIZI-1426-SM-3NB1T,0.730106356854858,"arora_gtex_mskcc_esophagus_muc"
GTEX-OOBK-0625-SM-3LK5P,0.731842011611841,"arora_gtex_mskcc_esophagus_muc"
GTEX-OXRK-1326-SM-3NB1A,0.718912230296275,"arora_gtex_mskcc_esophagus_muc"
GTEX-OXRL-0626-SM-3NM9C,0.753139715680157,"arora_gtex_mskcc_esophagus_muc"
GTEX-OXRN-1726-SM-3NM9B,0.702910002023633,"arora_gtex_mskcc_esophagus_muc"
GTEX-P4PP-0626-SM-3NM9X,0.758046325401221,"arora_gtex_mskcc_esophagus_muc"
GTEX-P4PQ-0626-SM-3NMCU,0.72747756927732,"arora_gtex_mskcc_esophagus_muc"
GTEX-P4QS-0626-SM-3NMD1,0.781774555906375,"arora_gtex_mskcc_esophagus_muc"
GTEX-P4QT-0626-SM-3NMCP,0.7483625168413,"arora_gtex_mskcc_esophagus_muc"
GTEX-P78B-1026-SM-3NMC4,0.776193085229125,"arora_gtex_mskcc_esophagus_muc"
GTEX-PLZ4-1626-SM-3P618,0.723450545475216,"arora_gtex_mskcc_esophagus_muc"
GTEX-PLZ5-0926-SM-3TW8L,0.733151591429842,"arora_gtex_mskcc_esophagus_muc"
GTEX-PLZ6-0526-SM-3P61C,0.699446345247209,"arora_gtex_mskcc_esophagus_muc"
GTEX-PSDG-1326-SM-48TD2,0.773210061710153,"arora_gtex_mskcc_esophagus_muc"
GTEX-PVOW-1626-SM-48TC9,0.739091063374003,"arora_gtex_mskcc_esophagus_muc"
GTEX-PWCY-0726-SM-48TCS,0.711806606312085,"arora_gtex_mskcc_esophagus_muc"
GTEX-PWN1-0626-SM-48TDT,0.71556927767461,"arora_gtex_mskcc_esophagus_muc"
GTEX-Q2AH-0826-SM-48TZN,0.730953913433179,"arora_gtex_mskcc_esophagus_muc"
GTEX-Q2AI-0626-SM-48TZU,0.705560299941254,"arora_gtex_mskcc_esophagus_muc"
GTEX-QCQG-0626-SM-48U21,0.734122110179655,"arora_gtex_mskcc_esophagus_muc"
GTEX-QDVJ-0726-SM-48U1W,0.701753201687774,"arora_gtex_mskcc_esophagus_muc"
GTEX-QDVN-1026-SM-48TZA,0.740383418177196,"arora_gtex_mskcc_esophagus_muc"
GTEX-QEG5-1426-SM-447AS,0.745766202868249,"arora_gtex_mskcc_esophagus_muc"
GTEX-QESD-0826-SM-47J4G,0.719854285392066,"arora_gtex_mskcc_esophagus_muc"
GTEX-QLQ7-0926-SM-447BC,0.745743907133262,"arora_gtex_mskcc_esophagus_muc"
GTEX-QLQW-0526-SM-4R1KS,0.747693299707854,"arora_gtex_mskcc_esophagus_muc"
GTEX-QV44-1126-SM-4R1KO,0.717583783821853,"arora_gtex_mskcc_esophagus_muc"
GTEX-QVUS-0626-SM-447CC,0.7416809338409,"arora_gtex_mskcc_esophagus_muc"
GTEX-R3RS-1326-SM-48FE7,0.748164837043292,"arora_gtex_mskcc_esophagus_muc"
GTEX-R45C-1226-SM-48FEE,0.785531800232753,"arora_gtex_mskcc_esophagus_muc"
GTEX-R53T-1126-SM-48FD4,0.735466779517171,"arora_gtex_mskcc_esophagus_muc"
GTEX-R55C-0826-SM-48FCL,0.718106655386597,"arora_gtex_mskcc_esophagus_muc"
GTEX-R55D-1126-SM-48FEB,0.774086676453143,"arora_gtex_mskcc_esophagus_muc"
GTEX-R55E-1326-SM-48FCR,0.739583274650101,"arora_gtex_mskcc_esophagus_muc"
GTEX-R55G-1026-SM-48FDI,0.718610844098349,"arora_gtex_mskcc_esophagus_muc"
GTEX-RM2N-0726-SM-48FD5,0.738692411301927,"arora_gtex_mskcc_esophagus_muc"
GTEX-RN64-1026-SM-48FDX,0.696110447805389,"arora_gtex_mskcc_esophagus_muc"
GTEX-RNOR-1226-SM-48FDQ,0.759452415082813,"arora_gtex_mskcc_esophagus_muc"
GTEX-RTLS-1126-SM-46MUQ,0.74785647873512,"arora_gtex_mskcc_esophagus_muc"
GTEX-RU72-0726-SM-46MUW,0.773898069842039,"arora_gtex_mskcc_esophagus_muc"
GTEX-S32W-0926-SM-4AD5X,0.715462240911859,"arora_gtex_mskcc_esophagus_muc"
GTEX-S33H-0826-SM-4AD5Y,0.73107756158877,"arora_gtex_mskcc_esophagus_muc"
GTEX-S341-0526-SM-4AD5U,0.715140115286841,"arora_gtex_mskcc_esophagus_muc"
GTEX-S3XE-0926-SM-4AD4S,0.725141296753653,"arora_gtex_mskcc_esophagus_muc"
GTEX-S4P3-0426-SM-4AD56,0.719890957706341,"arora_gtex_mskcc_esophagus_muc"
GTEX-S4Q7-0626-SM-4AD5M,0.721112542246273,"arora_gtex_mskcc_esophagus_muc"
GTEX-S95S-0426-SM-4B64I,0.723149345192699,"arora_gtex_mskcc_esophagus_muc"
GTEX-SE5C-1226-SM-4BRWV,0.717217117817405,"arora_gtex_mskcc_esophagus_muc"
GTEX-SNMC-0526-SM-4DM69,0.710930000016938,"arora_gtex_mskcc_esophagus_muc"
GTEX-T2IS-0826-SM-4DM6L,0.747790291006952,"arora_gtex_mskcc_esophagus_muc"
GTEX-T5JC-1726-SM-4DM6U,0.744086419982469,"arora_gtex_mskcc_esophagus_muc"
GTEX-T5JW-1326-SM-4DM5G,0.741650704186383,"arora_gtex_mskcc_esophagus_muc"
GTEX-T6MO-0526-SM-4DM6R,0.715546999918977,"arora_gtex_mskcc_esophagus_muc"
GTEX-T8EM-0526-SM-4DM64,0.698726378362777,"arora_gtex_mskcc_esophagus_muc"
GTEX-TKQ1-0326-SM-4DXSM,0.722446272432229,"arora_gtex_mskcc_esophagus_muc"
GTEX-TML8-1526-SM-4DXUX,0.709716378801712,"arora_gtex_mskcc_esophagus_muc"
GTEX-TSE9-1226-SM-4DXTM,0.763754910204082,"arora_gtex_mskcc_esophagus_muc"
GTEX-U3ZH-1026-SM-4DXUZ,0.733485283729932,"arora_gtex_mskcc_esophagus_muc"
GTEX-U3ZM-0526-SM-4DXTB,0.721061310406026,"arora_gtex_mskcc_esophagus_muc"
GTEX-U4B1-0826-SM-4DXTW,0.732904402638525,"arora_gtex_mskcc_esophagus_muc"
GTEX-U8XE-1726-SM-4E3IF,0.724903332962649,"arora_gtex_mskcc_esophagus_muc"
GTEX-UPIC-1026-SM-4IHLT,0.75076776786976,"arora_gtex_mskcc_esophagus_muc"
GTEX-UPK5-1226-SM-4IHL8,0.753844072563812,"arora_gtex_mskcc_esophagus_muc"
GTEX-V955-1126-SM-4JBH3,0.745328577384197,"arora_gtex_mskcc_esophagus_muc"
GTEX-VJYA-0726-SM-4KL1T,0.716571156168891,"arora_gtex_mskcc_esophagus_muc"
GTEX-VUSG-1226-SM-4KKZF,0.708382442536534,"arora_gtex_mskcc_esophagus_muc"
GTEX-W5WG-1626-SM-4LMKG,0.715623106856203,"arora_gtex_mskcc_esophagus_muc"
GTEX-WEY5-0926-SM-4LMI4,0.758512037312726,"arora_gtex_mskcc_esophagus_muc"
GTEX-WFJO-0826-SM-4LVM5,0.736656674204908,"arora_gtex_mskcc_esophagus_muc"
GTEX-WOFM-0626-SM-4OOS3,0.741597659159381,"arora_gtex_mskcc_esophagus_muc"
GTEX-WQUQ-1626-SM-4OOSH,0.724322937761621,"arora_gtex_mskcc_esophagus_muc"
GTEX-WRHK-0526-SM-4MVOF,0.717135859506264,"arora_gtex_mskcc_esophagus_muc"
GTEX-WVLH-1426-SM-4MVNX,0.726815415206144,"arora_gtex_mskcc_esophagus_muc"
GTEX-X15G-0826-SM-4PQZD,0.719406888850461,"arora_gtex_mskcc_esophagus_muc"
GTEX-X3Y1-1326-SM-4PQZB,0.709505702053407,"arora_gtex_mskcc_esophagus_muc"
GTEX-X4EO-1226-SM-4QARR,0.74019087591269,"arora_gtex_mskcc_esophagus_muc"
GTEX-X4XY-1726-SM-46MVO,0.708258089493777,"arora_gtex_mskcc_esophagus_muc"
GTEX-X585-1226-SM-46MW7,0.76854665633891,"arora_gtex_mskcc_esophagus_muc"
GTEX-XBED-1026-SM-48TCB,0.724478160274075,"arora_gtex_mskcc_esophagus_muc"
GTEX-XBEW-1326-SM-4AT63,0.71482762393372,"arora_gtex_mskcc_esophagus_muc"
GTEX-XGQ4-1526-SM-4AT6H,0.721811426863161,"arora_gtex_mskcc_esophagus_muc"
GTEX-XLM4-2326-SM-4TT2D,0.774719170679787,"arora_gtex_mskcc_esophagus_muc"
GTEX-XMK1-1326-SM-4B65Q,0.726596890453846,"arora_gtex_mskcc_esophagus_muc"
GTEX-XOTO-2126-SM-4B64U,0.732707279445556,"arora_gtex_mskcc_esophagus_muc"
GTEX-XQ3S-1126-SM-4BOPK,0.713433570127204,"arora_gtex_mskcc_esophagus_muc"
GTEX-XQ8I-1526-SM-4BOOH,0.721639756895908,"arora_gtex_mskcc_esophagus_muc"
GTEX-XUZC-0426-SM-4BOPE,0.729512703972734,"arora_gtex_mskcc_esophagus_muc"
GTEX-XV7Q-1126-SM-4BRVS,0.757952987986733,"arora_gtex_mskcc_esophagus_muc"
GTEX-XXEK-0326-SM-4BRVV,0.709214971414412,"arora_gtex_mskcc_esophagus_muc"
GTEX-XYKS-1526-SM-4BRUP,0.726096463878135,"arora_gtex_mskcc_esophagus_muc"
GTEX-Y111-1626-SM-57WCY,0.786896189815336,"arora_gtex_mskcc_esophagus_muc"
GTEX-Y3I4-1226-SM-4TT8N,0.710525695307689,"arora_gtex_mskcc_esophagus_muc"
GTEX-Y3IK-1126-SM-51MSV,0.679963772659107,"arora_gtex_mskcc_esophagus_muc"
GTEX-Y5V5-1626-SM-4VDSG,0.714692888013938,"arora_gtex_mskcc_esophagus_muc"
GTEX-Y5V6-1026-SM-4VBS2,0.746068226020861,"arora_gtex_mskcc_esophagus_muc"
GTEX-Y8E4-1726-SM-5LU9G,0.720691636263359,"arora_gtex_mskcc_esophagus_muc"
GTEX-Y8LW-0726-SM-5IFI1,0.73754623105929,"arora_gtex_mskcc_esophagus_muc"
GTEX-Y9LG-0626-SM-4WWDH,0.711850450957564,"arora_gtex_mskcc_esophagus_muc"
GTEX-YB5E-0926-SM-4WWDQ,0.683315659751081,"arora_gtex_mskcc_esophagus_muc"
GTEX-YEC3-2526-SM-4YCDN,0.712003410988061,"arora_gtex_mskcc_esophagus_muc"
GTEX-YF7O-0926-SM-5IFIF,0.739908351544028,"arora_gtex_mskcc_esophagus_muc"
GTEX-YFC4-1226-SM-5LU9R,0.724302686237563,"arora_gtex_mskcc_esophagus_muc"
GTEX-Z9EW-0526-SM-5HL8S,0.717498613147049,"arora_gtex_mskcc_esophagus_muc"
GTEX-ZA64-0626-SM-5HL9O,0.72748947452176,"arora_gtex_mskcc_esophagus_muc"
GTEX-ZAB4-1126-SM-5HL86,0.755738467182923,"arora_gtex_mskcc_esophagus_muc"
GTEX-ZAB5-0926-SM-5CVMV,0.761984304023849,"arora_gtex_mskcc_esophagus_muc"
GTEX-ZC5H-1326-SM-5HL7E,0.700157395239693,"arora_gtex_mskcc_esophagus_muc"
GTEX-ZDYS-0826-SM-4WWCR,0.733996816822938,"arora_gtex_mskcc_esophagus_muc"
GTEX-ZE9C-1126-SM-4WWBD,0.710023382115919,"arora_gtex_mskcc_esophagus_muc"
GTEX-ZF29-1326-SM-4WWB6,0.712900948784425,"arora_gtex_mskcc_esophagus_muc"
GTEX-ZF3C-1626-SM-4WWB4,0.772343115057446,"arora_gtex_mskcc_esophagus_muc"
GTEX-ZG7Y-1126-SM-4WWEZ,0.695174892418968,"arora_gtex_mskcc_esophagus_muc"
GTEX-ZGAY-1126-SM-4WWBS,0.704279707316256,"arora_gtex_mskcc_esophagus_muc"
GTEX-ZLV1-0526-SM-4WWD4,0.699519106553858,"arora_gtex_mskcc_esophagus_muc"
GTEX-ZPCL-1426-SM-57WEC,0.730084654038824,"arora_gtex_mskcc_esophagus_muc"
GTEX-ZPU1-1426-SM-4WWFU,0.745717706202612,"arora_gtex_mskcc_esophagus_muc"
GTEX-ZQUD-0426-SM-57WFR,0.726063849899248,"arora_gtex_mskcc_esophagus_muc"
GTEX-ZT9W-1326-SM-51MTB,0.690758753615811,"arora_gtex_mskcc_esophagus_muc"
GTEX-ZT9X-0526-SM-5GCOP,0.767222256793367,"arora_gtex_mskcc_esophagus_muc"
GTEX-ZTPG-1626-SM-5DUX2,0.710034365879727,"arora_gtex_mskcc_esophagus_muc"
GTEX-ZTSS-0626-SM-59867,0.679948710136411,"arora_gtex_mskcc_esophagus_muc"
GTEX-ZTX8-0226-SM-5E44D,0.725303451136722,"arora_gtex_mskcc_esophagus_muc"
GTEX-ZVE2-1326-SM-5NQ94,0.767121045072412,"arora_gtex_mskcc_esophagus_muc"
GTEX-ZVP2-1326-SM-57WCE,0.69405672948176,"arora_gtex_mskcc_esophagus_muc"
GTEX-ZVT2-1326-SM-5E45H,0.698333880926757,"arora_gtex_mskcc_esophagus_muc"
GTEX-ZY6K-0626-SM-59HJL,0.733105014785981,"arora_gtex_mskcc_esophagus_muc"
GTEX-ZYT6-1126-SM-5GZYR,0.756189780760587,"arora_gtex_mskcc_esophagus_muc"
GTEX-ZYVF-2226-SM-5GIDD,0.741503949512492,"arora_gtex_mskcc_esophagus_muc"
GTEX-ZYW4-1326-SM-5E45N,0.774667591454613,"arora_gtex_mskcc_esophagus_muc"
GTEX-ZZ64-0226-SM-5E44X,0.747383189992585,"arora_gtex_mskcc_esophagus_muc"
GTEX-ZZPT-1426-SM-5N9C5,0.778715346391667,"arora_gtex_mskcc_esophagus_muc"
GTEX-111CU-0626-SM-5EGHL,0.794859534624326,"arora_gtex_mskcc_esophagus_mus"
GTEX-111YS-1026-SM-5GZYE,0.794130829807772,"arora_gtex_mskcc_esophagus_mus"
GTEX-113JC-0926-SM-5H114,0.805446171398375,"arora_gtex_mskcc_esophagus_mus"
GTEX-117YW-2026-SM-5N9BH,0.784821367729579,"arora_gtex_mskcc_esophagus_mus"
GTEX-11DXX-1026-SM-5H11E,0.790618332646139,"arora_gtex_mskcc_esophagus_mus"
GTEX-11DXY-1526-SM-5H129,0.785271142416399,"arora_gtex_mskcc_esophagus_mus"
GTEX-11DYG-1426-SM-5A5JR,0.776900746690325,"arora_gtex_mskcc_esophagus_mus"
GTEX-11EQ9-0826-SM-5986Y,0.784091129879365,"arora_gtex_mskcc_esophagus_mus"
GTEX-11GSP-1726-SM-5A5LI,0.805650616440862,"arora_gtex_mskcc_esophagus_mus"
GTEX-11I78-1426-SM-5PNVY,0.804360826656632,"arora_gtex_mskcc_esophagus_mus"
GTEX-11LCK-1626-SM-5PNYB,0.783260983034751,"arora_gtex_mskcc_esophagus_mus"
GTEX-11NSD-1226-SM-5986Q,0.78728941716553,"arora_gtex_mskcc_esophagus_mus"
GTEX-11ONC-1426-SM-5N9F4,0.78861042240145,"arora_gtex_mskcc_esophagus_mus"
GTEX-11P7K-1226-SM-5HL4X,0.773801042180643,"arora_gtex_mskcc_esophagus_mus"
GTEX-11P81-0926-SM-59874,0.784831131020882,"arora_gtex_mskcc_esophagus_mus"
GTEX-11P82-0626-SM-5PNYK,0.780003476457436,"arora_gtex_mskcc_esophagus_mus"
GTEX-11VI4-0626-SM-5EQLO,0.775976082697331,"arora_gtex_mskcc_esophagus_mus"
GTEX-11ZTT-0926-SM-5EQMS,0.789645160857339,"arora_gtex_mskcc_esophagus_mus"
GTEX-11ZUS-0926-SM-5FQSY,0.805705789974502,"arora_gtex_mskcc_esophagus_mus"
GTEX-1211K-1026-SM-5EQ4B,0.787022054753326,"arora_gtex_mskcc_esophagus_mus"
GTEX-1212Z-2026-SM-5N9EA,0.748335823066454,"arora_gtex_mskcc_esophagus_mus"
GTEX-12696-1426-SM-5EGJ6,0.787508477209954,"arora_gtex_mskcc_esophagus_mus"
GTEX-12BJ1-1426-SM-5BC5Q,0.778965738784112,"arora_gtex_mskcc_esophagus_mus"
GTEX-12C56-1126-SM-5FQTO,0.779892358049243,"arora_gtex_mskcc_esophagus_mus"
GTEX-12WSJ-0726-SM-5GCN6,0.776420320770999,"arora_gtex_mskcc_esophagus_mus"
GTEX-12WSL-1326-SM-5LZVW,0.804938383147082,"arora_gtex_mskcc_esophagus_mus"
GTEX-12ZZY-1526-SM-5LZWF,0.79675533536096,"arora_gtex_mskcc_esophagus_mus"
GTEX-13111-0926-SM-5DUVQ,0.773442293082827,"arora_gtex_mskcc_esophagus_mus"
GTEX-13113-1026-SM-5LZWM,0.78079372101332,"arora_gtex_mskcc_esophagus_mus"
GTEX-131XE-1226-SM-5EGKF,0.794070281198387,"arora_gtex_mskcc_esophagus_mus"
GTEX-131XF-0926-SM-5BC69,0.781514102996345,"arora_gtex_mskcc_esophagus_mus"
GTEX-132AR-2326-SM-5IJDY,0.786964932202081,"arora_gtex_mskcc_esophagus_mus"
GTEX-133LE-0726-SM-5P9IZ,0.774836687196362,"arora_gtex_mskcc_esophagus_mus"
GTEX-1399R-0726-SM-5KM2A,0.790300910128662,"arora_gtex_mskcc_esophagus_mus"
GTEX-139D8-1426-SM-5IJEX,0.795087927764413,"arora_gtex_mskcc_esophagus_mus"
GTEX-139T6-0726-SM-5PNVK,0.779550333561687,"arora_gtex_mskcc_esophagus_mus"
GTEX-139TU-1326-SM-5LZXW,0.788771710823,"arora_gtex_mskcc_esophagus_mus"
GTEX-139YR-1626-SM-5IJGK,0.775936909058428,"arora_gtex_mskcc_esophagus_mus"
GTEX-13FLV-1226-SM-5IJBZ,0.788144704024254,"arora_gtex_mskcc_esophagus_mus"
GTEX-13FTW-1526-SM-5LZXC,0.795647349450522,"arora_gtex_mskcc_esophagus_mus"
GTEX-13G51-1026-SM-5K7YQ,0.783585617390712,"arora_gtex_mskcc_esophagus_mus"
GTEX-13NYB-0826-SM-5MR4V,0.764475075339592,"arora_gtex_mskcc_esophagus_mus"
GTEX-13O1R-1526-SM-5J1O7,0.791881368298247,"arora_gtex_mskcc_esophagus_mus"
GTEX-13O21-0826-SM-5J2NU,0.766538134006386,"arora_gtex_mskcc_esophagus_mus"
GTEX-13O3P-1326-SM-5K7Y8,0.797149321945889,"arora_gtex_mskcc_esophagus_mus"
GTEX-13OVG-0926-SM-5J2OJ,0.783813768088953,"arora_gtex_mskcc_esophagus_mus"
GTEX-13OVJ-1326-SM-5K7Z9,0.775912468111845,"arora_gtex_mskcc_esophagus_mus"
GTEX-13OW6-1426-SM-5L3EU,0.801565702974902,"arora_gtex_mskcc_esophagus_mus"
GTEX-13OW8-2226-SM-5K7Z4,0.801710216873669,"arora_gtex_mskcc_esophagus_mus"
GTEX-13PL7-0326-SM-5IJEK,0.781940722261239,"arora_gtex_mskcc_esophagus_mus"
GTEX-13PVQ-1826-SM-5L3GU,0.788265979160309,"arora_gtex_mskcc_esophagus_mus"
GTEX-13QBU-0926-SM-5K7WQ,0.781660302987278,"arora_gtex_mskcc_esophagus_mus"
GTEX-13QJ3-1826-SM-5S2PT,0.783967526051803,"arora_gtex_mskcc_esophagus_mus"
GTEX-13S86-0726-SM-5Q5DH,0.811411368480626,"arora_gtex_mskcc_esophagus_mus"
GTEX-13U4I-1226-SM-5LU5M,0.794824716913741,"arora_gtex_mskcc_esophagus_mus"
GTEX-13W3W-1726-SM-5LU4A,0.788944719224348,"arora_gtex_mskcc_esophagus_mus"
GTEX-13X6H-1426-SM-5SI91,0.751968368431879,"arora_gtex_mskcc_esophagus_mus"
GTEX-13YAN-2026-SM-5Q5EY,0.817747843704989,"arora_gtex_mskcc_esophagus_mus"
GTEX-145LT-1226-SM-5Q5BZ,0.764142538607912,"arora_gtex_mskcc_esophagus_mus"
GTEX-145LV-1426-SM-5Q5BV,0.791991782081488,"arora_gtex_mskcc_esophagus_mus"
GTEX-145ME-0626-SM-5O99Q,0.794901773671737,"arora_gtex_mskcc_esophagus_mus"
GTEX-145MH-1226-SM-5RQJT,0.777736267661723,"arora_gtex_mskcc_esophagus_mus"
GTEX-145MO-1526-SM-5QGQC,0.774115026471613,"arora_gtex_mskcc_esophagus_mus"
GTEX-146FH-1626-SM-5NQ9H,0.794287175520152,"arora_gtex_mskcc_esophagus_mus"
GTEX-146FR-0526-SM-5Q5EX,0.798264805189128,"arora_gtex_mskcc_esophagus_mus"
GTEX-14753-1926-SM-5NQAA,0.789865185510136,"arora_gtex_mskcc_esophagus_mus"
GTEX-148VJ-1126-SM-5NQBZ,0.783264887846355,"arora_gtex_mskcc_esophagus_mus"
GTEX-14AS3-0726-SM-5S2NY,0.801448462588458,"arora_gtex_mskcc_esophagus_mus"
GTEX-14B4R-0426-SM-5Q5EI,0.781533198836372,"arora_gtex_mskcc_esophagus_mus"
GTEX-14BMV-1426-SM-5S2WA,0.756960861735875,"arora_gtex_mskcc_esophagus_mus"
GTEX-14C5O-1726-SM-5RQI9,0.778473334614622,"arora_gtex_mskcc_esophagus_mus"
GTEX-NFK9-1226-SM-3LK79,0.797024625530478,"arora_gtex_mskcc_esophagus_mus"
GTEX-NPJ8-2026-SM-3TW91,0.805265937277821,"arora_gtex_mskcc_esophagus_mus"
GTEX-O5YT-0726-SM-3MJHA,0.797939826514209,"arora_gtex_mskcc_esophagus_mus"
GTEX-OHPM-0726-SM-3LK7A,0.791067588538158,"arora_gtex_mskcc_esophagus_mus"
GTEX-OIZG-0926-SM-3LK5Y,0.804792282405678,"arora_gtex_mskcc_esophagus_mus"
GTEX-OIZI-1326-SM-3NB1B,0.765698679746176,"arora_gtex_mskcc_esophagus_mus"
GTEX-OOBK-0726-SM-3LK5Q,0.793243825875759,"arora_gtex_mskcc_esophagus_mus"
GTEX-OXRL-0726-SM-3NM9A,0.760555360094006,"arora_gtex_mskcc_esophagus_mus"
GTEX-P4PP-0726-SM-3NM9S,0.776854576015412,"arora_gtex_mskcc_esophagus_mus"
GTEX-P4PQ-0726-SM-3NMCR,0.784234289528262,"arora_gtex_mskcc_esophagus_mus"
GTEX-P4QS-0726-SM-3NMCZ,0.791828036451454,"arora_gtex_mskcc_esophagus_mus"
GTEX-P78B-1126-SM-3P615,0.769858108476022,"arora_gtex_mskcc_esophagus_mus"
GTEX-PLZ5-0826-SM-3P5ZW,0.814509199396998,"arora_gtex_mskcc_esophagus_mus"
GTEX-PLZ6-0626-SM-3P61B,0.772574994802961,"arora_gtex_mskcc_esophagus_mus"
GTEX-POMQ-0626-SM-3P61E,0.790941116452035,"arora_gtex_mskcc_esophagus_mus"
GTEX-PSDG-1426-SM-48TD1,0.809309376568876,"arora_gtex_mskcc_esophagus_mus"
GTEX-PWCY-0826-SM-48TCR,0.788530382981904,"arora_gtex_mskcc_esophagus_mus"
GTEX-PWN1-0726-SM-48TDR,0.780136678103594,"arora_gtex_mskcc_esophagus_mus"
GTEX-PWOO-1026-SM-48TCN,0.79736778979176,"arora_gtex_mskcc_esophagus_mus"
GTEX-PX3G-0726-SM-48TZT,0.778106409767393,"arora_gtex_mskcc_esophagus_mus"
GTEX-Q734-0826-SM-48U1G,0.802072110063676,"arora_gtex_mskcc_esophagus_mus"
GTEX-QCQG-0726-SM-48U1Z,0.777271021164491,"arora_gtex_mskcc_esophagus_mus"
GTEX-QDT8-1326-SM-48TYY,0.786070631985267,"arora_gtex_mskcc_esophagus_mus"
GTEX-QDVJ-0826-SM-48U1S,0.790858819824092,"arora_gtex_mskcc_esophagus_mus"
GTEX-QDVN-1126-SM-48TZ7,0.794521571465518,"arora_gtex_mskcc_esophagus_mus"
GTEX-QEG5-1326-SM-4R1JS,0.80781225291687,"arora_gtex_mskcc_esophagus_mus"
GTEX-QEL4-1526-SM-447AB,0.806171938182586,"arora_gtex_mskcc_esophagus_mus"
GTEX-QESD-0726-SM-4R1KQ,0.782874082876992,"arora_gtex_mskcc_esophagus_mus"
GTEX-QLQ7-1026-SM-447BB,0.790854428199035,"arora_gtex_mskcc_esophagus_mus"
GTEX-QLQW-0626-SM-447A6,0.776509010218047,"arora_gtex_mskcc_esophagus_mus"
GTEX-QMRM-0926-SM-447BR,0.781036391158584,"arora_gtex_mskcc_esophagus_mus"
GTEX-QV44-1026-SM-447CG,0.782935786647698,"arora_gtex_mskcc_esophagus_mus"
GTEX-R53T-1026-SM-48FCO,0.803276360444183,"arora_gtex_mskcc_esophagus_mus"
GTEX-R55C-0726-SM-48FCN,0.791178598045197,"arora_gtex_mskcc_esophagus_mus"
GTEX-R55D-1226-SM-48FE9,0.815381492976981,"arora_gtex_mskcc_esophagus_mus"
GTEX-R55G-0926-SM-48FDN,0.794552281773,"arora_gtex_mskcc_esophagus_mus"
GTEX-REY6-1426-SM-48FDK,0.791723023955368,"arora_gtex_mskcc_esophagus_mus"
GTEX-RM2N-0626-SM-48FD6,0.77654298146712,"arora_gtex_mskcc_esophagus_mus"
GTEX-RNOR-1326-SM-48FDE,0.79471168564588,"arora_gtex_mskcc_esophagus_mus"
GTEX-RTLS-1226-SM-46MUP,0.796399533157447,"arora_gtex_mskcc_esophagus_mus"
GTEX-RU1J-0426-SM-46MUK,0.803288042615881,"arora_gtex_mskcc_esophagus_mus"
GTEX-RU72-0826-SM-46MUS,0.795821680542173,"arora_gtex_mskcc_esophagus_mus"
GTEX-RUSQ-0926-SM-47JWU,0.788482030747842,"arora_gtex_mskcc_esophagus_mus"
GTEX-RWS6-0726-SM-47JXI,0.790150440807682,"arora_gtex_mskcc_esophagus_mus"
GTEX-RWSA-1326-SM-47JX9,0.783006284523017,"arora_gtex_mskcc_esophagus_mus"
GTEX-S32W-1026-SM-4AD5W,0.789524479999506,"arora_gtex_mskcc_esophagus_mus"
GTEX-S341-0426-SM-4AD5L,0.793172568734196,"arora_gtex_mskcc_esophagus_mus"
GTEX-S3XE-0826-SM-4AD4U,0.806606380084534,"arora_gtex_mskcc_esophagus_mus"
GTEX-S4P3-0526-SM-4AD58,0.788625928832231,"arora_gtex_mskcc_esophagus_mus"
GTEX-S4Q7-0526-SM-4AD5N,0.795332106971264,"arora_gtex_mskcc_esophagus_mus"
GTEX-S7SF-1026-SM-4AD4I,0.804089982378886,"arora_gtex_mskcc_esophagus_mus"
GTEX-S95S-0326-SM-4B66U,0.796986917020075,"arora_gtex_mskcc_esophagus_mus"
GTEX-SE5C-1326-SM-4BRUH,0.822445412245869,"arora_gtex_mskcc_esophagus_mus"
GTEX-SIU7-1326-SM-4BRWW,0.811130093699101,"arora_gtex_mskcc_esophagus_mus"
GTEX-SNMC-0426-SM-4DM5Y,0.774115813298666,"arora_gtex_mskcc_esophagus_mus"
GTEX-SNOS-0726-SM-4DM5Z,0.799326496730085,"arora_gtex_mskcc_esophagus_mus"
GTEX-T2IS-0926-SM-4DM5B,0.787431283355406,"arora_gtex_mskcc_esophagus_mus"
GTEX-T5JC-1826-SM-4DM6E,0.780198840299057,"arora_gtex_mskcc_esophagus_mus"
GTEX-T5JW-1426-SM-4DM5Q,0.789778260687255,"arora_gtex_mskcc_esophagus_mus"
GTEX-T6MN-1526-SM-4DM5P,0.790076045383119,"arora_gtex_mskcc_esophagus_mus"
GTEX-T6MO-0626-SM-4DM6P,0.784452633665331,"arora_gtex_mskcc_esophagus_mus"
GTEX-TKQ1-0426-SM-4DXT4,0.80112202651258,"arora_gtex_mskcc_esophagus_mus"
GTEX-TKQ2-1226-SM-4DXSV,0.788063060895888,"arora_gtex_mskcc_esophagus_mus"
GTEX-TML8-1426-SM-4DXUT,0.786309108117115,"arora_gtex_mskcc_esophagus_mus"
GTEX-TMMY-1226-SM-4DXT6,0.805267596113378,"arora_gtex_mskcc_esophagus_mus"
GTEX-U3ZH-1126-SM-4DXUG,0.7848719803879,"arora_gtex_mskcc_esophagus_mus"
GTEX-U3ZN-1826-SM-4DXUY,0.760953644885748,"arora_gtex_mskcc_esophagus_mus"
GTEX-U4B1-0926-SM-4DXUV,0.816175569658728,"arora_gtex_mskcc_esophagus_mus"
GTEX-U8XE-1826-SM-4E3HV,0.797641288328887,"arora_gtex_mskcc_esophagus_mus"
GTEX-UJHI-0926-SM-4IHKF,0.797712441496495,"arora_gtex_mskcc_esophagus_mus"
GTEX-UPIC-0626-SM-4IHK2,0.809423738006068,"arora_gtex_mskcc_esophagus_mus"
GTEX-V1D1-1126-SM-4JBHT,0.796373410268521,"arora_gtex_mskcc_esophagus_mus"
GTEX-V955-1026-SM-4JBHO,0.786230246622027,"arora_gtex_mskcc_esophagus_mus"
GTEX-VJYA-0626-SM-4KL1S,0.793111116451666,"arora_gtex_mskcc_esophagus_mus"
GTEX-VUSG-1126-SM-4KKZQ,0.81095655899313,"arora_gtex_mskcc_esophagus_mus"
GTEX-W5WG-1526-SM-4LMIG,0.788871147699171,"arora_gtex_mskcc_esophagus_mus"
GTEX-WEY5-1026-SM-4LMK9,0.763674374554437,"arora_gtex_mskcc_esophagus_mus"
GTEX-WFG7-1026-SM-4LMK8,0.782622906297062,"arora_gtex_mskcc_esophagus_mus"
GTEX-WFG8-1026-SM-4LVMZ,0.78323721075019,"arora_gtex_mskcc_esophagus_mus"
GTEX-WFJO-0726-SM-4LVM8,0.7783255970214,"arora_gtex_mskcc_esophagus_mus"
GTEX-WFON-0926-SM-4LVMK,0.78453907670303,"arora_gtex_mskcc_esophagus_mus"
GTEX-WH7G-1026-SM-4LVML,0.787240967378048,"arora_gtex_mskcc_esophagus_mus"
GTEX-WHWD-1026-SM-4OORZ,0.801392792536252,"arora_gtex_mskcc_esophagus_mus"
GTEX-WOFM-0526-SM-4OOS2,0.770236154228356,"arora_gtex_mskcc_esophagus_mus"
GTEX-WRHK-0426-SM-4MVOG,0.758269872333598,"arora_gtex_mskcc_esophagus_mus"
GTEX-WZTO-1526-SM-4PQYQ,0.800573827442445,"arora_gtex_mskcc_esophagus_mus"
GTEX-X15G-0926-SM-4PQZE,0.789431133871697,"arora_gtex_mskcc_esophagus_mus"
GTEX-X3Y1-1226-SM-4PQZ8,0.773832935548766,"arora_gtex_mskcc_esophagus_mus"
GTEX-XBED-0926-SM-48TCE,0.801897045450616,"arora_gtex_mskcc_esophagus_mus"
GTEX-XBEW-1426-SM-4AT4J,0.774388299928779,"arora_gtex_mskcc_esophagus_mus"
GTEX-XPVG-1326-SM-4B65P,0.791129046040707,"arora_gtex_mskcc_esophagus_mus"
GTEX-XQ3S-1226-SM-4BOPP,0.776772240131587,"arora_gtex_mskcc_esophagus_mus"
GTEX-XQ8I-1626-SM-4BOOI,0.792553061354232,"arora_gtex_mskcc_esophagus_mus"
GTEX-XUJ4-0926-SM-4BOPA,0.771571209082518,"arora_gtex_mskcc_esophagus_mus"
GTEX-XUW1-1526-SM-4BOOY,0.808571896757323,"arora_gtex_mskcc_esophagus_mus"
GTEX-XV7Q-1026-SM-4BRVR,0.798455226193298,"arora_gtex_mskcc_esophagus_mus"
GTEX-XXEK-0426-SM-4BRVW,0.799767572319118,"arora_gtex_mskcc_esophagus_mus"
GTEX-Y111-1726-SM-4SOIQ,0.796367357352826,"arora_gtex_mskcc_esophagus_mus"
GTEX-Y3I4-1026-SM-4TT2C,0.793144417066921,"arora_gtex_mskcc_esophagus_mus"
GTEX-Y3IK-1226-SM-4WWEK,0.788061882562732,"arora_gtex_mskcc_esophagus_mus"
GTEX-Y5V6-1126-SM-4VDTD,0.776095779094199,"arora_gtex_mskcc_esophagus_mus"
GTEX-YEC3-1926-SM-4WWF5,0.790078839937073,"arora_gtex_mskcc_esophagus_mus"
GTEX-YEC4-1126-SM-5CVLW,0.795732238900847,"arora_gtex_mskcc_esophagus_mus"
GTEX-YECK-1726-SM-5IFI3,0.799408909428254,"arora_gtex_mskcc_esophagus_mus"
GTEX-YF7O-0826-SM-4W21F,0.767113605171928,"arora_gtex_mskcc_esophagus_mus"
GTEX-YFCO-0526-SM-4W1ZJ,0.780627723928519,"arora_gtex_mskcc_esophagus_mus"
GTEX-YJ8A-1226-SM-5IFHH,0.789441335097535,"arora_gtex_mskcc_esophagus_mus"
GTEX-Z9EW-0626-SM-5HL95,0.796954544223555,"arora_gtex_mskcc_esophagus_mus"
GTEX-ZA64-0526-SM-5HL9I,0.768006931189119,"arora_gtex_mskcc_esophagus_mus"
GTEX-ZAB5-1026-SM-5HL91,0.752824080226631,"arora_gtex_mskcc_esophagus_mus"
GTEX-ZDYS-0926-SM-4WWCS,0.794801301008254,"arora_gtex_mskcc_esophagus_mus"
GTEX-ZG7Y-1326-SM-4WWBL,0.795637776097536,"arora_gtex_mskcc_esophagus_mus"
GTEX-ZLFU-1026-SM-5EQMZ,0.811442740900857,"arora_gtex_mskcc_esophagus_mus"
GTEX-ZLV1-0626-SM-4WWF6,0.781656862540774,"arora_gtex_mskcc_esophagus_mus"
GTEX-ZLWG-1226-SM-4WWFS,0.769492576558884,"arora_gtex_mskcc_esophagus_mus"
GTEX-ZP4G-0926-SM-4WWF4,0.773752470602022,"arora_gtex_mskcc_esophagus_mus"
GTEX-ZPCL-1226-SM-4WWFF,0.764676531973956,"arora_gtex_mskcc_esophagus_mus"
GTEX-ZPIC-1626-SM-57WEB,0.777658131043083,"arora_gtex_mskcc_esophagus_mus"
GTEX-ZPU1-1326-SM-57WE1,0.791846360998957,"arora_gtex_mskcc_esophagus_mus"
GTEX-ZQUD-0326-SM-4YCEN,0.771533948174473,"arora_gtex_mskcc_esophagus_mus"
GTEX-ZT9W-1226-SM-57WE4,0.79860812815909,"arora_gtex_mskcc_esophagus_mus"
GTEX-ZTSS-0726-SM-51MSN,0.787461038858257,"arora_gtex_mskcc_esophagus_mus"
GTEX-ZTTD-1426-SM-4YCEX,0.801138069453807,"arora_gtex_mskcc_esophagus_mus"
GTEX-ZVT2-1226-SM-5GU5H,0.790962837846413,"arora_gtex_mskcc_esophagus_mus"
GTEX-ZVZP-1426-SM-5NQ7R,0.758989390870453,"arora_gtex_mskcc_esophagus_mus"
GTEX-ZXES-1226-SM-5NQ8G,0.787442885959844,"arora_gtex_mskcc_esophagus_mus"
GTEX-ZY6K-0526-SM-5GZY9,0.804432550871307,"arora_gtex_mskcc_esophagus_mus"
GTEX-ZYFC-1726-SM-5GZYX,0.787318148892584,"arora_gtex_mskcc_esophagus_mus"
GTEX-ZYT6-1226-SM-5E44Q,0.773194519609569,"arora_gtex_mskcc_esophagus_mus"
GTEX-ZYVF-2326-SM-5E44Z,0.79119531590579,"arora_gtex_mskcc_esophagus_mus"
GTEX-ZYW4-1426-SM-5SIAX,0.78171504410829,"arora_gtex_mskcc_esophagus_mus"
GTEX-ZYWO-0926-SM-5E43J,0.79260496892476,"arora_gtex_mskcc_esophagus_mus"
GTEX-ZYY3-1626-SM-5EGJF,0.806383362279522,"arora_gtex_mskcc_esophagus_mus"
GTEX-ZZ64-0326-SM-5E45S,0.796124591995152,"arora_gtex_mskcc_esophagus_mus"
GTEX-ZZPU-1826-SM-5E43L,0.778251995515585,"arora_gtex_mskcc_esophagus_mus"
GTEX-11OF3-1326-SM-5N9FJ,0.794796726565736,"arora_gtex_mskcc_kidney"
GTEX-12696-0926-SM-5FQTV,0.83720601933788,"arora_gtex_mskcc_kidney"
GTEX-12WSG-0826-SM-5EQ5A,0.825593050880611,"arora_gtex_mskcc_kidney"
GTEX-13112-2126-SM-5GCO4,0.831213747908429,"arora_gtex_mskcc_kidney"
GTEX-1399S-0526-SM-5IJG8,0.817840077789401,"arora_gtex_mskcc_kidney"
GTEX-13NYB-1726-SM-5N9G2,0.770650158579402,"arora_gtex_mskcc_kidney"
GTEX-13O1R-2526-SM-5N9FW,0.817242292716346,"arora_gtex_mskcc_kidney"
GTEX-13OW6-1826-SM-5N9F9,0.817777963621251,"arora_gtex_mskcc_kidney"
GTEX-13RTJ-2226-SM-5S2Q1,0.803065929128241,"arora_gtex_mskcc_kidney"
GTEX-145MN-0326-SM-5QGQI,0.824532770644841,"arora_gtex_mskcc_kidney"
GTEX-147F4-2626-SM-5Q5CS,0.832669585369248,"arora_gtex_mskcc_kidney"
GTEX-1497J-0826-SM-5NQAJ,0.817713674823602,"arora_gtex_mskcc_kidney"
GTEX-N7MS-1626-SM-3LK5F,0.761756885241816,"arora_gtex_mskcc_kidney"
GTEX-NPJ8-2226-SM-3TW8D,0.763884395736746,"arora_gtex_mskcc_kidney"
GTEX-QLQW-1626-SM-4R1K1,0.824053497563357,"arora_gtex_mskcc_kidney"
GTEX-T5JC-1526-SM-4DM68,0.811067553179816,"arora_gtex_mskcc_kidney"
GTEX-XPVG-0526-SM-4B65N,0.839145346033176,"arora_gtex_mskcc_kidney"
GTEX-Y5V6-2026-SM-5IFHO,0.822845449945105,"arora_gtex_mskcc_kidney"
GTEX-ZC5H-1726-SM-5HL7X,0.817146345902112,"arora_gtex_mskcc_kidney"
GTEX-ZLFU-0926-SM-5P9F8,0.822338875091258,"arora_gtex_mskcc_kidney"
GTEX-ZYFD-1526-SM-5NQ7T,0.829801105366579,"arora_gtex_mskcc_kidney"
GTEX-ZYFG-1626-SM-5GZYY,0.835740928295593,"arora_gtex_mskcc_kidney"
GTEX-ZYT6-2226-SM-5GIC9,0.809450775088939,"arora_gtex_mskcc_kidney"
GTEX-11DXY-0526-SM-5EGGQ,0.677137618698237,"arora_gtex_mskcc_liver"
GTEX-11DXZ-0126-SM-5EGGY,0.655265325173404,"arora_gtex_mskcc_liver"
GTEX-11EQ9-0526-SM-5A5JZ,0.645935311630121,"arora_gtex_mskcc_liver"
GTEX-11NUK-1226-SM-5P9GM,0.710039476604224,"arora_gtex_mskcc_liver"
GTEX-11NV4-1326-SM-5HL6V,0.722200082729232,"arora_gtex_mskcc_liver"
GTEX-11OF3-0726-SM-5BC4Z,0.729105568882302,"arora_gtex_mskcc_liver"
GTEX-11WQC-0726-SM-5EQMR,0.707191207340547,"arora_gtex_mskcc_liver"
GTEX-11ZTS-1426-SM-5EQMM,0.725828066703666,"arora_gtex_mskcc_liver"
GTEX-11ZUS-2526-SM-59872,0.717198249139331,"arora_gtex_mskcc_liver"
GTEX-11ZVC-0726-SM-5FQT9,0.719373074513871,"arora_gtex_mskcc_liver"
GTEX-1212Z-0226-SM-59HLF,0.674361809996926,"arora_gtex_mskcc_liver"
GTEX-12696-0826-SM-5EGGE,0.653162799319186,"arora_gtex_mskcc_liver"
GTEX-1269C-0626-SM-5FQSS,0.700072423016412,"arora_gtex_mskcc_liver"
GTEX-12KS4-1326-SM-5LUB3,0.675755093799237,"arora_gtex_mskcc_liver"
GTEX-12WSI-0226-SM-5GCNA,0.743629827359912,"arora_gtex_mskcc_liver"
GTEX-12WSL-0226-SM-5CVMJ,0.624380549504431,"arora_gtex_mskcc_liver"
GTEX-12WSM-0726-SM-5GCOW,0.723193261324636,"arora_gtex_mskcc_liver"
GTEX-13112-1426-SM-5EGH8,0.717301504624643,"arora_gtex_mskcc_liver"
GTEX-13113-1326-SM-5GCOI,0.706889645629835,"arora_gtex_mskcc_liver"
GTEX-131XE-0326-SM-5LZVO,0.677045930152862,"arora_gtex_mskcc_liver"
GTEX-131YS-1626-SM-5HL6C,0.719494989498792,"arora_gtex_mskcc_liver"
GTEX-1399R-1226-SM-5P9GF,0.65376656735847,"arora_gtex_mskcc_liver"
GTEX-1399T-0826-SM-5IFES,0.686541088725041,"arora_gtex_mskcc_liver"
GTEX-139TS-1426-SM-5IFJD,0.67460582136268,"arora_gtex_mskcc_liver"
GTEX-139TU-0826-SM-5IJFG,0.707294412868183,"arora_gtex_mskcc_liver"
GTEX-139YR-0226-SM-5IFEM,0.61293007177825,"arora_gtex_mskcc_liver"
GTEX-13FLV-0326-SM-5N9DJ,0.668876420835853,"arora_gtex_mskcc_liver"
GTEX-13FTW-1126-SM-5J2NV,0.656495358643166,"arora_gtex_mskcc_liver"
GTEX-13FTZ-0726-SM-5IFFY,0.72706070605583,"arora_gtex_mskcc_liver"
GTEX-13N11-0926-SM-5IJG2,0.763603690807595,"arora_gtex_mskcc_liver"
GTEX-13NYB-1026-SM-5IFH3,0.727244890413227,"arora_gtex_mskcc_liver"
GTEX-13NZ9-1326-SM-5MR3V,0.713954334770946,"arora_gtex_mskcc_liver"
GTEX-13NZB-0626-SM-5IFH6,0.665784252674925,"arora_gtex_mskcc_liver"
GTEX-13O3O-1826-SM-5IFGW,0.713370104366987,"arora_gtex_mskcc_liver"
GTEX-13OW6-2626-SM-5IFF2,0.687743433604748,"arora_gtex_mskcc_liver"
GTEX-13PVR-0126-SM-5S2PY,0.605601651964831,"arora_gtex_mskcc_liver"
GTEX-13QJC-0726-SM-5RQJK,0.73399635384709,"arora_gtex_mskcc_liver"
GTEX-13SLX-1226-SM-5S2Q6,0.692740527809345,"arora_gtex_mskcc_liver"
GTEX-13VXU-0926-SM-5IFFH,0.701957084920284,"arora_gtex_mskcc_liver"
GTEX-144GM-1326-SM-5LU5E,0.600671888784181,"arora_gtex_mskcc_liver"
GTEX-145LU-1326-SM-5LU9N,0.721739376895885,"arora_gtex_mskcc_liver"
GTEX-14753-1626-SM-5NQ9L,0.607540089236381,"arora_gtex_mskcc_liver"
GTEX-147F4-1426-SM-5LUA8,0.717441166522008,"arora_gtex_mskcc_liver"
GTEX-147JS-1126-SM-5RQIW,0.683328529491774,"arora_gtex_mskcc_liver"
GTEX-1497J-0726-SM-5Q5D1,0.719568764964792,"arora_gtex_mskcc_liver"
GTEX-14A5I-1726-SM-5QGQ5,0.68547982109765,"arora_gtex_mskcc_liver"
GTEX-14C38-1526-SM-5RQJ7,0.678339997841763,"arora_gtex_mskcc_liver"
GTEX-14E1K-0326-SM-5S2PE,0.615585435375329,"arora_gtex_mskcc_liver"
GTEX-OOBJ-0826-SM-3NB2K,0.620859060629882,"arora_gtex_mskcc_liver"
GTEX-P78B-1326-SM-3P611,0.666151304956055,"arora_gtex_mskcc_liver"
GTEX-Q2AG-1126-SM-48U1P,0.748190460341671,"arora_gtex_mskcc_liver"
GTEX-QDVN-0826-SM-48TZ2,0.660562925245307,"arora_gtex_mskcc_liver"
GTEX-QEG4-1826-SM-4R1JN,0.702751028843192,"arora_gtex_mskcc_liver"
GTEX-RM2N-1926-SM-48FCU,0.625478014003267,"arora_gtex_mskcc_liver"
GTEX-RN64-1826-SM-48FDV,0.714026231123742,"arora_gtex_mskcc_liver"
GTEX-RNOR-1426-SM-48FDJ,0.721907641420556,"arora_gtex_mskcc_liver"
GTEX-RTLS-1326-SM-46MUN,0.683205755884292,"arora_gtex_mskcc_liver"
GTEX-RU72-1426-SM-46MUF,0.690128219708753,"arora_gtex_mskcc_liver"
GTEX-RWSA-1426-SM-47JXA,0.712684017054732,"arora_gtex_mskcc_liver"
GTEX-S32W-1926-SM-4AD63,0.668749501732729,"arora_gtex_mskcc_liver"
GTEX-S33H-1626-SM-4AD68,0.701325496923354,"arora_gtex_mskcc_liver"
GTEX-SJXC-1226-SM-4DM78,0.721533446114486,"arora_gtex_mskcc_liver"
GTEX-T6MN-1226-SM-3NMA5,0.723045911832945,"arora_gtex_mskcc_liver"
GTEX-UPIC-0926-SM-4IHLV,0.712188436086391,"arora_gtex_mskcc_liver"
GTEX-UTHO-2426-SM-4JBHD,0.744380019385791,"arora_gtex_mskcc_liver"
GTEX-VUSG-0126-SM-4KL1X,0.604677782734817,"arora_gtex_mskcc_liver"
GTEX-WFON-1726-SM-4LVMQ,0.625582874207957,"arora_gtex_mskcc_liver"
GTEX-WQUQ-1926-SM-4OOSA,0.590255029928299,"arora_gtex_mskcc_liver"
GTEX-WYVS-1926-SM-4PQZ2,0.653742359474863,"arora_gtex_mskcc_liver"
GTEX-WZTO-0626-SM-4PQYY,0.725445274290955,"arora_gtex_mskcc_liver"
GTEX-X261-1726-SM-4PQYT,0.703125610420537,"arora_gtex_mskcc_liver"
GTEX-X4EP-1026-SM-4QAS5,0.715932890431244,"arora_gtex_mskcc_liver"
GTEX-X4XY-1626-SM-46MVN,0.716800536054808,"arora_gtex_mskcc_liver"
GTEX-XBEC-1526-SM-4AT68,0.733373753918258,"arora_gtex_mskcc_liver"
GTEX-XOTO-0826-SM-4B65O,0.680171963213022,"arora_gtex_mskcc_liver"
GTEX-Y5LM-0426-SM-4VBRO,0.674523912949493,"arora_gtex_mskcc_liver"
GTEX-Y5V5-0926-SM-4VBPZ,0.678566791193117,"arora_gtex_mskcc_liver"
GTEX-YB5E-0326-SM-5IFHU,0.705060846848966,"arora_gtex_mskcc_liver"
GTEX-YFC4-1526-SM-5IFJS,0.708352266852569,"arora_gtex_mskcc_liver"
GTEX-Z9EW-0426-SM-5CVM9,0.596210057991874,"arora_gtex_mskcc_liver"
GTEX-ZAB4-0826-SM-5LU9D,0.753464477633454,"arora_gtex_mskcc_liver"
GTEX-ZAB5-0426-SM-5CVMI,0.637577582021377,"arora_gtex_mskcc_liver"
GTEX-ZF29-2026-SM-4WWB7,0.625603093902568,"arora_gtex_mskcc_liver"
GTEX-ZF2S-3026-SM-4WWCH,0.616832996023014,"arora_gtex_mskcc_liver"
GTEX-ZPU1-0826-SM-57WG2,0.600153910756895,"arora_gtex_mskcc_liver"
GTEX-ZTPG-1426-SM-51MT3,0.706239644225982,"arora_gtex_mskcc_liver"
GTEX-ZVP2-0626-SM-51MSO,0.616389482324697,"arora_gtex_mskcc_liver"
GTEX-ZVT3-1626-SM-5GU66,0.729042278672331,"arora_gtex_mskcc_liver"
GTEX-ZVT4-0626-SM-5E45T,0.737806585437161,"arora_gtex_mskcc_liver"
GTEX-ZYT6-0626-SM-5E45V,0.666699471066561,"arora_gtex_mskcc_liver"
GTEX-ZYY3-0626-SM-5NQ6W,0.720815421072277,"arora_gtex_mskcc_liver"
GTEX-ZZPU-0426-SM-5GZYH,0.620247738122435,"arora_gtex_mskcc_liver"
GTEX-111CU-0326-SM-5GZXO,0.812719753658743,"arora_gtex_mskcc_lung"
GTEX-111FC-1126-SM-5GZWU,0.797265697610634,"arora_gtex_mskcc_lung"
GTEX-111VG-0726-SM-5GIDC,0.811399955540397,"arora_gtex_mskcc_lung"
GTEX-111YS-0626-SM-5GZXV,0.803127272359397,"arora_gtex_mskcc_lung"
GTEX-1122O-0126-SM-5GICA,0.810533114193898,"arora_gtex_mskcc_lung"
GTEX-117YW-0526-SM-5H11C,0.810467021642045,"arora_gtex_mskcc_lung"
GTEX-117YX-1326-SM-5H125,0.795767701200568,"arora_gtex_mskcc_lung"
GTEX-11DXZ-0726-SM-5N9C4,0.808538332875747,"arora_gtex_mskcc_lung"
GTEX-11DZ1-0426-SM-5H11A,0.818213968381824,"arora_gtex_mskcc_lung"
GTEX-11EI6-0826-SM-5985V,0.807294896835504,"arora_gtex_mskcc_lung"
GTEX-11EMC-0126-SM-5EGKV,0.780972770128322,"arora_gtex_mskcc_lung"
GTEX-11EQ9-0226-SM-5A5JX,0.811749284743195,"arora_gtex_mskcc_lung"
GTEX-11I78-0126-SM-5HL6F,0.80708618500009,"arora_gtex_mskcc_lung"
GTEX-11LCK-0426-SM-5A5M8,0.81493689069284,"arora_gtex_mskcc_lung"
GTEX-11NSD-0326-SM-5A5LS,0.794355600945953,"arora_gtex_mskcc_lung"
GTEX-11NUK-0826-SM-5HL4U,0.809613091368544,"arora_gtex_mskcc_lung"
GTEX-11NV4-1126-SM-5HL6J,0.781933011491739,"arora_gtex_mskcc_lung"
GTEX-11O72-1326-SM-5BC5A,0.797074739332392,"arora_gtex_mskcc_lung"
GTEX-11OF3-1126-SM-5986C,0.800530981944207,"arora_gtex_mskcc_lung"
GTEX-11P7K-0326-SM-59871,0.781780896603862,"arora_gtex_mskcc_lung"
GTEX-11P81-0226-SM-5HL5M,0.821630009847849,"arora_gtex_mskcc_lung"
GTEX-11PRG-0926-SM-5EGI8,0.807697307956302,"arora_gtex_mskcc_lung"
GTEX-11WQC-0626-SM-5EQMF,0.830445293185859,"arora_gtex_mskcc_lung"
GTEX-11WQK-1226-SM-5GU5Z,0.783918385109196,"arora_gtex_mskcc_lung"
GTEX-11ZTS-1226-SM-5EQMQ,0.801921208681741,"arora_gtex_mskcc_lung"
GTEX-11ZUS-0126-SM-5EQM5,0.813975313029676,"arora_gtex_mskcc_lung"
GTEX-1211K-0826-SM-5FQUP,0.812213662810298,"arora_gtex_mskcc_lung"
GTEX-1212Z-1026-SM-5EGJ8,0.826701946427107,"arora_gtex_mskcc_lung"
GTEX-12584-1426-SM-5EGJ9,0.764770174932394,"arora_gtex_mskcc_lung"
GTEX-12BJ1-1026-SM-5EGJA,0.805088552606877,"arora_gtex_mskcc_lung"
GTEX-12WSD-0826-SM-5GCNE,0.829288753881643,"arora_gtex_mskcc_lung"
GTEX-12WSE-0826-SM-5S2VL,0.794285724637945,"arora_gtex_mskcc_lung"
GTEX-12WSG-0326-SM-5FQU3,0.833985132478636,"arora_gtex_mskcc_lung"
GTEX-12WSI-0826-SM-5EGKD,0.800248525044583,"arora_gtex_mskcc_lung"
GTEX-12WSJ-0226-SM-5GCP7,0.79912434797052,"arora_gtex_mskcc_lung"
GTEX-12WSK-0826-SM-5CVNP,0.828622449406172,"arora_gtex_mskcc_lung"
GTEX-12WSL-1026-SM-5CVNJ,0.81660697030317,"arora_gtex_mskcc_lung"
GTEX-12ZZY-0926-SM-5EQ6I,0.828808641145126,"arora_gtex_mskcc_lung"
GTEX-13111-0426-SM-5DUXR,0.804568033620449,"arora_gtex_mskcc_lung"
GTEX-13113-0426-SM-5GCOD,0.802342624403432,"arora_gtex_mskcc_lung"
GTEX-1313W-0926-SM-5EQ56,0.788616390267011,"arora_gtex_mskcc_lung"
GTEX-131XE-0726-SM-5HL9K,0.822175822948394,"arora_gtex_mskcc_lung"
GTEX-131XF-1026-SM-5BC6A,0.813986529450021,"arora_gtex_mskcc_lung"
GTEX-131XH-0426-SM-5DUWU,0.801479588938032,"arora_gtex_mskcc_lung"
GTEX-131XW-1126-SM-5EGK4,0.818772519683703,"arora_gtex_mskcc_lung"
GTEX-131YS-0926-SM-5IJB9,0.82285706767036,"arora_gtex_mskcc_lung"
GTEX-132NY-1226-SM-5PNVF,0.790394058341579,"arora_gtex_mskcc_lung"
GTEX-132QS-0726-SM-5IJE9,0.803355764887009,"arora_gtex_mskcc_lung"
GTEX-1339X-0626-SM-5IJER,0.814805352976503,"arora_gtex_mskcc_lung"
GTEX-1399S-1726-SM-5L3DI,0.803741693670765,"arora_gtex_mskcc_lung"
GTEX-1399U-0826-SM-5KM1P,0.810962583477577,"arora_gtex_mskcc_lung"
GTEX-139T6-0426-SM-5IJEM,0.808041969559831,"arora_gtex_mskcc_lung"
GTEX-139TT-0726-SM-5K7XW,0.810179355736857,"arora_gtex_mskcc_lung"
GTEX-139UW-0226-SM-5K7WU,0.805286584835109,"arora_gtex_mskcc_lung"
GTEX-13CF3-0426-SM-5IJEU,0.805831481917074,"arora_gtex_mskcc_lung"
GTEX-13D11-0326-SM-5LZXX,0.808240465448871,"arora_gtex_mskcc_lung"
GTEX-13FHO-1026-SM-5KM1Q,0.759720524754303,"arora_gtex_mskcc_lung"
GTEX-13FHP-0726-SM-5K7YI,0.809269319568031,"arora_gtex_mskcc_lung"
GTEX-13FLV-0426-SM-5KLZA,0.802360068056092,"arora_gtex_mskcc_lung"
GTEX-13FTX-0326-SM-5J2NG,0.797565295641634,"arora_gtex_mskcc_lung"
GTEX-13FTY-0126-SM-5J2NZ,0.812865970235028,"arora_gtex_mskcc_lung"
GTEX-13FTZ-0526-SM-5IJCW,0.802282798518857,"arora_gtex_mskcc_lung"
GTEX-13G51-0426-SM-5K7Z5,0.808621252227448,"arora_gtex_mskcc_lung"
GTEX-13JUV-0526-SM-5K7XE,0.807122181764096,"arora_gtex_mskcc_lung"
GTEX-13JVG-1426-SM-5MR4W,0.801337370147484,"arora_gtex_mskcc_lung"
GTEX-13N1W-0726-SM-5MR57,0.775181018031293,"arora_gtex_mskcc_lung"
GTEX-13N2G-0826-SM-5IJE6,0.777660046057698,"arora_gtex_mskcc_lung"
GTEX-13NYB-0626-SM-5MR47,0.797884150394622,"arora_gtex_mskcc_lung"
GTEX-13NYS-1626-SM-5J2MU,0.797694908859857,"arora_gtex_mskcc_lung"
GTEX-13NZ9-0926-SM-5KM12,0.839956356469239,"arora_gtex_mskcc_lung"
GTEX-13NZA-1426-SM-5KM4Y,0.802222379578482,"arora_gtex_mskcc_lung"
GTEX-13O21-3026-SM-5J2NI,0.795176010933007,"arora_gtex_mskcc_lung"
GTEX-13O3O-0726-SM-5J1N7,0.796055144957432,"arora_gtex_mskcc_lung"
GTEX-13O3P-1026-SM-5N9E7,0.753371826821497,"arora_gtex_mskcc_lung"
GTEX-13O3Q-0526-SM-5KM18,0.810898303571093,"arora_gtex_mskcc_lung"
GTEX-13O61-0726-SM-5J2MD,0.809296657509459,"arora_gtex_mskcc_lung"
GTEX-13OVG-0326-SM-5KM57,0.807364486904557,"arora_gtex_mskcc_lung"
GTEX-13OVH-1026-SM-5J2NP,0.794341826752275,"arora_gtex_mskcc_lung"
GTEX-13OVJ-0726-SM-5KM1W,0.777134508067393,"arora_gtex_mskcc_lung"
GTEX-13OVL-0626-SM-5KM13,0.814186621380831,"arora_gtex_mskcc_lung"
GTEX-13OW6-0826-SM-5L3GA,0.798282385871321,"arora_gtex_mskcc_lung"
GTEX-13OW8-1726-SM-5L3GO,0.773009599995102,"arora_gtex_mskcc_lung"
GTEX-13PL7-1726-SM-5J2NX,0.78684415143931,"arora_gtex_mskcc_lung"
GTEX-13PVQ-0926-SM-5IJFD,0.814454309841926,"arora_gtex_mskcc_lung"
GTEX-13QBU-0726-SM-5J2OA,0.796932852557683,"arora_gtex_mskcc_lung"
GTEX-13QJ3-1026-SM-5QGQU,0.816545677895066,"arora_gtex_mskcc_lung"
GTEX-13QJC-0526-SM-5RQKB,0.812572988146509,"arora_gtex_mskcc_lung"
GTEX-13RTJ-1126-SM-5S2UJ,0.777816965810576,"arora_gtex_mskcc_lung"
GTEX-13S86-0626-SM-5Q5E7,0.813875132238072,"arora_gtex_mskcc_lung"
GTEX-13U4I-1426-SM-5J2M3,0.809140456809718,"arora_gtex_mskcc_lung"
GTEX-13VXT-1426-SM-5LU4B,0.805494196132225,"arora_gtex_mskcc_lung"
GTEX-13VXU-2726-SM-5LU4N,0.811159348640639,"arora_gtex_mskcc_lung"
GTEX-13YAN-1026-SM-5O9CF,0.803683019932525,"arora_gtex_mskcc_lung"
GTEX-144GM-0126-SM-5Q5AX,0.79543427871945,"arora_gtex_mskcc_lung"
GTEX-144GN-0426-SM-5O9AP,0.8220723266971,"arora_gtex_mskcc_lung"
GTEX-144GO-0226-SM-5LUB1,0.806079051370312,"arora_gtex_mskcc_lung"
GTEX-145LS-1226-SM-5Q5D9,0.825128156652328,"arora_gtex_mskcc_lung"
GTEX-145LT-0326-SM-5LUAD,0.808967820360074,"arora_gtex_mskcc_lung"
GTEX-145LU-0526-SM-5O9AT,0.824310172922148,"arora_gtex_mskcc_lung"
GTEX-145MH-0626-SM-5NQAK,0.835592991899218,"arora_gtex_mskcc_lung"
GTEX-145MN-0926-SM-5NQBT,0.807913231672807,"arora_gtex_mskcc_lung"
GTEX-145MO-1326-SM-5Q5EF,0.800973552033023,"arora_gtex_mskcc_lung"
GTEX-146FH-1226-SM-5NQB6,0.822703557131175,"arora_gtex_mskcc_lung"
GTEX-146FQ-0926-SM-5LUAV,0.826331485705633,"arora_gtex_mskcc_lung"
GTEX-1477Z-0626-SM-5NQB7,0.704948822691687,"arora_gtex_mskcc_lung"
GTEX-147F3-0726-SM-5NQ9U,0.814909353985461,"arora_gtex_mskcc_lung"
GTEX-147F4-0926-SM-5Q5EO,0.790737928265653,"arora_gtex_mskcc_lung"
GTEX-147JS-1226-SM-5RQK4,0.817151998905417,"arora_gtex_mskcc_lung"
GTEX-148VI-0226-SM-5RQKA,0.830647643623273,"arora_gtex_mskcc_lung"
GTEX-148VJ-0826-SM-5LU8V,0.80804847152318,"arora_gtex_mskcc_lung"
GTEX-1497J-0326-SM-5Q5CN,0.829738263338941,"arora_gtex_mskcc_lung"
GTEX-14A6H-0526-SM-5NQAZ,0.803740510645016,"arora_gtex_mskcc_lung"
GTEX-14DAR-0226-SM-5S2PR,0.771233366699258,"arora_gtex_mskcc_lung"
GTEX-14E7W-1326-SM-5RQIV,0.813010311304047,"arora_gtex_mskcc_lung"
GTEX-N7MT-0126-SM-2D7VT,0.82522995920035,"arora_gtex_mskcc_lung"
GTEX-NFK9-1026-SM-2HMK1,0.817940547742942,"arora_gtex_mskcc_lung"
GTEX-NL3G-0526-SM-4RTWW,0.828519593883674,"arora_gtex_mskcc_lung"
GTEX-NPJ8-0326-SM-2D7VV,0.801600134829616,"arora_gtex_mskcc_lung"
GTEX-O5YT-0526-SM-32PK8,0.828732899170236,"arora_gtex_mskcc_lung"
GTEX-O5YW-0526-SM-2YUMX,0.766631751013489,"arora_gtex_mskcc_lung"
GTEX-OHPL-0526-SM-3NM8U,0.813472135765605,"arora_gtex_mskcc_lung"
GTEX-OHPM-0526-SM-2YUMJ,0.804198926465585,"arora_gtex_mskcc_lung"
GTEX-OIZG-0526-SM-2HMLF,0.810893136065057,"arora_gtex_mskcc_lung"
GTEX-OIZH-0526-SM-2HMKV,0.817961271674803,"arora_gtex_mskcc_lung"
GTEX-OIZI-1026-SM-3NB1K,0.795515068008416,"arora_gtex_mskcc_lung"
GTEX-OOBJ-0526-SM-48TDK,0.825835515448092,"arora_gtex_mskcc_lung"
GTEX-OOBK-0526-SM-2HMJJ,0.800712436917602,"arora_gtex_mskcc_lung"
GTEX-OXRK-0926-SM-2HMKP,0.795503868308444,"arora_gtex_mskcc_lung"
GTEX-OXRL-0526-SM-2I3EZ,0.806318771779199,"arora_gtex_mskcc_lung"
GTEX-OXRO-0326-SM-33HBM,0.822347663237586,"arora_gtex_mskcc_lung"
GTEX-OXRP-0526-SM-2I3EW,0.823536991962434,"arora_gtex_mskcc_lung"
GTEX-P44H-1126-SM-48TBU,0.813879022052421,"arora_gtex_mskcc_lung"
GTEX-P4PQ-0526-SM-2HMKR,0.800536079112136,"arora_gtex_mskcc_lung"
GTEX-P4QT-0526-SM-2I3EX,0.794525685469147,"arora_gtex_mskcc_lung"
GTEX-PLZ4-0726-SM-2TC6Q,0.827637276180513,"arora_gtex_mskcc_lung"
GTEX-PLZ6-0426-SM-5IFK2,0.777564539163491,"arora_gtex_mskcc_lung"
GTEX-PW2O-0526-SM-2I3DX,0.778514242176228,"arora_gtex_mskcc_lung"
GTEX-PWOO-0726-SM-2I3EB,0.797510480384343,"arora_gtex_mskcc_lung"
GTEX-PX3G-0526-SM-2I3EM,0.808100441522039,"arora_gtex_mskcc_lung"
GTEX-Q2AH-0426-SM-2I3EP,0.80875530748372,"arora_gtex_mskcc_lung"
GTEX-Q734-0626-SM-2I3EF,0.832042532034077,"arora_gtex_mskcc_lung"
GTEX-QCQG-0326-SM-2I3ES,0.815815487421225,"arora_gtex_mskcc_lung"
GTEX-QDVN-0726-SM-4B64L,0.81605364513702,"arora_gtex_mskcc_lung"
GTEX-QEG4-0526-SM-48TZD,0.802796272214112,"arora_gtex_mskcc_lung"
GTEX-QEG5-1126-SM-33HC2,0.804108289711569,"arora_gtex_mskcc_lung"
GTEX-QMRM-0826-SM-3NB33,0.823583292776695,"arora_gtex_mskcc_lung"
GTEX-QV44-0926-SM-2S1RH,0.811832175461735,"arora_gtex_mskcc_lung"
GTEX-QXCU-0626-SM-2TC69,0.782503688946749,"arora_gtex_mskcc_lung"
GTEX-R55D-0926-SM-3GAEU,0.807691821207811,"arora_gtex_mskcc_lung"
GTEX-R55G-0826-SM-2TC5U,0.800999572937577,"arora_gtex_mskcc_lung"
GTEX-RM2N-0426-SM-2TF4T,0.814069468327861,"arora_gtex_mskcc_lung"
GTEX-RN64-1226-SM-2TC6E,0.826261901333328,"arora_gtex_mskcc_lung"
GTEX-RTLS-0926-SM-2TF5X,0.805608840927846,"arora_gtex_mskcc_lung"
GTEX-RU1J-0126-SM-2TF6Y,0.819733679743085,"arora_gtex_mskcc_lung"
GTEX-RUSQ-0626-SM-2TF5V,0.814140852048757,"arora_gtex_mskcc_lung"
GTEX-RWS6-0226-SM-2XCA9,0.815835251530441,"arora_gtex_mskcc_lung"
GTEX-S32W-0326-SM-2XCBI,0.827319102444388,"arora_gtex_mskcc_lung"
GTEX-S33H-0626-SM-2XCBJ,0.826552025788576,"arora_gtex_mskcc_lung"
GTEX-S341-0326-SM-2XCAU,0.821669079542311,"arora_gtex_mskcc_lung"
GTEX-S4Q7-0426-SM-3K2BJ,0.795711418916981,"arora_gtex_mskcc_lung"
GTEX-S4Z8-0426-SM-3K2AH,0.821746601226157,"arora_gtex_mskcc_lung"
GTEX-S7SF-0426-SM-3K2B7,0.804637686153398,"arora_gtex_mskcc_lung"
GTEX-SE5C-0526-SM-2XCE1,0.811929386520784,"arora_gtex_mskcc_lung"
GTEX-SIU7-0526-SM-3NM8I,0.820573809265159,"arora_gtex_mskcc_lung"
GTEX-SIU8-0926-SM-5SI87,0.812918620400172,"arora_gtex_mskcc_lung"
GTEX-SN8G-0926-SM-4DM5I,0.783622330494067,"arora_gtex_mskcc_lung"
GTEX-T5JC-0826-SM-32PMC,0.822106316241525,"arora_gtex_mskcc_lung"
GTEX-T6MN-0826-SM-32PM4,0.81353808755157,"arora_gtex_mskcc_lung"
GTEX-T6MO-0426-SM-32QOI,0.818258578446438,"arora_gtex_mskcc_lung"
GTEX-TMMY-0926-SM-4TT1Z,0.777190739230194,"arora_gtex_mskcc_lung"
GTEX-U3ZH-0526-SM-3DB75,0.824330811701823,"arora_gtex_mskcc_lung"
GTEX-U3ZM-0426-SM-3DB73,0.804110604751011,"arora_gtex_mskcc_lung"
GTEX-UJHI-0726-SM-3DB92,0.809935554684833,"arora_gtex_mskcc_lung"
GTEX-UPIC-0826-SM-3GADQ,0.817008991432042,"arora_gtex_mskcc_lung"
GTEX-V1D1-0826-SM-3P5ZA,0.820300595730777,"arora_gtex_mskcc_lung"
GTEX-WFG8-0926-SM-3GIKJ,0.803249552882254,"arora_gtex_mskcc_lung"
GTEX-WFJO-0326-SM-3GIL3,0.793875472289776,"arora_gtex_mskcc_lung"
GTEX-WFON-0426-SM-3GIL4,0.79358256811603,"arora_gtex_mskcc_lung"
GTEX-WH7G-0726-SM-3NMBM,0.797343205253331,"arora_gtex_mskcc_lung"
GTEX-WHPG-1426-SM-3NMBB,0.818774343588351,"arora_gtex_mskcc_lung"
GTEX-WHSB-0326-SM-5FQSD,0.787243439255132,"arora_gtex_mskcc_lung"
GTEX-WOFM-0126-SM-3MJFE,0.793117848874675,"arora_gtex_mskcc_lung"
GTEX-WRHU-0226-SM-3MJFV,0.800771258095555,"arora_gtex_mskcc_lung"
GTEX-WVJS-0826-SM-4MVNR,0.801582624575998,"arora_gtex_mskcc_lung"
GTEX-WWYW-0926-SM-3NB2Z,0.822947580908197,"arora_gtex_mskcc_lung"
GTEX-WY7C-0426-SM-3NB3C,0.815356640296805,"arora_gtex_mskcc_lung"
GTEX-WYBS-1126-SM-3NMAM,0.817695314872279,"arora_gtex_mskcc_lung"
GTEX-WYJK-0826-SM-3NM8Y,0.813627080326605,"arora_gtex_mskcc_lung"
GTEX-WYVS-0526-SM-3NM9W,0.822322657271926,"arora_gtex_mskcc_lung"
GTEX-WZTO-0426-SM-3NM99,0.81007879784549,"arora_gtex_mskcc_lung"
GTEX-X4EO-0926-SM-3P5Z2,0.823213510780474,"arora_gtex_mskcc_lung"
GTEX-X4EP-0526-SM-3P5YW,0.768913613776936,"arora_gtex_mskcc_lung"
GTEX-X4LF-0526-SM-3NMB6,0.802015072683735,"arora_gtex_mskcc_lung"
GTEX-X4XX-1026-SM-4QARO,0.833427136804625,"arora_gtex_mskcc_lung"
GTEX-X585-1026-SM-46MW6,0.829428909994014,"arora_gtex_mskcc_lung"
GTEX-X5EB-0426-SM-46MVY,0.839609514999856,"arora_gtex_mskcc_lung"
GTEX-XBEC-1026-SM-4QASM,0.825727813921038,"arora_gtex_mskcc_lung"
GTEX-XBED-0826-SM-47JYC,0.807254688748619,"arora_gtex_mskcc_lung"
GTEX-XBEW-0226-SM-4AT6A,0.807731417560575,"arora_gtex_mskcc_lung"
GTEX-XGQ4-0826-SM-4AT4T,0.787047688318936,"arora_gtex_mskcc_lung"
GTEX-XMD2-1026-SM-4WWE8,0.804173869155781,"arora_gtex_mskcc_lung"
GTEX-XOT4-1426-SM-4B65T,0.821523640934674,"arora_gtex_mskcc_lung"
GTEX-XPVG-1026-SM-4B64Y,0.807769013695186,"arora_gtex_mskcc_lung"
GTEX-XQ3S-0926-SM-4BOPI,0.796587645275497,"arora_gtex_mskcc_lung"
GTEX-XQ8I-1126-SM-4BOO2,0.744369611834184,"arora_gtex_mskcc_lung"
GTEX-XV7Q-0426-SM-4BRVN,0.819046228414404,"arora_gtex_mskcc_lung"
GTEX-XYKS-0526-SM-4BRW2,0.823721630338934,"arora_gtex_mskcc_lung"
GTEX-Y3IK-0626-SM-4WWE4,0.798591095777505,"arora_gtex_mskcc_lung"
GTEX-Y5LM-0726-SM-4VBRP,0.803589347902171,"arora_gtex_mskcc_lung"
GTEX-Y5V5-0826-SM-4VBQD,0.813187104043776,"arora_gtex_mskcc_lung"
GTEX-Y5V6-0226-SM-4V6G7,0.821879732383373,"arora_gtex_mskcc_lung"
GTEX-Y8LW-0326-SM-4VBQ9,0.793024388003827,"arora_gtex_mskcc_lung"
GTEX-Y9LG-0526-SM-4VBRY,0.805600005206183,"arora_gtex_mskcc_lung"
GTEX-YB5E-0726-SM-4VDSH,0.789880084847556,"arora_gtex_mskcc_lung"
GTEX-YECK-0926-SM-4W214,0.808668533518216,"arora_gtex_mskcc_lung"
GTEX-YF7O-0626-SM-4W21R,0.769314731799739,"arora_gtex_mskcc_lung"
GTEX-YFC4-1126-SM-5RQJN,0.790557604632142,"arora_gtex_mskcc_lung"
GTEX-YFCO-0426-SM-4W1Z7,0.783785626948071,"arora_gtex_mskcc_lung"
GTEX-YJ8O-1826-SM-5HL82,0.820024621753992,"arora_gtex_mskcc_lung"
GTEX-ZA64-0326-SM-5HL8T,0.80115398320587,"arora_gtex_mskcc_lung"
GTEX-ZAB4-0626-SM-5CVN3,0.800804270285486,"arora_gtex_mskcc_lung"
GTEX-ZAB5-0626-SM-5PNVB,0.834064308694945,"arora_gtex_mskcc_lung"
GTEX-ZDTT-0926-SM-5J2MS,0.805772588465187,"arora_gtex_mskcc_lung"
GTEX-ZDXO-1326-SM-57WBS,0.811950358567151,"arora_gtex_mskcc_lung"
GTEX-ZDYS-0426-SM-5IJEQ,0.785622829615716,"arora_gtex_mskcc_lung"
GTEX-ZE7O-0826-SM-57WCP,0.808472278691109,"arora_gtex_mskcc_lung"
GTEX-ZLWG-0626-SM-4WWFR,0.798105085771718,"arora_gtex_mskcc_lung"
GTEX-ZPIC-0626-SM-57WDY,0.798579694385039,"arora_gtex_mskcc_lung"
GTEX-ZPU1-0926-SM-57WDO,0.815751012927652,"arora_gtex_mskcc_lung"
GTEX-ZT9W-0726-SM-4YCDC,0.806357469690339,"arora_gtex_mskcc_lung"
GTEX-ZT9X-0326-SM-51MTE,0.812198066827315,"arora_gtex_mskcc_lung"
GTEX-ZTTD-1126-SM-51MRP,0.814691036140155,"arora_gtex_mskcc_lung"
GTEX-ZUA1-1026-SM-4YCEA,0.807127286159789,"arora_gtex_mskcc_lung"
GTEX-ZVT3-0926-SM-5GICK,0.802418069859587,"arora_gtex_mskcc_lung"
GTEX-ZVZQ-1526-SM-5N9G6,0.809553928123121,"arora_gtex_mskcc_lung"
GTEX-ZYFG-0226-SM-5GIDT,0.784987815104851,"arora_gtex_mskcc_lung"
GTEX-ZYT6-0526-SM-5GIEA,0.826607624339671,"arora_gtex_mskcc_lung"
GTEX-ZYVF-1726-SM-5E443,0.815570559571629,"arora_gtex_mskcc_lung"
GTEX-ZYW4-1526-SM-5SIBA,0.809592587680468,"arora_gtex_mskcc_lung"
GTEX-ZZPT-1326-SM-5E43H,0.814126107999278,"arora_gtex_mskcc_lung"
GTEX-ZZPU-0526-SM-5E44U,0.815455034682405,"arora_gtex_mskcc_lung"
GTEX-111CU-1526-SM-5N9FS,0.812064969919008,"arora_gtex_mskcc_prostate"
GTEX-111FC-2026-SM-5GZYO,0.807673026005281,"arora_gtex_mskcc_prostate"
GTEX-111YS-1726-SM-5GIED,0.821551212179448,"arora_gtex_mskcc_prostate"
GTEX-117YW-1426-SM-5EGGO,0.819479938143923,"arora_gtex_mskcc_prostate"
GTEX-117YX-1526-SM-5H12T,0.816839316180696,"arora_gtex_mskcc_prostate"
GTEX-11DYG-2526-SM-5N9BB,0.822131073036693,"arora_gtex_mskcc_prostate"
GTEX-11EQ9-1726-SM-5HL6U,0.787129089327131,"arora_gtex_mskcc_prostate"
GTEX-11NSD-0826-SM-5986S,0.821126037794695,"arora_gtex_mskcc_prostate"
GTEX-11O72-2726-SM-5HL6K,0.806386738924127,"arora_gtex_mskcc_prostate"
GTEX-11OF3-1726-SM-5GU5Q,0.828828033110411,"arora_gtex_mskcc_prostate"
GTEX-11P7K-0626-SM-5985Z,0.813396734060323,"arora_gtex_mskcc_prostate"
GTEX-11P82-1126-SM-5BC5K,0.808045525516928,"arora_gtex_mskcc_prostate"
GTEX-11TUW-2126-SM-5GU7B,0.813664776978852,"arora_gtex_mskcc_prostate"
GTEX-11ZUS-2126-SM-5N9E6,0.814405894622237,"arora_gtex_mskcc_prostate"
GTEX-12C56-1326-SM-5FQSV,0.81060215509539,"arora_gtex_mskcc_prostate"
GTEX-12ZZZ-2026-SM-5LZWJ,0.813919711303754,"arora_gtex_mskcc_prostate"
GTEX-13111-1326-SM-5GCNO,0.780574884727547,"arora_gtex_mskcc_prostate"
GTEX-131XF-1926-SM-5DUW4,0.815198921101145,"arora_gtex_mskcc_prostate"
GTEX-132NY-2826-SM-5P9G2,0.79842864798046,"arora_gtex_mskcc_prostate"
GTEX-132QS-1126-SM-5P9GC,0.808745794509266,"arora_gtex_mskcc_prostate"
GTEX-1399R-0526-SM-5IJEF,0.819178873021339,"arora_gtex_mskcc_prostate"
GTEX-1399T-1226-SM-5P9J5,0.79995068728475,"arora_gtex_mskcc_prostate"
GTEX-139T6-1526-SM-5P9G6,0.81218518918872,"arora_gtex_mskcc_prostate"
GTEX-13FHO-2826-SM-5K7ZA,0.811262702567234,"arora_gtex_mskcc_prostate"
GTEX-13FTW-1226-SM-5LZZ1,0.822612648405887,"arora_gtex_mskcc_prostate"
GTEX-13FXS-2826-SM-5LZYC,0.800431118463261,"arora_gtex_mskcc_prostate"
GTEX-13G51-2326-SM-5LZXV,0.818941448008323,"arora_gtex_mskcc_prostate"
GTEX-13N2G-1826-SM-5KM1I,0.828448925223228,"arora_gtex_mskcc_prostate"
GTEX-13O21-1126-SM-5N9EV,0.824799574357883,"arora_gtex_mskcc_prostate"
GTEX-13O61-1726-SM-5KM46,0.830439469184481,"arora_gtex_mskcc_prostate"
GTEX-13OW8-0426-SM-5J2NR,0.819234482406772,"arora_gtex_mskcc_prostate"
GTEX-13RTJ-2126-SM-5S2PZ,0.756863420926224,"arora_gtex_mskcc_prostate"
GTEX-144GM-0826-SM-5O98R,0.808139921113287,"arora_gtex_mskcc_prostate"
GTEX-145LV-1226-SM-5S2QH,0.827746409531479,"arora_gtex_mskcc_prostate"
GTEX-146FQ-1726-SM-5QGPX,0.803662349751273,"arora_gtex_mskcc_prostate"
GTEX-14ABY-0726-SM-5Q5DF,0.813523742344867,"arora_gtex_mskcc_prostate"
GTEX-14BMV-2326-SM-5RQJ4,0.818718589968878,"arora_gtex_mskcc_prostate"
GTEX-14C5O-2826-SM-5RQI6,0.773494886676725,"arora_gtex_mskcc_prostate"
GTEX-NFK9-2226-SM-3MJGP,0.79245538490679,"arora_gtex_mskcc_prostate"
GTEX-NPJ8-2426-SM-3MJHL,0.786271234970185,"arora_gtex_mskcc_prostate"
GTEX-OIZH-2026-SM-3NB1M,0.811067161127115,"arora_gtex_mskcc_prostate"
GTEX-OOBJ-2026-SM-3NB1R,0.841523728266145,"arora_gtex_mskcc_prostate"
GTEX-OOBK-2025-SM-3LK5S,0.790068187198405,"arora_gtex_mskcc_prostate"
GTEX-PLZ6-1126-SM-3P5ZR,0.807386785246838,"arora_gtex_mskcc_prostate"
GTEX-Q2AI-1126-SM-48U19,0.811779490371909,"arora_gtex_mskcc_prostate"
GTEX-QEG4-2226-SM-4R1JM,0.81864385038443,"arora_gtex_mskcc_prostate"
GTEX-QLQ7-1326-SM-4R1JY,0.820216844699509,"arora_gtex_mskcc_prostate"
GTEX-QMRM-1426-SM-4R1K8,0.818235065112025,"arora_gtex_mskcc_prostate"
GTEX-QV31-1026-SM-4R1K3,0.814635974515485,"arora_gtex_mskcc_prostate"
GTEX-QV44-1526-SM-4R1KI,0.819880238301062,"arora_gtex_mskcc_prostate"
GTEX-REY6-2126-SM-48FD9,0.798885393070023,"arora_gtex_mskcc_prostate"
GTEX-RM2N-1126-SM-48FCY,0.824231368483219,"arora_gtex_mskcc_prostate"
GTEX-RWSA-2026-SM-47JX8,0.825827238976672,"arora_gtex_mskcc_prostate"
GTEX-S33H-1826-SM-4AD65,0.831206511848718,"arora_gtex_mskcc_prostate"
GTEX-S3XE-1326-SM-4AD4H,0.808171004623782,"arora_gtex_mskcc_prostate"
GTEX-S4Q7-1026-SM-4AD75,0.811719335862929,"arora_gtex_mskcc_prostate"
GTEX-S95S-1026-SM-4B64M,0.818317436508787,"arora_gtex_mskcc_prostate"
GTEX-SJXC-2026-SM-4DM6N,0.804525850170137,"arora_gtex_mskcc_prostate"
GTEX-SNMC-0926-SM-4DM5U,0.793944144123999,"arora_gtex_mskcc_prostate"
GTEX-SNOS-1026-SM-4DM4Y,0.823166618311223,"arora_gtex_mskcc_prostate"
GTEX-T8EM-1826-SM-4DM7F,0.819456194441239,"arora_gtex_mskcc_prostate"
GTEX-U3ZM-0926-SM-4DXSW,0.814286389941399,"arora_gtex_mskcc_prostate"
GTEX-U412-2026-SM-4DXSI,0.822500369508039,"arora_gtex_mskcc_prostate"
GTEX-U4B1-1426-SM-4DXTX,0.821276963921199,"arora_gtex_mskcc_prostate"
GTEX-U8XE-2526-SM-4E3IT,0.816251950176085,"arora_gtex_mskcc_prostate"
GTEX-UTHO-2726-SM-4JBH9,0.809676676909431,"arora_gtex_mskcc_prostate"
GTEX-V1D1-1926-SM-4JBGX,0.798330822868347,"arora_gtex_mskcc_prostate"
GTEX-V955-1826-SM-4JBIL,0.808521593430684,"arora_gtex_mskcc_prostate"
GTEX-VJYA-1226-SM-3GIJ6,0.823492536267502,"arora_gtex_mskcc_prostate"
GTEX-WFG7-1826-SM-3GIL1,0.81032171754857,"arora_gtex_mskcc_prostate"
GTEX-WFG8-1826-SM-4LVM4,0.823894184259766,"arora_gtex_mskcc_prostate"
GTEX-WFON-1626-SM-4LVMV,0.824109163532648,"arora_gtex_mskcc_prostate"
GTEX-WH7G-1726-SM-4LVKY,0.811669398205291,"arora_gtex_mskcc_prostate"
GTEX-WOFM-0326-SM-4OOSL,0.797776893526752,"arora_gtex_mskcc_prostate"
GTEX-X5EB-1826-SM-4E3K8,0.807928752219666,"arora_gtex_mskcc_prostate"
GTEX-XGQ4-1826-SM-4AT6F,0.819846505934204,"arora_gtex_mskcc_prostate"
GTEX-XMK1-1026-SM-4B65H,0.793577318134461,"arora_gtex_mskcc_prostate"
GTEX-XOTO-2826-SM-4B65I,0.814568193485229,"arora_gtex_mskcc_prostate"
GTEX-XPVG-2026-SM-4B65E,0.812395841633741,"arora_gtex_mskcc_prostate"
GTEX-XQ3S-2526-SM-4BOOG,0.808657568051567,"arora_gtex_mskcc_prostate"
GTEX-Y9LG-1826-SM-4VBQC,0.798019926005531,"arora_gtex_mskcc_prostate"
GTEX-YB5E-1826-SM-5IFI4,0.806958547677307,"arora_gtex_mskcc_prostate"
GTEX-YF7O-1926-SM-4W1YQ,0.799845632205804,"arora_gtex_mskcc_prostate"
GTEX-YJ8A-1126-SM-5IFJU,0.820545162269431,"arora_gtex_mskcc_prostate"
GTEX-ZDYS-1226-SM-5IJF3,0.807516273448706,"arora_gtex_mskcc_prostate"
GTEX-ZLFU-1726-SM-4WWBU,0.790202547366693,"arora_gtex_mskcc_prostate"
GTEX-ZT9W-1626-SM-4YCDQ,0.790828170375552,"arora_gtex_mskcc_prostate"
GTEX-ZTX8-1026-SM-5EGHD,0.789904962047668,"arora_gtex_mskcc_prostate"
GTEX-ZUA1-2826-SM-59HLE,0.795162764186707,"arora_gtex_mskcc_prostate"
GTEX-ZY6K-1526-SM-5GZXE,0.831718625971862,"arora_gtex_mskcc_prostate"
GTEX-1117F-3026-SM-5GZYU,0.803821063842877,"arora_gtex_mskcc_salivary"
GTEX-111FC-2926-SM-5GZY7,0.735676732223243,"arora_gtex_mskcc_salivary"
GTEX-11EQ9-2026-SM-5P9JI,0.700278348477524,"arora_gtex_mskcc_salivary"
GTEX-11NV4-1926-SM-5N9D4,0.595776597514475,"arora_gtex_mskcc_salivary"
GTEX-11P81-2026-SM-5P9GT,0.749720191251571,"arora_gtex_mskcc_salivary"
GTEX-11P82-0926-SM-5986X,0.703637896551947,"arora_gtex_mskcc_salivary"
GTEX-11WQK-2926-SM-5EQKT,0.664682075016422,"arora_gtex_mskcc_salivary"
GTEX-11ZTS-3026-SM-5EQM7,0.700895622290076,"arora_gtex_mskcc_salivary"
GTEX-12WSL-2126-SM-5GCNG,0.726927220890613,"arora_gtex_mskcc_salivary"
GTEX-12WSM-1826-SM-5BC64,0.573977758445271,"arora_gtex_mskcc_salivary"
GTEX-13111-2326-SM-5LZUQ,0.807373511225378,"arora_gtex_mskcc_salivary"
GTEX-1314G-2026-SM-5LZUM,0.782899731869701,"arora_gtex_mskcc_salivary"
GTEX-131XF-2826-SM-5EGKH,0.801879135675518,"arora_gtex_mskcc_salivary"
GTEX-13CF2-2426-SM-5LZYL,0.769759468144416,"arora_gtex_mskcc_salivary"
GTEX-13G51-2426-SM-5LZY8,0.697172094699604,"arora_gtex_mskcc_salivary"
GTEX-13NYB-2426-SM-5IFF4,0.61105839810414,"arora_gtex_mskcc_salivary"
GTEX-13NYC-2626-SM-5K7VN,0.799247362766612,"arora_gtex_mskcc_salivary"
GTEX-13O21-1926-SM-5MR39,0.768274924056152,"arora_gtex_mskcc_salivary"
GTEX-13OVI-2326-SM-5KM47,0.795966640464435,"arora_gtex_mskcc_salivary"
GTEX-13OVL-2926-SM-5IFG3,0.508563466850228,"arora_gtex_mskcc_salivary"
GTEX-13VXT-1726-SM-5IFF5,0.487480002061716,"arora_gtex_mskcc_salivary"
GTEX-145ME-1626-SM-5RQI3,0.797624645096603,"arora_gtex_mskcc_salivary"
GTEX-14B4R-1426-SM-5Q5CG,0.616923331255059,"arora_gtex_mskcc_salivary"
GTEX-WFJO-2026-SM-4LVM3,0.780168316206479,"arora_gtex_mskcc_salivary"
GTEX-WOFM-2126-SM-4OOSR,0.783935448881848,"arora_gtex_mskcc_salivary"
GTEX-WYVS-2026-SM-4RGNS,0.692874465440953,"arora_gtex_mskcc_salivary"
GTEX-X15G-2126-SM-4PQZR,0.783207761502141,"arora_gtex_mskcc_salivary"
GTEX-X261-2426-SM-4PQZU,0.744919319407015,"arora_gtex_mskcc_salivary"
GTEX-X3Y1-1926-SM-4PQZO,0.636232906211487,"arora_gtex_mskcc_salivary"
GTEX-X5EB-1726-SM-4E3J7,0.800121524035487,"arora_gtex_mskcc_salivary"
GTEX-XGQ4-2626-SM-4AT6B,0.696335567848085,"arora_gtex_mskcc_salivary"
GTEX-XMK1-2626-SM-4B65R,0.807172499006609,"arora_gtex_mskcc_salivary"
GTEX-XV7Q-2426-SM-4BRV8,0.777125651455958,"arora_gtex_mskcc_salivary"
GTEX-Y111-2626-SM-4TT24,0.726884960233207,"arora_gtex_mskcc_salivary"
GTEX-Y3I4-1926-SM-4TT8L,0.824722823392244,"arora_gtex_mskcc_salivary"
GTEX-Y5V6-2226-SM-4VDTC,0.781245422292824,"arora_gtex_mskcc_salivary"
GTEX-YB5K-1726-SM-5IFIZ,0.737001578476129,"arora_gtex_mskcc_salivary"
GTEX-YF7O-2226-SM-5CVN8,0.754621213841239,"arora_gtex_mskcc_salivary"
GTEX-ZC5H-2726-SM-5KLZW,0.801527324505159,"arora_gtex_mskcc_salivary"
GTEX-ZP4G-1926-SM-57WDZ,0.738501240507384,"arora_gtex_mskcc_salivary"
GTEX-ZPU1-2326-SM-57WEP,0.724262265351296,"arora_gtex_mskcc_salivary"
GTEX-ZQG8-2126-SM-4YCF1,0.757563737455749,"arora_gtex_mskcc_salivary"
GTEX-ZQUD-2126-SM-51MSY,0.520467195234018,"arora_gtex_mskcc_salivary"
GTEX-ZT9W-2126-SM-51MSF,0.702702432610286,"arora_gtex_mskcc_salivary"
GTEX-ZXG5-2826-SM-5NQ8T,0.815381579374,"arora_gtex_mskcc_salivary"
GTEX-111CU-0926-SM-5EGIK,0.500711148428441,"arora_gtex_mskcc_stomach"
GTEX-111YS-1126-SM-5GZYQ,0.558160934063269,"arora_gtex_mskcc_stomach"
GTEX-1122O-1926-SM-5EGIQ,0.520818454162277,"arora_gtex_mskcc_stomach"
GTEX-117YW-2226-SM-5N9DB,0.485441642945803,"arora_gtex_mskcc_stomach"
GTEX-11DXX-1326-SM-5GIDZ,0.737692539146476,"arora_gtex_mskcc_stomach"
GTEX-11EI6-2426-SM-5PNVS,0.779376173761461,"arora_gtex_mskcc_stomach"
GTEX-11EM3-1026-SM-5A5KL,0.51809114093894,"arora_gtex_mskcc_stomach"
GTEX-11EQ9-1226-SM-5987E,0.788192978818319,"arora_gtex_mskcc_stomach"
GTEX-11GSP-2126-SM-5HL5E,0.408945371355502,"arora_gtex_mskcc_stomach"
GTEX-11I78-1726-SM-5A5M3,0.582456311338352,"arora_gtex_mskcc_stomach"
GTEX-11NSD-1426-SM-5HL67,0.421780155620141,"arora_gtex_mskcc_stomach"
GTEX-11NUK-2426-SM-5BC4U,0.735488642115014,"arora_gtex_mskcc_stomach"
GTEX-11P82-0726-SM-5PNYL,0.78860097945445,"arora_gtex_mskcc_stomach"
GTEX-11TT1-0726-SM-5GU5A,0.588544499853077,"arora_gtex_mskcc_stomach"
GTEX-11VI4-0326-SM-5EQ6L,0.792661285261379,"arora_gtex_mskcc_stomach"
GTEX-11WQK-2626-SM-5EQ4K,0.793972269861113,"arora_gtex_mskcc_stomach"
GTEX-1211K-1426-SM-5FQTF,0.783855137873917,"arora_gtex_mskcc_stomach"
GTEX-12696-1726-SM-5EQLH,0.387457653346875,"arora_gtex_mskcc_stomach"
GTEX-12BJ1-1726-SM-5HL9B,0.619182630713099,"arora_gtex_mskcc_stomach"
GTEX-12C56-0526-SM-5FQST,0.784125764169076,"arora_gtex_mskcc_stomach"
GTEX-12WSD-2326-SM-59HKQ,0.67701596147208,"arora_gtex_mskcc_stomach"
GTEX-12WSJ-0926-SM-5P9JD,0.774556930152167,"arora_gtex_mskcc_stomach"
GTEX-13111-1226-SM-5GCNC,0.793852205406319,"arora_gtex_mskcc_stomach"
GTEX-13113-0726-SM-5LZUF,0.656684295064462,"arora_gtex_mskcc_stomach"
GTEX-131XE-2226-SM-5PNYX,0.803106865727703,"arora_gtex_mskcc_stomach"
GTEX-131XF-1226-SM-5HL8V,0.549271856382996,"arora_gtex_mskcc_stomach"
GTEX-131XG-1226-SM-5EGH9,0.624526862654793,"arora_gtex_mskcc_stomach"
GTEX-132AR-2426-SM-5IFFD,0.764803594855603,"arora_gtex_mskcc_stomach"
GTEX-132QS-1826-SM-5IFFN,0.622850146609501,"arora_gtex_mskcc_stomach"
GTEX-1339X-1426-SM-5K7YO,0.783298285239087,"arora_gtex_mskcc_stomach"
GTEX-1399R-1126-SM-5IFIO,0.463611413949091,"arora_gtex_mskcc_stomach"
GTEX-139D8-2326-SM-5IFGE,0.744850165765406,"arora_gtex_mskcc_stomach"
GTEX-139YR-1926-SM-5LZXM,0.643179191991712,"arora_gtex_mskcc_stomach"
GTEX-13CF3-1926-SM-5K7WF,0.575036636194082,"arora_gtex_mskcc_stomach"
GTEX-13D11-2126-SM-5IFH2,0.577290088612947,"arora_gtex_mskcc_stomach"
GTEX-13FH7-1026-SM-5IJGF,0.627131221836224,"arora_gtex_mskcc_stomach"
GTEX-13FTW-1726-SM-5KM2B,0.595290109498301,"arora_gtex_mskcc_stomach"
GTEX-13FTX-0726-SM-5N9BI,0.589406819909555,"arora_gtex_mskcc_stomach"
GTEX-13O21-0926-SM-5IFGT,0.550263241658993,"arora_gtex_mskcc_stomach"
GTEX-13O3Q-2126-SM-5KM4C,0.790472852418977,"arora_gtex_mskcc_stomach"
GTEX-13O61-1126-SM-5L3FI,0.778857769613817,"arora_gtex_mskcc_stomach"
GTEX-13OVI-2426-SM-5KM4J,0.799853615733229,"arora_gtex_mskcc_stomach"
GTEX-13OW6-2526-SM-5IJEC,0.443992004443521,"arora_gtex_mskcc_stomach"
GTEX-13PVQ-2126-SM-5L3FW,0.715309183598826,"arora_gtex_mskcc_stomach"
GTEX-13QBU-1126-SM-5LU44,0.536465514688623,"arora_gtex_mskcc_stomach"
GTEX-13RTK-0226-SM-5RQHR,0.770663914327743,"arora_gtex_mskcc_stomach"
GTEX-13S7M-1826-SM-5RQK6,0.747438654133378,"arora_gtex_mskcc_stomach"
GTEX-13X6H-1626-SM-5Q5CT,0.759391960825609,"arora_gtex_mskcc_stomach"
GTEX-144GN-1226-SM-5O991,0.596974060943505,"arora_gtex_mskcc_stomach"
GTEX-145ME-1026-SM-5O9B4,0.798913357209414,"arora_gtex_mskcc_stomach"
GTEX-145MO-2226-SM-5Q5BN,0.714546484363238,"arora_gtex_mskcc_stomach"
GTEX-146FH-2126-SM-5SI9U,0.780133461340255,"arora_gtex_mskcc_stomach"
GTEX-146FR-2026-SM-5NQAI,0.792509027747958,"arora_gtex_mskcc_stomach"
GTEX-14BMU-1126-SM-5RQJ8,0.54564529766879,"arora_gtex_mskcc_stomach"
GTEX-14BMV-2226-SM-5RQHX,0.796950757574394,"arora_gtex_mskcc_stomach"
GTEX-NFK9-1526-SM-3LK7B,0.592340053809384,"arora_gtex_mskcc_stomach"
GTEX-O5YW-1526-SM-3MJGL,0.492885605115439,"arora_gtex_mskcc_stomach"
GTEX-OHPK-1526-SM-3MJGM,0.63937343542462,"arora_gtex_mskcc_stomach"
GTEX-OIZH-1526-SM-3NB1J,0.788559132952083,"arora_gtex_mskcc_stomach"
GTEX-OOBJ-1526-SM-3NB1Q,0.64148946460238,"arora_gtex_mskcc_stomach"
GTEX-OXRK-1626-SM-3NB17,0.441583917665822,"arora_gtex_mskcc_stomach"
GTEX-P4PP-1526-SM-3P61M,0.61153048551349,"arora_gtex_mskcc_stomach"
GTEX-P4PQ-1526-SM-3NMCK,0.790876445335939,"arora_gtex_mskcc_stomach"
GTEX-P4QT-1526-SM-3NMCT,0.78152366093871,"arora_gtex_mskcc_stomach"
GTEX-P78B-1826-SM-3P5YX,0.723860210344033,"arora_gtex_mskcc_stomach"
GTEX-PLZ6-0826-SM-3P61K,0.798019298797649,"arora_gtex_mskcc_stomach"
GTEX-POMQ-0826-SM-3P61H,0.726791165760185,"arora_gtex_mskcc_stomach"
GTEX-PW2O-1226-SM-48TCH,0.535478504276924,"arora_gtex_mskcc_stomach"
GTEX-PWN1-1526-SM-48TDA,0.547756309778831,"arora_gtex_mskcc_stomach"
GTEX-PWOO-1226-SM-48TCO,0.675144053026747,"arora_gtex_mskcc_stomach"
GTEX-PX3G-1526-SM-48U11,0.376843156637177,"arora_gtex_mskcc_stomach"
GTEX-Q2AH-1126-SM-48TZM,0.58242956650852,"arora_gtex_mskcc_stomach"
GTEX-Q2AI-0826-SM-48TZO,0.564638769472431,"arora_gtex_mskcc_stomach"
GTEX-Q734-1026-SM-48U16,0.472156471026508,"arora_gtex_mskcc_stomach"
GTEX-QCQG-0526-SM-48U2A,0.718665028823804,"arora_gtex_mskcc_stomach"
GTEX-QDVJ-1426-SM-48U1Y,0.654219498180784,"arora_gtex_mskcc_stomach"
GTEX-QDVN-1226-SM-48TZ5,0.724663970963331,"arora_gtex_mskcc_stomach"
GTEX-QLQ7-0826-SM-447B3,0.505382995305975,"arora_gtex_mskcc_stomach"
GTEX-QLQW-0726-SM-447AA,0.413454323981274,"arora_gtex_mskcc_stomach"
GTEX-QMRM-1126-SM-447BN,0.574362359079013,"arora_gtex_mskcc_stomach"
GTEX-QV31-0626-SM-447C5,0.552719210546178,"arora_gtex_mskcc_stomach"
GTEX-QV44-1226-SM-4R1KE,0.401304234728476,"arora_gtex_mskcc_stomach"
GTEX-QXCU-1926-SM-48FE4,0.573467319777124,"arora_gtex_mskcc_stomach"
GTEX-R53T-1226-SM-48FCT,0.477437437086421,"arora_gtex_mskcc_stomach"
GTEX-R55D-1526-SM-48FEJ,0.782048722908578,"arora_gtex_mskcc_stomach"
GTEX-R55G-1126-SM-48FDG,0.78556715977897,"arora_gtex_mskcc_stomach"
GTEX-RM2N-0826-SM-48FD3,0.464218781156285,"arora_gtex_mskcc_stomach"
GTEX-RU1J-0526-SM-46MUT,0.800288585291537,"arora_gtex_mskcc_stomach"
GTEX-RWS6-0926-SM-47JXE,0.596759812772866,"arora_gtex_mskcc_stomach"
GTEX-S341-0626-SM-4AD5T,0.642846497518257,"arora_gtex_mskcc_stomach"
GTEX-S3XE-1026-SM-4AD4O,0.620802194381478,"arora_gtex_mskcc_stomach"
GTEX-S4P3-0726-SM-4AD57,0.773080479235762,"arora_gtex_mskcc_stomach"
GTEX-S4Q7-0726-SM-4AD5F,0.692671731120607,"arora_gtex_mskcc_stomach"
GTEX-S4UY-1626-SM-4AD55,0.644269408693423,"arora_gtex_mskcc_stomach"
GTEX-S4Z8-1226-SM-4AD6W,0.799081455916656,"arora_gtex_mskcc_stomach"
GTEX-S7SF-0626-SM-4AD4V,0.816712901229666,"arora_gtex_mskcc_stomach"
GTEX-SIU7-1426-SM-4BRWT,0.787908376030903,"arora_gtex_mskcc_stomach"
GTEX-SNMC-0626-SM-4DM6H,0.566668437748978,"arora_gtex_mskcc_stomach"
GTEX-SNOS-0826-SM-4DM5N,0.66574565908559,"arora_gtex_mskcc_stomach"
GTEX-T5JC-1926-SM-4DM6Q,0.781495989521029,"arora_gtex_mskcc_stomach"
GTEX-T5JW-0926-SM-4DM5K,0.539316431030925,"arora_gtex_mskcc_stomach"
GTEX-T6MO-0726-SM-4DM58,0.545559503111051,"arora_gtex_mskcc_stomach"
GTEX-T8EM-1226-SM-4DM5J,0.724668833042861,"arora_gtex_mskcc_stomach"
GTEX-TKQ1-0526-SM-4DXTG,0.788001391036133,"arora_gtex_mskcc_stomach"
GTEX-TKQ2-0926-SM-4DXU5,0.811072103367276,"arora_gtex_mskcc_stomach"
GTEX-U8T8-1226-SM-4E3IH,0.774123631078063,"arora_gtex_mskcc_stomach"
GTEX-UJHI-1026-SM-4IHJP,0.791556304493078,"arora_gtex_mskcc_stomach"
GTEX-UJMC-1226-SM-4IHLI,0.453056759948031,"arora_gtex_mskcc_stomach"
GTEX-UPK5-2126-SM-4JBJK,0.803641000451559,"arora_gtex_mskcc_stomach"
GTEX-V1D1-1726-SM-4JBHB,0.627115237332281,"arora_gtex_mskcc_stomach"
GTEX-V955-1326-SM-4JBHR,0.507516485906051,"arora_gtex_mskcc_stomach"
GTEX-VJYA-1026-SM-4KL21,0.655200903311582,"arora_gtex_mskcc_stomach"
GTEX-W5WG-1726-SM-4LMI5,0.375280159647034,"arora_gtex_mskcc_stomach"
GTEX-WFG7-1326-SM-4LMK1,0.617528243037519,"arora_gtex_mskcc_stomach"
GTEX-WFG8-1326-SM-4LVN3,0.722422221922438,"arora_gtex_mskcc_stomach"
GTEX-WFJO-1126-SM-4LVLZ,0.790519514379922,"arora_gtex_mskcc_stomach"
GTEX-WFON-1126-SM-4LVMA,0.6305227681258,"arora_gtex_mskcc_stomach"
GTEX-WH7G-1526-SM-4LVMX,0.767286047773218,"arora_gtex_mskcc_stomach"
GTEX-WHWD-1426-SM-4OORU,0.57587482840579,"arora_gtex_mskcc_stomach"
GTEX-WRHK-0626-SM-4MVOE,0.562391752820188,"arora_gtex_mskcc_stomach"
GTEX-WZTO-2126-SM-4PQYW,0.693952372966914,"arora_gtex_mskcc_stomach"
GTEX-X15G-1126-SM-4PQZG,0.472212239940778,"arora_gtex_mskcc_stomach"
GTEX-XAJ8-0326-SM-47JYI,0.82004031608238,"arora_gtex_mskcc_stomach"
GTEX-XBED-1226-SM-4AT5V,0.596994337838154,"arora_gtex_mskcc_stomach"
GTEX-XQ8I-2026-SM-4BOOL,0.665488041572637,"arora_gtex_mskcc_stomach"
GTEX-XUZC-0726-SM-4BOPH,0.579450869374013,"arora_gtex_mskcc_stomach"
GTEX-XV7Q-1326-SM-4BRWM,0.776548978811284,"arora_gtex_mskcc_stomach"
GTEX-XXEK-0826-SM-4BRWG,0.478289470458774,"arora_gtex_mskcc_stomach"
GTEX-Y114-1226-SM-4TT88,0.789660870979417,"arora_gtex_mskcc_stomach"
GTEX-Y3I4-1626-SM-4TT7W,0.710926617635248,"arora_gtex_mskcc_stomach"
GTEX-Y3IK-1426-SM-4YCES,0.721624828357049,"arora_gtex_mskcc_stomach"
GTEX-Y5LM-1326-SM-5RQIS,0.631661038237201,"arora_gtex_mskcc_stomach"
GTEX-Y5V6-1326-SM-4VDTF,0.525125540415202,"arora_gtex_mskcc_stomach"
GTEX-Y8E4-1526-SM-4WWDI,0.672892336733457,"arora_gtex_mskcc_stomach"
GTEX-Y8LW-0826-SM-4WWDO,0.630403698872435,"arora_gtex_mskcc_stomach"
GTEX-Y9LG-1026-SM-5IFJN,0.719097575566489,"arora_gtex_mskcc_stomach"
GTEX-YEC3-1426-101806-SM-5PNXX,0.780556096433694,"arora_gtex_mskcc_stomach"
GTEX-YEC4-1426-SM-5IFHS,0.543407154166115,"arora_gtex_mskcc_stomach"
GTEX-YFCO-0826-SM-5LUAG,0.511918787884059,"arora_gtex_mskcc_stomach"
GTEX-YJ8A-1526-SM-5P9FT,0.44530722483601,"arora_gtex_mskcc_stomach"
GTEX-ZAB4-1526-SM-5CVN7,0.444108104587659,"arora_gtex_mskcc_stomach"
GTEX-ZDYS-1926-SM-5HL59,0.505702089379437,"arora_gtex_mskcc_stomach"
GTEX-ZE7O-3026-SM-51MS4,0.793939417180058,"arora_gtex_mskcc_stomach"
GTEX-ZF2S-1426-SM-57WET,0.621284711744129,"arora_gtex_mskcc_stomach"
GTEX-ZLFU-1326-SM-4WWET,0.540979660428368,"arora_gtex_mskcc_stomach"
GTEX-ZLV1-0826-SM-4WWEQ,0.686565376823729,"arora_gtex_mskcc_stomach"
GTEX-ZP4G-1226-SM-4WWCJ,0.556619109543827,"arora_gtex_mskcc_stomach"
GTEX-ZPIC-2026-SM-57WG3,0.804068810914861,"arora_gtex_mskcc_stomach"
GTEX-ZQUD-0826-SM-57WDQ,0.508535852139534,"arora_gtex_mskcc_stomach"
GTEX-ZTX8-0426-SM-59HLG,0.806352765713074,"arora_gtex_mskcc_stomach"
GTEX-ZV6S-0926-SM-57WGB,0.764554574449117,"arora_gtex_mskcc_stomach"
GTEX-ZV7C-1626-SM-5NQ7E,0.563690565146998,"arora_gtex_mskcc_stomach"
GTEX-ZVP2-1626-SM-5GU5D,0.725134075289667,"arora_gtex_mskcc_stomach"
GTEX-ZVT2-1626-SM-51MRC,0.411665845473918,"arora_gtex_mskcc_stomach"
GTEX-ZVT3-2126-SM-59HL2,0.676535178180262,"arora_gtex_mskcc_stomach"
GTEX-ZVZP-1726-SM-5GZWY,0.516411128819483,"arora_gtex_mskcc_stomach"
GTEX-ZXES-1426-SM-5NQ8S,0.676463096138415,"arora_gtex_mskcc_stomach"
GTEX-ZYFG-1326-SM-5GICJ,0.525501812092125,"arora_gtex_mskcc_stomach"
GTEX-ZYVF-2726-SM-5GID4,0.786103393146509,"arora_gtex_mskcc_stomach"
GTEX-ZYY3-1726-SM-5EGH3,0.682728338786967,"arora_gtex_mskcc_stomach"
GTEX-ZZ64-0426-SM-5E43F,0.431730095061288,"arora_gtex_mskcc_stomach"
GTEX-ZZPU-1426-SM-5GZZ6,0.635616657074201,"arora_gtex_mskcc_stomach"
GTEX-111CU-0226-SM-5GZXC,0.817635459200308,"arora_gtex_mskcc_thyroid"
GTEX-111FC-1026-SM-5GZX1,0.80954406721599,"arora_gtex_mskcc_thyroid"
GTEX-111VG-0526-SM-5N9BW,0.832023709466137,"arora_gtex_mskcc_thyroid"
GTEX-111YS-0726-SM-5GZY8,0.838640737490477,"arora_gtex_mskcc_thyroid"
GTEX-1122O-0226-SM-5N9DA,0.821435723256099,"arora_gtex_mskcc_thyroid"
GTEX-1128S-0126-SM-5H12S,0.831732923508046,"arora_gtex_mskcc_thyroid"
GTEX-113JC-0126-SM-5EGJW,0.821306728989707,"arora_gtex_mskcc_thyroid"
GTEX-117XS-0526-SM-5987Q,0.819098574531823,"arora_gtex_mskcc_thyroid"
GTEX-117YW-0126-SM-5EGGN,0.829138731769503,"arora_gtex_mskcc_thyroid"
GTEX-117YX-1226-SM-5H11S,0.816221537388283,"arora_gtex_mskcc_thyroid"
GTEX-1192X-1126-SM-5EGGU,0.783466709028263,"arora_gtex_mskcc_thyroid"
GTEX-11DXX-0226-SM-5P9HL,0.823875945977276,"arora_gtex_mskcc_thyroid"
GTEX-11DXY-0426-SM-5H12R,0.826814115441483,"arora_gtex_mskcc_thyroid"
GTEX-11DZ1-2726-SM-5A5KH,0.799938284147388,"arora_gtex_mskcc_thyroid"
GTEX-11EI6-0726-SM-59866,0.806310708436804,"arora_gtex_mskcc_thyroid"
GTEX-11EM3-0126-SM-5985K,0.808654829072632,"arora_gtex_mskcc_thyroid"
GTEX-11EMC-0226-SM-5EGLP,0.801815321616629,"arora_gtex_mskcc_thyroid"
GTEX-11EQ8-0826-SM-5N9FG,0.805307842024178,"arora_gtex_mskcc_thyroid"
GTEX-11EQ9-0626-SM-5A5K1,0.825028050162375,"arora_gtex_mskcc_thyroid"
GTEX-11GS4-0826-SM-5986J,0.815290322323477,"arora_gtex_mskcc_thyroid"
GTEX-11I78-0526-SM-5986A,0.825718159870362,"arora_gtex_mskcc_thyroid"
GTEX-11LCK-0526-SM-5A5M9,0.826783309636134,"arora_gtex_mskcc_thyroid"
GTEX-11NSD-0126-SM-5987F,0.828983323641479,"arora_gtex_mskcc_thyroid"
GTEX-11NUK-1026-SM-5HL5J,0.831872731877314,"arora_gtex_mskcc_thyroid"
GTEX-11O72-2326-SM-5BC7H,0.814336771195546,"arora_gtex_mskcc_thyroid"
GTEX-11P7K-0226-SM-5986Z,0.825173848254768,"arora_gtex_mskcc_thyroid"
GTEX-11P81-0126-SM-5HL5Y,0.82084794997466,"arora_gtex_mskcc_thyroid"
GTEX-11TT1-1126-SM-5P9GV,0.811890589645258,"arora_gtex_mskcc_thyroid"
GTEX-11TTK-0826-SM-5N9EG,0.775784345718566,"arora_gtex_mskcc_thyroid"
GTEX-11TUW-0226-SM-5LU8X,0.839665848779623,"arora_gtex_mskcc_thyroid"
GTEX-11UD2-0626-SM-5GU6L,0.822147764034524,"arora_gtex_mskcc_thyroid"
GTEX-11VI4-0226-SM-5GU6C,0.81741176337753,"arora_gtex_mskcc_thyroid"
GTEX-11ZTS-1126-SM-5LU9X,0.842626719433723,"arora_gtex_mskcc_thyroid"
GTEX-11ZTT-1026-SM-5EQKF,0.790177375654556,"arora_gtex_mskcc_thyroid"
GTEX-11ZVC-0126-SM-5986G,0.821918856865936,"arora_gtex_mskcc_thyroid"
GTEX-1211K-0726-SM-5FQUW,0.809828670669275,"arora_gtex_mskcc_thyroid"
GTEX-1212Z-0426-SM-5FQT6,0.820995921186896,"arora_gtex_mskcc_thyroid"
GTEX-12584-0826-SM-5FQSK,0.823562047382299,"arora_gtex_mskcc_thyroid"
GTEX-12696-0326-SM-5EGL4,0.818956777488357,"arora_gtex_mskcc_thyroid"
GTEX-12BJ1-0426-SM-5FQSO,0.807001454654758,"arora_gtex_mskcc_thyroid"
GTEX-12WSB-0726-SM-5N9GD,0.825918641326149,"arora_gtex_mskcc_thyroid"
GTEX-12WSC-0826-SM-5EQ5Q,0.813066736570241,"arora_gtex_mskcc_thyroid"
GTEX-12WSD-0926-SM-5GCNL,0.828424515542707,"arora_gtex_mskcc_thyroid"
GTEX-12WSH-0226-SM-5GCOG,0.805185091507361,"arora_gtex_mskcc_thyroid"
GTEX-12WSJ-0326-SM-5GCMT,0.822231592970555,"arora_gtex_mskcc_thyroid"
GTEX-12WSK-0926-SM-5CVNQ,0.804325434079526,"arora_gtex_mskcc_thyroid"
GTEX-12WSL-0626-SM-5GCOY,0.834487434560632,"arora_gtex_mskcc_thyroid"
GTEX-12WSN-0726-SM-5GCMS,0.820748382926194,"arora_gtex_mskcc_thyroid"
GTEX-12ZZX-1226-SM-5EGHS,0.820418902469717,"arora_gtex_mskcc_thyroid"
GTEX-12ZZZ-1226-SM-59HK1,0.801676708912436,"arora_gtex_mskcc_thyroid"
GTEX-13111-0226-SM-5EQ55,0.82859832576081,"arora_gtex_mskcc_thyroid"
GTEX-13112-0326-SM-5P9IW,0.839920649220014,"arora_gtex_mskcc_thyroid"
GTEX-13113-0126-SM-5LZVX,0.829326939812812,"arora_gtex_mskcc_thyroid"
GTEX-1313W-0726-SM-5EGK1,0.806285152602459,"arora_gtex_mskcc_thyroid"
GTEX-131XE-0126-SM-5LZVC,0.816144450205887,"arora_gtex_mskcc_thyroid"
GTEX-131XF-1826-SM-5EGKG,0.831098013076661,"arora_gtex_mskcc_thyroid"
GTEX-131XG-0226-SM-5IFG1,0.827646532371601,"arora_gtex_mskcc_thyroid"
GTEX-132AR-1126-SM-5P9GA,0.821946251367687,"arora_gtex_mskcc_thyroid"
GTEX-132NY-1026-SM-5P9IY,0.828930458114926,"arora_gtex_mskcc_thyroid"
GTEX-132QS-0326-SM-5IJFN,0.817859120047324,"arora_gtex_mskcc_thyroid"
GTEX-133LE-0326-SM-5P9G4,0.822781176415467,"arora_gtex_mskcc_thyroid"
GTEX-1399R-0126-SM-5IFEV,0.819056212961393,"arora_gtex_mskcc_thyroid"
GTEX-139TS-0126-SM-5K7XJ,0.818169955502082,"arora_gtex_mskcc_thyroid"
GTEX-139UW-0126-SM-5KM1B,0.824009770587121,"arora_gtex_mskcc_thyroid"
GTEX-13CF3-0926-SM-5LZZC,0.82068013399152,"arora_gtex_mskcc_thyroid"
GTEX-13D11-0226-SM-5LZXL,0.804005788762781,"arora_gtex_mskcc_thyroid"
GTEX-13FHP-0926-SM-5L3EC,0.832259650487948,"arora_gtex_mskcc_thyroid"
GTEX-13FTW-0626-SM-5IFEX,0.817118939217095,"arora_gtex_mskcc_thyroid"
GTEX-13FTY-0726-SM-5J2OH,0.814898364318168,"arora_gtex_mskcc_thyroid"
GTEX-13FXS-0726-SM-5LZXJ,0.804309342699737,"arora_gtex_mskcc_thyroid"
GTEX-13G51-1226-SM-5K7Z3,0.843532568120764,"arora_gtex_mskcc_thyroid"
GTEX-13IVO-0926-SM-5KLZP,0.813780801218155,"arora_gtex_mskcc_thyroid"
GTEX-13JVG-0926-SM-5IJE1,0.815035724962075,"arora_gtex_mskcc_thyroid"
GTEX-13N11-1026-SM-5K7XQ,0.820146194705323,"arora_gtex_mskcc_thyroid"
GTEX-13N1W-0826-SM-5MR5J,0.805409916391772,"arora_gtex_mskcc_thyroid"
GTEX-13N2G-0726-SM-5MR38,0.827056421363281,"arora_gtex_mskcc_thyroid"
GTEX-13NYB-0726-SM-5MR4J,0.810085379441534,"arora_gtex_mskcc_thyroid"
GTEX-13NYC-2426-SM-5MR3K,0.79741475157924,"arora_gtex_mskcc_thyroid"
GTEX-13NZ8-0226-SM-5J2OK,0.812075806528023,"arora_gtex_mskcc_thyroid"
GTEX-13NZ9-1126-SM-5MR37,0.831243310278454,"arora_gtex_mskcc_thyroid"
GTEX-13O1R-0826-SM-5J2MB,0.815487501121662,"arora_gtex_mskcc_thyroid"
GTEX-13O21-2226-SM-5MR3L,0.827552203272753,"arora_gtex_mskcc_thyroid"
GTEX-13O3O-0926-SM-5KM1F,0.836299967991626,"arora_gtex_mskcc_thyroid"
GTEX-13O3P-0726-SM-5J2OM,0.832506554709385,"arora_gtex_mskcc_thyroid"
GTEX-13O3Q-0626-SM-5IJG1,0.830188458437927,"arora_gtex_mskcc_thyroid"
GTEX-13OVG-0226-SM-5LU93,0.83491696413216,"arora_gtex_mskcc_thyroid"
GTEX-13OVI-0826-SM-5KLZ8,0.808397210880794,"arora_gtex_mskcc_thyroid"
GTEX-13OW5-0626-SM-5J2N2,0.814283134918746,"arora_gtex_mskcc_thyroid"
GTEX-13OW6-0726-SM-5L3FX,0.826745697541303,"arora_gtex_mskcc_thyroid"
GTEX-13OW7-0826-SM-5L3EL,0.825589963384788,"arora_gtex_mskcc_thyroid"
GTEX-13OW8-0126-SM-5IJE5,0.800866960175309,"arora_gtex_mskcc_thyroid"
GTEX-13PL6-1026-SM-5L3E5,0.814047742716509,"arora_gtex_mskcc_thyroid"
GTEX-13PVQ-0726-SM-5L3GI,0.824575614409598,"arora_gtex_mskcc_thyroid"
GTEX-13QBU-0626-SM-5J2OG,0.819570383637949,"arora_gtex_mskcc_thyroid"
GTEX-13RTK-0326-SM-5RQHS,0.824340184834483,"arora_gtex_mskcc_thyroid"
GTEX-13S86-1126-SM-5RQJX,0.832549993175444,"arora_gtex_mskcc_thyroid"
GTEX-13VXT-0626-SM-5SIA1,0.832970859916692,"arora_gtex_mskcc_thyroid"
GTEX-13VXU-0826-SM-5KLZ2,0.810190533971794,"arora_gtex_mskcc_thyroid"
GTEX-13W46-0926-SM-5LU3T,0.840534997955795,"arora_gtex_mskcc_thyroid"
GTEX-13X6H-0526-SM-5LU4Q,0.82195194666935,"arora_gtex_mskcc_thyroid"
GTEX-13X6J-0826-SM-5LU32,0.811164984756008,"arora_gtex_mskcc_thyroid"
GTEX-13YAN-0926-SM-5O9C3,0.826317387256004,"arora_gtex_mskcc_thyroid"
GTEX-144GM-0226-SM-5Q5CB,0.808174537329715,"arora_gtex_mskcc_thyroid"
GTEX-144GO-0126-SM-5LUAO,0.794138059885794,"arora_gtex_mskcc_thyroid"
GTEX-145LU-0426-SM-5O9AH,0.829462122897452,"arora_gtex_mskcc_thyroid"
GTEX-145ME-0126-SM-5S2QM,0.834124861154066,"arora_gtex_mskcc_thyroid"
GTEX-145MG-0826-SM-5Q5C2,0.808002144851704,"arora_gtex_mskcc_thyroid"
GTEX-145MH-0426-SM-5LU8T,0.804937144463184,"arora_gtex_mskcc_thyroid"
GTEX-145MI-1126-SM-5O9AK,0.826356521454199,"arora_gtex_mskcc_thyroid"
GTEX-146FQ-0726-SM-5LUA7,0.83898453630437,"arora_gtex_mskcc_thyroid"
GTEX-146FR-0326-SM-5SI8U,0.814132620549402,"arora_gtex_mskcc_thyroid"
GTEX-14753-0926-SM-5Q5BI,0.831653592389755,"arora_gtex_mskcc_thyroid"
GTEX-148VJ-0726-SM-5LU8J,0.835209841868122,"arora_gtex_mskcc_thyroid"
GTEX-1497J-0126-SM-5Q5BK,0.82381445088704,"arora_gtex_mskcc_thyroid"
GTEX-14A5H-0726-SM-5Q5DW,0.838220507921082,"arora_gtex_mskcc_thyroid"
GTEX-14ABY-0926-SM-5Q5DY,0.808886483257693,"arora_gtex_mskcc_thyroid"
GTEX-14AS3-0226-SM-5Q5B6,0.835635892925033,"arora_gtex_mskcc_thyroid"
GTEX-14C38-0826-SM-5S2U8,0.814095275409207,"arora_gtex_mskcc_thyroid"
GTEX-14E6C-2626-SM-5RQJP,0.828089898895293,"arora_gtex_mskcc_thyroid"
GTEX-14ICL-0426-SM-5RQJ3,0.814566550865798,"arora_gtex_mskcc_thyroid"
GTEX-N7MS-2326-SM-2HMLD,0.803689404879838,"arora_gtex_mskcc_thyroid"
GTEX-NFK9-0726-SM-2HMJW,0.832857082322404,"arora_gtex_mskcc_thyroid"
GTEX-OHPK-2626-SM-2HMK9,0.820641414145347,"arora_gtex_mskcc_thyroid"
GTEX-OHPM-2626-SM-33HC5,0.816397000383115,"arora_gtex_mskcc_thyroid"
GTEX-OIZG-0226-SM-2TC5L,0.818799658327278,"arora_gtex_mskcc_thyroid"
GTEX-OIZH-2626-SM-2HMJM,0.824309915469229,"arora_gtex_mskcc_thyroid"
GTEX-OIZI-0726-SM-2XCEI,0.826433819708983,"arora_gtex_mskcc_thyroid"
GTEX-OOBJ-2626-SM-2I3F6,0.838090791548032,"arora_gtex_mskcc_thyroid"
GTEX-OOBK-2626-SM-2HMKY,0.814207738126901,"arora_gtex_mskcc_thyroid"
GTEX-OXRK-0626-SM-2HMJ5,0.825613139908791,"arora_gtex_mskcc_thyroid"
GTEX-OXRO-1226-SM-48TDL,0.806708134579558,"arora_gtex_mskcc_thyroid"
GTEX-OXRP-0326-SM-33HBJ,0.801705313511145,"arora_gtex_mskcc_thyroid"
GTEX-P4PQ-2626-SM-33HC9,0.82683377121889,"arora_gtex_mskcc_thyroid"
GTEX-P4QS-2626-SM-2I3EV,0.827664063073972,"arora_gtex_mskcc_thyroid"
GTEX-P4QT-2626-SM-2I3FM,0.822169543661038,"arora_gtex_mskcc_thyroid"
GTEX-POYW-0826-SM-2XCEM,0.853864826820825,"arora_gtex_mskcc_thyroid"
GTEX-PWCY-2326-SM-2I3EQ,0.828000831954923,"arora_gtex_mskcc_thyroid"
GTEX-PWN1-2626-SM-2I3FH,0.835894986427209,"arora_gtex_mskcc_thyroid"
GTEX-PWOO-0926-SM-2I3EC,0.837186637437531,"arora_gtex_mskcc_thyroid"
GTEX-Q2AG-0826-SM-2HMKF,0.83557253601704,"arora_gtex_mskcc_thyroid"
GTEX-Q2AH-0726-SM-2I3EA,0.834739389651492,"arora_gtex_mskcc_thyroid"
GTEX-Q2AI-0326-SM-2I3EK,0.82479521450255,"arora_gtex_mskcc_thyroid"
GTEX-Q734-0526-SM-2I3EH,0.839603119079969,"arora_gtex_mskcc_thyroid"
GTEX-QDVN-0626-SM-2I3FP,0.817879862268309,"arora_gtex_mskcc_thyroid"
GTEX-QV44-0826-SM-2S1RG,0.841071072515284,"arora_gtex_mskcc_thyroid"
GTEX-QXCU-0326-SM-2TC63,0.834293835203987,"arora_gtex_mskcc_thyroid"
GTEX-R55C-0626-SM-2TF4Q,0.842570990702632,"arora_gtex_mskcc_thyroid"
GTEX-R55E-0826-SM-2TC5M,0.8098161939615,"arora_gtex_mskcc_thyroid"
GTEX-REY6-0526-SM-2TF5M,0.844951727061976,"arora_gtex_mskcc_thyroid"
GTEX-RM2N-0526-SM-2TF4N,0.837544182760777,"arora_gtex_mskcc_thyroid"
GTEX-RN64-0626-SM-2TC5V,0.83338119971245,"arora_gtex_mskcc_thyroid"
GTEX-RNOR-0926-SM-2TF56,0.81499375064964,"arora_gtex_mskcc_thyroid"
GTEX-RTLS-0626-SM-5SI7Z,0.830404404718757,"arora_gtex_mskcc_thyroid"
GTEX-RU72-0126-SM-2TF6Z,0.831612903873846,"arora_gtex_mskcc_thyroid"
GTEX-RVPV-1226-SM-2TF73,0.800470565410082,"arora_gtex_mskcc_thyroid"
GTEX-RWS6-0626-SM-2XCAS,0.837497652392034,"arora_gtex_mskcc_thyroid"
GTEX-S32W-0726-SM-2XCBL,0.829757517617157,"arora_gtex_mskcc_thyroid"
GTEX-S341-0226-SM-5S2VG,0.818586246142697,"arora_gtex_mskcc_thyroid"
GTEX-S4Q7-0326-SM-3K2B1,0.825395041473471,"arora_gtex_mskcc_thyroid"
GTEX-S7SE-0726-SM-2XCD7,0.820928183606286,"arora_gtex_mskcc_thyroid"
GTEX-SE5C-0726-SM-4BRWY,0.835577656526811,"arora_gtex_mskcc_thyroid"
GTEX-SIU8-0626-SM-2XCDN,0.846587126639061,"arora_gtex_mskcc_thyroid"
GTEX-SJXC-0726-SM-2XCFJ,0.829514297910266,"arora_gtex_mskcc_thyroid"
GTEX-SN8G-1526-SM-4DM79,0.801335790986079,"arora_gtex_mskcc_thyroid"
GTEX-SNOS-0226-SM-32PLR,0.815200781999121,"arora_gtex_mskcc_thyroid"
GTEX-SUCS-0226-SM-32PLQ,0.822170029360412,"arora_gtex_mskcc_thyroid"
GTEX-T6MO-0226-SM-32QOL,0.814610305177422,"arora_gtex_mskcc_thyroid"
GTEX-TKQ1-0126-SM-33HB3,0.819881645367984,"arora_gtex_mskcc_thyroid"
GTEX-TSE9-0626-SM-3DB8B,0.820871010389916,"arora_gtex_mskcc_thyroid"
GTEX-U4B1-0626-SM-3DB8L,0.828245292690691,"arora_gtex_mskcc_thyroid"
GTEX-U8T8-2326-SM-3DB96,0.81251663956567,"arora_gtex_mskcc_thyroid"
GTEX-UJMC-0326-SM-3GAE2,0.830033224815074,"arora_gtex_mskcc_thyroid"
GTEX-V1D1-0926-SM-4JBHQ,0.851803319315573,"arora_gtex_mskcc_thyroid"
GTEX-V955-0426-SM-3GAEL,0.81889460019766,"arora_gtex_mskcc_thyroid"
GTEX-VUSG-0426-SM-3GIKD,0.835400365077757,"arora_gtex_mskcc_thyroid"
GTEX-W5WG-1426-SM-4KKZP,0.828209297365043,"arora_gtex_mskcc_thyroid"
GTEX-W5X1-0426-SM-3GILB,0.825676341447728,"arora_gtex_mskcc_thyroid"
GTEX-WEY5-0526-SM-3GIKZ,0.823209464897854,"arora_gtex_mskcc_thyroid"
GTEX-WFG7-0326-SM-5SI7L,0.825942964293634,"arora_gtex_mskcc_thyroid"
GTEX-WFG8-0426-SM-3GILD,0.822038837522663,"arora_gtex_mskcc_thyroid"
GTEX-WH7G-0526-SM-3NMBI,0.821793115991109,"arora_gtex_mskcc_thyroid"
GTEX-WHPG-0226-SM-3NMB9,0.824346997337411,"arora_gtex_mskcc_thyroid"
GTEX-WHSB-1626-SM-3LK6J,0.821154127510171,"arora_gtex_mskcc_thyroid"
GTEX-WHSE-0626-SM-4RGNF,0.81368026313156,"arora_gtex_mskcc_thyroid"
GTEX-WK11-0926-SM-3NMAU,0.802380916222879,"arora_gtex_mskcc_thyroid"
GTEX-WL46-0126-SM-3TW8I,0.805051930787543,"arora_gtex_mskcc_thyroid"
GTEX-WOFL-0726-SM-3MJG4,0.817565126544538,"arora_gtex_mskcc_thyroid"
GTEX-WVLH-0626-SM-3MJG7,0.81631607566289,"arora_gtex_mskcc_thyroid"
GTEX-WWYW-0826-SM-3NB2X,0.81256501607344,"arora_gtex_mskcc_thyroid"
GTEX-WXYG-0226-SM-3NB2Y,0.829177481014771,"arora_gtex_mskcc_thyroid"
GTEX-WY7C-0226-SM-3NB37,0.828276071809987,"arora_gtex_mskcc_thyroid"
GTEX-WYBS-1926-SM-3NM8N,0.786696277569376,"arora_gtex_mskcc_thyroid"
GTEX-WYJK-1626-SM-3NM9J,0.832946147424069,"arora_gtex_mskcc_thyroid"
GTEX-WYVS-0326-SM-3NM9V,0.835740652026728,"arora_gtex_mskcc_thyroid"
GTEX-X15G-0526-SM-3NMB7,0.84112951648418,"arora_gtex_mskcc_thyroid"
GTEX-X4LF-0426-SM-3NMB5,0.836904059392326,"arora_gtex_mskcc_thyroid"
GTEX-X4XX-0926-SM-46MV7,0.846324363312673,"arora_gtex_mskcc_thyroid"
GTEX-X4XY-0826-SM-4E3JM,0.829425495230051,"arora_gtex_mskcc_thyroid"
GTEX-X5EB-0726-SM-46MVR,0.832901279328673,"arora_gtex_mskcc_thyroid"
GTEX-X8HC-0726-SM-46MWG,0.828882209242203,"arora_gtex_mskcc_thyroid"
GTEX-XBED-0126-SM-47JY7,0.8265373386497,"arora_gtex_mskcc_thyroid"
GTEX-XBEW-0126-SM-4AT66,0.838839962926758,"arora_gtex_mskcc_thyroid"
GTEX-XGQ4-0426-SM-4AT4I,0.822125476793941,"arora_gtex_mskcc_thyroid"
GTEX-XLM4-0726-SM-4AT64,0.779777684085813,"arora_gtex_mskcc_thyroid"
GTEX-XMK1-0626-SM-4B65A,0.820550246692425,"arora_gtex_mskcc_thyroid"
GTEX-XUJ4-0726-SM-4BOOP,0.817413189812459,"arora_gtex_mskcc_thyroid"
GTEX-XUW1-1026-SM-4BONY,0.830596558301052,"arora_gtex_mskcc_thyroid"
GTEX-XUZC-0126-SM-4BOO6,0.821100850175377,"arora_gtex_mskcc_thyroid"
GTEX-XV7Q-0326-SM-4BRVM,0.836674349816496,"arora_gtex_mskcc_thyroid"
GTEX-XXEK-1326-SM-4BRV1,0.826861819830989,"arora_gtex_mskcc_thyroid"
GTEX-Y111-1926-SM-4SOIS,0.809670471274543,"arora_gtex_mskcc_thyroid"
GTEX-Y114-0626-SM-4TT98,0.812434441263651,"arora_gtex_mskcc_thyroid"
GTEX-Y3I4-0226-SM-4TT27,0.827720593461251,"arora_gtex_mskcc_thyroid"
GTEX-Y3IK-0526-SM-4WWE3,0.824852014028713,"arora_gtex_mskcc_thyroid"
GTEX-Y5LM-0626-SM-4V6G4,0.82130218097775,"arora_gtex_mskcc_thyroid"
GTEX-Y5V5-0326-SM-5RQJG,0.828346201857818,"arora_gtex_mskcc_thyroid"
GTEX-Y5V6-0526-SM-4VBRV,0.815086897359363,"arora_gtex_mskcc_thyroid"
GTEX-Y8E4-0126-SM-4VBQ2,0.831250292132997,"arora_gtex_mskcc_thyroid"
GTEX-Y9LG-0426-SM-4VBRT,0.819504246958903,"arora_gtex_mskcc_thyroid"
GTEX-YB5E-0626-SM-4VDSE,0.787412882490241,"arora_gtex_mskcc_thyroid"
GTEX-YEC3-0826-SM-4WWFP,0.811912639439474,"arora_gtex_mskcc_thyroid"
GTEX-YEC4-0626-SM-5CVLU,0.811765440296097,"arora_gtex_mskcc_thyroid"
GTEX-YF7O-0726-SM-4W213,0.818180747558868,"arora_gtex_mskcc_thyroid"
GTEX-YFCO-0326-SM-4W1ZP,0.801474415745012,"arora_gtex_mskcc_thyroid"
GTEX-YJ89-0726-SM-5P9F7,0.817222288321617,"arora_gtex_mskcc_thyroid"
GTEX-ZA64-0426-SM-5HL96,0.807154597321567,"arora_gtex_mskcc_thyroid"
GTEX-ZAB5-0726-SM-5P9JG,0.847168348379294,"arora_gtex_mskcc_thyroid"
GTEX-ZAK1-0726-SM-5HL8Q,0.825426485055124,"arora_gtex_mskcc_thyroid"
GTEX-ZC5H-0626-SM-5LU9K,0.835927806683349,"arora_gtex_mskcc_thyroid"
GTEX-ZDTS-0926-SM-4WAXG,0.820292416580804,"arora_gtex_mskcc_thyroid"
GTEX-ZDYS-0626-SM-5J2N5,0.827298350556998,"arora_gtex_mskcc_thyroid"
GTEX-ZE7O-1126-SM-57WC8,0.819063556017039,"arora_gtex_mskcc_thyroid"
GTEX-ZGAY-1026-SM-4WWBR,0.813160679936152,"arora_gtex_mskcc_thyroid"
GTEX-ZLFU-0626-SM-4WWBO,0.834544952142009,"arora_gtex_mskcc_thyroid"
GTEX-ZLWG-0526-SM-4WWFB,0.80712603119801,"arora_gtex_mskcc_thyroid"
GTEX-ZPCL-0126-SM-4WWC8,0.816868567768388,"arora_gtex_mskcc_thyroid"
GTEX-ZPU1-0426-SM-4WWCA,0.841837600893382,"arora_gtex_mskcc_thyroid"
GTEX-ZT9W-0226-SM-4YCCZ,0.818914967453147,"arora_gtex_mskcc_thyroid"
GTEX-ZT9X-0226-SM-51MT2,0.815232321398031,"arora_gtex_mskcc_thyroid"
GTEX-ZTPG-0826-SM-5DUVC,0.800857001086312,"arora_gtex_mskcc_thyroid"
GTEX-ZV6S-0226-SM-59HJT,0.823260194992495,"arora_gtex_mskcc_thyroid"
GTEX-ZV7C-0126-SM-57WDE,0.838031397643035,"arora_gtex_mskcc_thyroid"
GTEX-ZVP2-0426-SM-57WC2,0.820647882998996,"arora_gtex_mskcc_thyroid"
GTEX-ZVT3-0726-SM-5GICN,0.825549228579998,"arora_gtex_mskcc_thyroid"
GTEX-ZVZP-1026-SM-5GICI,0.82226916285279,"arora_gtex_mskcc_thyroid"
GTEX-ZVZQ-0626-SM-59HJU,0.834241472477796,"arora_gtex_mskcc_thyroid"
GTEX-ZXG5-0926-SM-5NQ8H,0.805028976367953,"arora_gtex_mskcc_thyroid"
GTEX-ZY6K-0226-SM-5SIAY,0.817620799807342,"arora_gtex_mskcc_thyroid"
GTEX-ZYFC-0926-SM-5GZWW,0.798998244789033,"arora_gtex_mskcc_thyroid"
GTEX-ZYFG-0626-SM-5GZYA,0.817331046472295,"arora_gtex_mskcc_thyroid"
GTEX-ZYT6-0426-SM-5GID3,0.810218942973965,"arora_gtex_mskcc_thyroid"
GTEX-ZYW4-1126-SM-5SI99,0.801632755554533,"arora_gtex_mskcc_thyroid"
GTEX-ZZ64-0126-SM-5GZXA,0.814306996319405,"arora_gtex_mskcc_thyroid"
GTEX-ZZPU-1326-SM-5GZWS,0.835870774030131,"arora_gtex_mskcc_thyroid"
GTEX-1117F-2426-SM-5EGGH,0.805450248557677,"arora_gtex_mskcc_uterus"
GTEX-113JC-2226-SM-5EGJG,0.807740988605201,"arora_gtex_mskcc_uterus"
GTEX-11DXX-1526-SM-5H115,0.812827055662407,"arora_gtex_mskcc_uterus"
GTEX-11EM3-1926-SM-5987U,0.795323513080276,"arora_gtex_mskcc_uterus"
GTEX-11I78-2126-SM-5A5K8,0.810117150428889,"arora_gtex_mskcc_uterus"
GTEX-11P81-1626-SM-5BC52,0.811278086147984,"arora_gtex_mskcc_uterus"
GTEX-11ZTS-2326-SM-5EQMY,0.821404450431463,"arora_gtex_mskcc_uterus"
GTEX-11ZTT-1726-SM-5EQL4,0.794431751214854,"arora_gtex_mskcc_uterus"
GTEX-12WSD-2826-SM-59HKT,0.817098668935448,"arora_gtex_mskcc_uterus"
GTEX-12WSG-2126-SM-5EGJ7,0.804008881632254,"arora_gtex_mskcc_uterus"
GTEX-12WSK-2026-SM-5CVNB,0.77465828251436,"arora_gtex_mskcc_uterus"
GTEX-12ZZX-2126-SM-5LZVL,0.798074597811031,"arora_gtex_mskcc_uterus"
GTEX-1313W-2826-SM-5P9G1,0.787778966715296,"arora_gtex_mskcc_uterus"
GTEX-131XG-2026-SM-5GCN5,0.813780782580811,"arora_gtex_mskcc_uterus"
GTEX-131YS-2326-SM-5IJFJ,0.790969660540925,"arora_gtex_mskcc_uterus"
GTEX-132AR-1526-SM-5KM1L,0.801939021821898,"arora_gtex_mskcc_uterus"
GTEX-1399S-2226-SM-5IFEW,0.810775291079649,"arora_gtex_mskcc_uterus"
GTEX-1399U-1326-SM-5IJET,0.769008801262175,"arora_gtex_mskcc_uterus"
GTEX-13D11-1226-SM-5IFGA,0.796622169823891,"arora_gtex_mskcc_uterus"
GTEX-13FTX-1026-SM-5J2O5,0.81467042905029,"arora_gtex_mskcc_uterus"
GTEX-13N11-1126-SM-5KM41,0.80129900256533,"arora_gtex_mskcc_uterus"
GTEX-13OVI-1026-SM-5L3EM,0.803512933000052,"arora_gtex_mskcc_uterus"
GTEX-13OVJ-2326-SM-5IJGA,0.774314565585339,"arora_gtex_mskcc_uterus"
GTEX-13PL7-2026-SM-5IFGK,0.800632649678491,"arora_gtex_mskcc_uterus"
GTEX-13QBU-1626-SM-5LU4S,0.788425715426332,"arora_gtex_mskcc_uterus"
GTEX-13S7M-1726-SM-5RQK3,0.814843617471334,"arora_gtex_mskcc_uterus"
GTEX-13U4I-1926-SM-5LU39,0.798619771718493,"arora_gtex_mskcc_uterus"
GTEX-13VXT-1626-SM-5IJES,0.818930930795412,"arora_gtex_mskcc_uterus"
GTEX-145ME-1326-SM-5O98Q,0.794846064192203,"arora_gtex_mskcc_uterus"
GTEX-14BIM-2226-SM-5SI8Y,0.781797909303957,"arora_gtex_mskcc_uterus"
GTEX-14BMU-1826-SM-5RQII,0.799251460795835,"arora_gtex_mskcc_uterus"
GTEX-N7MT-0726-SM-3TW8S,0.790269513003182,"arora_gtex_mskcc_uterus"
GTEX-OHPL-2026-SM-3TW8R,0.800965658905693,"arora_gtex_mskcc_uterus"
GTEX-P4PP-2026-SM-3P61N,0.81444433260095,"arora_gtex_mskcc_uterus"
GTEX-P4QT-2026-SM-3NMCJ,0.826720954162348,"arora_gtex_mskcc_uterus"
GTEX-P78B-2526-SM-3P5ZY,0.801671547378671,"arora_gtex_mskcc_uterus"
GTEX-POMQ-1226-SM-3P61F,0.789491109894665,"arora_gtex_mskcc_uterus"
GTEX-PWN1-2026-SM-48TD9,0.786158416575709,"arora_gtex_mskcc_uterus"
GTEX-PX3G-2026-SM-48U1H,0.822676360595767,"arora_gtex_mskcc_uterus"
GTEX-Q734-1626-SM-48U1B,0.807730120219012,"arora_gtex_mskcc_uterus"
GTEX-QCQG-1326-SM-48U24,0.810983185270427,"arora_gtex_mskcc_uterus"
GTEX-R55G-1626-SM-48FF4,0.783713091952756,"arora_gtex_mskcc_uterus"
GTEX-RU72-2626-SM-4TT75,0.792877604706142,"arora_gtex_mskcc_uterus"
GTEX-RWS6-1326-SM-47JXB,0.785032637889324,"arora_gtex_mskcc_uterus"
GTEX-S341-1026-SM-4AD71,0.782313985308743,"arora_gtex_mskcc_uterus"
GTEX-S4UY-1226-SM-4AD51,0.800504833260557,"arora_gtex_mskcc_uterus"
GTEX-T2IS-2226-SM-4DM65,0.792150723445708,"arora_gtex_mskcc_uterus"
GTEX-T5JW-1526-SM-4DM5E,0.793353955832184,"arora_gtex_mskcc_uterus"
GTEX-T6MO-1526-SM-4DM57,0.800166580416055,"arora_gtex_mskcc_uterus"
GTEX-TMMY-2226-SM-4DXTN,0.792861343463775,"arora_gtex_mskcc_uterus"
GTEX-U3ZN-0726-SM-4DXT5,0.818367102229126,"arora_gtex_mskcc_uterus"
GTEX-UPIC-1526-SM-4IHLU,0.809563237051019,"arora_gtex_mskcc_uterus"
GTEX-W5WG-1326-SM-4LMI9,0.796006702085069,"arora_gtex_mskcc_uterus"
GTEX-WEY5-0726-SM-4LMID,0.804924347448789,"arora_gtex_mskcc_uterus"
GTEX-WI4N-2426-SM-4OOSC,0.779724079146033,"arora_gtex_mskcc_uterus"
GTEX-WWYW-2826-SM-4MVOQ,0.773584918898863,"arora_gtex_mskcc_uterus"
GTEX-XUJ4-1526-SM-4BONU,0.78166809615192,"arora_gtex_mskcc_uterus"
GTEX-XUW1-0226-SM-4BOOS,0.800402415095293,"arora_gtex_mskcc_uterus"
GTEX-XUZC-0926-SM-4BOQF,0.82617006983961,"arora_gtex_mskcc_uterus"
GTEX-XYKS-1626-SM-4BRUQ,0.801491589971394,"arora_gtex_mskcc_uterus"
GTEX-Y3IK-2126-SM-4YCDS,0.784782021267553,"arora_gtex_mskcc_uterus"
GTEX-YFC4-2826-SM-5P9FR,0.809250604896279,"arora_gtex_mskcc_uterus"
GTEX-YJ8O-1126-SM-5P9IS,0.815521659690113,"arora_gtex_mskcc_uterus"
GTEX-ZAK1-2526-SM-5S2N7,0.801025875719671,"arora_gtex_mskcc_uterus"
GTEX-ZLWG-1026-SM-4WWC4,0.812227879352964,"arora_gtex_mskcc_uterus"
GTEX-ZP4G-0726-SM-4WWF2,0.790954339073256,"arora_gtex_mskcc_uterus"
GTEX-ZTPG-2026-SM-5O999,0.800524730221995,"arora_gtex_mskcc_uterus"
GTEX-ZV6S-1526-SM-5NQ7O,0.737920538195248,"arora_gtex_mskcc_uterus"
GTEX-ZVT2-0426-SM-5E44S,0.813739691655738,"arora_gtex_mskcc_uterus"
GTEX-ZXES-0726-SM-5E451,0.793021025668925,"arora_gtex_mskcc_uterus"
GTEX-ZYVF-0526-SM-5E43E,0.768796326183507,"arora_gtex_mskcc_uterus"
GTEX-S32W-1126-SM-4AD5V,0.761945379997237,"arora_gtex_mskccBatch_bladder"
GTEX-S3XE-1226-SM-4AD4L,0.766963515201681,"arora_gtex_mskccBatch_bladder"
GTEX-S4Q7-0926-SM-4AD5D,0.784382291936763,"arora_gtex_mskccBatch_bladder"
GTEX-S4UY-0926-SM-4AD6O,0.77742851138221,"arora_gtex_mskccBatch_bladder"
GTEX-SE5C-1026-SM-4BRUG,0.723969108816389,"arora_gtex_mskccBatch_bladder"
GTEX-SNMC-0826-SM-4DM66,0.796369010554092,"arora_gtex_mskccBatch_bladder"
GTEX-SNOS-0526-SM-4DM54,0.783723947129228,"arora_gtex_mskccBatch_bladder"
GTEX-U3ZM-0826-SM-4DXU6,0.74657416770202,"arora_gtex_mskccBatch_bladder"
GTEX-U4B1-1226-SM-4DXT7,0.776593686015608,"arora_gtex_mskccBatch_bladder"
GTEX-1117F-2826-SM-5GZXL,0.747614959369681,"arora_gtex_mskccBatch_breast"
GTEX-11EM3-1326-SM-5N9C6,0.74957421014105,"arora_gtex_mskccBatch_breast"
GTEX-11I78-2226-SM-5PNYA,0.79366064427206,"arora_gtex_mskccBatch_breast"
GTEX-11P81-1926-SM-5BC53,0.808871045613697,"arora_gtex_mskccBatch_breast"
GTEX-1211K-1926-SM-5EQLB,0.786443535349602,"arora_gtex_mskccBatch_breast"
GTEX-1269C-2426-SM-5FQSN,0.800404057037427,"arora_gtex_mskccBatch_breast"
GTEX-12WSB-0626-SM-59HJO,0.784103632113317,"arora_gtex_mskccBatch_breast"
GTEX-12WSK-2226-SM-5GCO5,0.765819053453342,"arora_gtex_mskccBatch_breast"
GTEX-12ZZX-1126-SM-5EGKB,0.786310297691359,"arora_gtex_mskccBatch_breast"
GTEX-13113-1726-SM-5GCOO,0.781935304342855,"arora_gtex_mskccBatch_breast"
GTEX-1313W-0826-SM-5EQ4T,0.751436358543645,"arora_gtex_mskccBatch_breast"
GTEX-131XW-0726-SM-5EGK3,0.762034377833162,"arora_gtex_mskccBatch_breast"
GTEX-131YS-0626-SM-5EGKL,0.762117136048337,"arora_gtex_mskccBatch_breast"
GTEX-132AR-0826-SM-5EGK6,0.7462924815985,"arora_gtex_mskccBatch_breast"
GTEX-133LE-1726-SM-5K7VQ,0.770101109282733,"arora_gtex_mskccBatch_breast"
GTEX-1399U-1826-SM-5PNZ1,0.764651464828929,"arora_gtex_mskccBatch_breast"
GTEX-13CF3-2126-SM-5IFJP,0.785659587371503,"arora_gtex_mskccBatch_breast"
GTEX-13D11-1026-SM-5IJFB,0.759546745113494,"arora_gtex_mskccBatch_breast"
GTEX-13FTX-1126-SM-5N9EN,0.763941521645269,"arora_gtex_mskccBatch_breast"
GTEX-13FTY-2226-SM-5J1ND,0.443895619994389,"arora_gtex_mskccBatch_breast"
GTEX-13N11-1726-SM-5J1OJ,0.81270030060022,"arora_gtex_mskccBatch_breast"
GTEX-13O3O-0826-SM-5K7WE,0.753448178191341,"arora_gtex_mskccBatch_breast"
GTEX-13PL6-2926-SM-5L3I2,0.773492432112662,"arora_gtex_mskccBatch_breast"
GTEX-13QIC-2326-SM-5LU5N,0.785517020372659,"arora_gtex_mskccBatch_breast"
GTEX-13W3W-1226-SM-5LU4H,0.806444911981334,"arora_gtex_mskccBatch_breast"
GTEX-145ME-1526-SM-5Q5F2,0.74233426766514,"arora_gtex_mskccBatch_breast"
GTEX-146FH-0826-SM-5SI8T,0.807364686397432,"arora_gtex_mskccBatch_breast"
GTEX-14AS3-1626-SM-5S2OY,0.661139644676701,"arora_gtex_mskccBatch_breast"
GTEX-Q2AG-0326-SM-48U1O,0.82032351442517,"arora_gtex_mskccBatch_breast"
GTEX-QDT8-0626-SM-48TYW,0.792013755700184,"arora_gtex_mskccBatch_breast"
GTEX-QVJO-1826-SM-447C9,0.795537729229559,"arora_gtex_mskccBatch_breast"
GTEX-R53T-1526-SM-48FEK,0.81260868791457,"arora_gtex_mskccBatch_breast"
GTEX-RU72-0626-SM-46MUI,0.804246403224978,"arora_gtex_mskccBatch_breast"
GTEX-S32W-2026-SM-4AD6E,0.79088435011801,"arora_gtex_mskccBatch_breast"
GTEX-S341-1526-SM-4AD6K,0.812348153841314,"arora_gtex_mskccBatch_breast"
GTEX-S4UY-0726-SM-4AD6X,0.790790457170769,"arora_gtex_mskccBatch_breast"
GTEX-SE5C-2126-SM-4BRUJ,0.789787265638293,"arora_gtex_mskccBatch_breast"
GTEX-T5JW-2026-SM-4DM63,0.810619669340394,"arora_gtex_mskccBatch_breast"
GTEX-T6MO-0326-SM-32QOK,0.787180262513077,"arora_gtex_mskccBatch_breast"
GTEX-TML8-1226-SM-32QON,0.815245044643695,"arora_gtex_mskccBatch_breast"
GTEX-U3ZN-1926-SM-4DXSG,0.813548345973029,"arora_gtex_mskccBatch_breast"
GTEX-UJHI-1426-SM-3DB9C,0.800720880022769,"arora_gtex_mskccBatch_breast"
GTEX-VJWN-0726-SM-3GIJ8,0.765253022051826,"arora_gtex_mskccBatch_breast"
GTEX-WI4N-1426-SM-3LK7H,0.797645898244289,"arora_gtex_mskccBatch_breast"
GTEX-WRHU-0326-SM-3MJFY,0.821387324865542,"arora_gtex_mskccBatch_breast"
GTEX-WXYG-2226-SM-4E3IM,0.813086547076036,"arora_gtex_mskccBatch_breast"
GTEX-WYBS-0926-SM-3NM94,0.815539509737348,"arora_gtex_mskccBatch_breast"
GTEX-WYVS-1726-SM-3NMAY,0.805056543667149,"arora_gtex_mskccBatch_breast"
GTEX-X15G-1626-SM-3NMB3,0.80134938548194,"arora_gtex_mskccBatch_breast"
GTEX-X4EP-2926-SM-3P5YQ,0.798276462203117,"arora_gtex_mskccBatch_breast"
GTEX-XMD2-0926-SM-4WWEF,0.757535932670272,"arora_gtex_mskccBatch_breast"
GTEX-XUJ4-1926-SM-4BOOV,0.771183997438504,"arora_gtex_mskccBatch_breast"
GTEX-XUW1-2326-SM-4BOO5,0.769379108038563,"arora_gtex_mskccBatch_breast"
GTEX-XUZC-1626-SM-4BRVP,0.758509285889503,"arora_gtex_mskccBatch_breast"
GTEX-XV7Q-2326-SM-4BRVZ,0.788820299324866,"arora_gtex_mskccBatch_breast"
GTEX-Y114-2026-SM-4TT7L,0.7967115784815,"arora_gtex_mskccBatch_breast"
GTEX-Y3IK-2326-SM-4WWDT,0.7971707622612,"arora_gtex_mskccBatch_breast"
GTEX-Y5LM-1726-SM-4VDSX,0.768437606682129,"arora_gtex_mskccBatch_breast"
GTEX-Y5V5-2126-SM-4WWFO,0.796032615137526,"arora_gtex_mskccBatch_breast"
GTEX-Y8LW-1626-SM-5IFHX,0.802214838767255,"arora_gtex_mskccBatch_breast"
GTEX-YB5K-1626-SM-5IFIN,0.783629848106856,"arora_gtex_mskccBatch_breast"
GTEX-YFC4-1426-SM-5IFJG,0.811446921074862,"arora_gtex_mskccBatch_breast"
GTEX-YJ8O-2226-SM-5IFHW,0.800449976146593,"arora_gtex_mskccBatch_breast"
GTEX-ZAJG-0626-SM-5HL8X,0.73957903579032,"arora_gtex_mskccBatch_breast"
GTEX-ZC5H-2626-SM-5J2MG,0.784007536022903,"arora_gtex_mskccBatch_breast"
GTEX-ZF29-1926-SM-5S2P1,0.82000165347466,"arora_gtex_mskccBatch_breast"
GTEX-ZF2S-2026-SM-5E461,0.808125581088134,"arora_gtex_mskccBatch_breast"
GTEX-ZF3C-2326-SM-5S2MZ,0.797957929238877,"arora_gtex_mskccBatch_breast"
GTEX-ZLV1-1426-SM-4WWES,0.799495047507284,"arora_gtex_mskccBatch_breast"
GTEX-ZPIC-1126-SM-5BC7F,0.784352472871766,"arora_gtex_mskccBatch_breast"
GTEX-ZQG8-0726-SM-5P9H9,0.761260985823529,"arora_gtex_mskccBatch_breast"
GTEX-ZV6S-1826-SM-5NQ8D,0.786395001583681,"arora_gtex_mskccBatch_breast"
GTEX-ZVT2-1826-SM-5NQ8W,0.689120758029748,"arora_gtex_mskccBatch_breast"
GTEX-ZVT4-1026-SM-57WC4,0.784027026448311,"arora_gtex_mskccBatch_breast"
GTEX-ZVZQ-0826-SM-51MRF,0.785486637557832,"arora_gtex_mskccBatch_breast"
GTEX-ZXES-0826-SM-5E43C,0.786124121193733,"arora_gtex_mskccBatch_breast"
GTEX-ZYWO-2326-SM-5GZY4,0.767283024446493,"arora_gtex_mskccBatch_breast"
GTEX-S32W-1526-SM-4AD6Z,0.750927565969101,"arora_gtex_mskccBatch_cervix"
GTEX-S341-1126-SM-4AD6T,0.774503910063051,"arora_gtex_mskccBatch_cervix"
GTEX-S4UY-1426-SM-4AD6Y,0.778878315389364,"arora_gtex_mskccBatch_cervix"
GTEX-TSE9-2826-SM-4DXTF,0.69027133747869,"arora_gtex_mskccBatch_cervix"
GTEX-S32W-1626-SM-4AD6G,0.758728349550164,"arora_gtex_mskccBatch_cervix"
GTEX-S341-1326-SM-4AD72,0.364027761111976,"arora_gtex_mskccBatch_cervix"
GTEX-T6MO-1426-SM-4DM73,0.339691343742691,"arora_gtex_mskccBatch_cervix"
GTEX-TSE9-2726-SM-4DXSQ,0.71114983082846,"arora_gtex_mskccBatch_cervix"
GTEX-111CU-1226-SM-5EGIN,0.803715511405735,"arora_gtex_mskccBatch_colon"
GTEX-111YS-1826-SM-5GIEP,0.803043388487824,"arora_gtex_mskccBatch_colon"
GTEX-1122O-1426-SM-5H11R,0.806876980328098,"arora_gtex_mskccBatch_colon"
GTEX-117XS-2226-SM-5GIE1,0.785911138331191,"arora_gtex_mskccBatch_colon"
GTEX-117YX-0526-SM-5EGJH,0.806223831003536,"arora_gtex_mskccBatch_colon"
GTEX-11DXX-1926-SM-5EGJK,0.801653089051694,"arora_gtex_mskccBatch_colon"
GTEX-11DXY-2026-SM-5N9CZ,0.800353350211702,"arora_gtex_mskccBatch_colon"
GTEX-11DXZ-1626-SM-5GIDI,0.790931406323815,"arora_gtex_mskccBatch_colon"
GTEX-11EI6-2626-SM-5PNVT,0.787426687626898,"arora_gtex_mskccBatch_colon"
GTEX-11EMC-1426-SM-5N9E4,0.791767477258339,"arora_gtex_mskccBatch_colon"
GTEX-11EQ9-1526-SM-5PNY7,0.80755683428405,"arora_gtex_mskccBatch_colon"
GTEX-11GS4-1826-SM-5HL4T,0.800271785926821,"arora_gtex_mskccBatch_colon"
GTEX-11I78-1326-SM-5PNY9,0.799818879044903,"arora_gtex_mskccBatch_colon"
GTEX-11ONC-1926-SM-5GU75,0.805781965624433,"arora_gtex_mskccBatch_colon"
GTEX-11P7K-1826-SM-5HL5A,0.788177807897763,"arora_gtex_mskccBatch_colon"
[truncated: 25,683 more rows]
