# Supplementary material for: Transcriptome diversity is a systematic source of variation in RNA-sequencing data
Source: PLoS Comput Biol. 2022 Mar 24;18(3):e1009939. doi: 10.1371/journal.pcbi.1009939 (PMC8982896; doi:10.1371/journal.pcbi.1009939)
Supplement: S4 Table — (TSV) [file pcbi.1009939.s005.tsv]

PC1,"PC2","PC3","PC4","PC5","InferredCov1","InferredCov2","InferredCov3","InferredCov4","InferredCov5","InferredCov6","InferredCov7","InferredCov8","InferredCov9","InferredCov10","InferredCov11","InferredCov12","InferredCov13","InferredCov14","InferredCov15","InferredCov16","InferredCov17","InferredCov18","InferredCov19","InferredCov20","InferredCov21","InferredCov22","InferredCov23","InferredCov…
-0.0867,-0.0132,-0.0062,0.0046,0.0054,0.0209093596786261,0.0189869981259108,0.0342787951231003,-0.00458304630592465,0.100213132798672,-0.105766996741295,-0.054866861552,-0.00428982498124242,0.0355051271617413,-0.00465309666469693,0.0647751465439796,0.0330645404756069,0.0883592739701271,-0.0697405710816383,0.0377387702465057,-0.0338672436773777,0.0713373199105263,-0.00979430228471756,0.03948183730…
0.0107,-0.0026,4e-04,-0.0015,0.0112,-0.0208382252603769,-0.0245838426053524,0.0177175309509039,-0.0247367080301046,-0.0200600754469633,-0.0394259169697762,-0.0413644462823868,0.0274674575775862,-0.0405109971761703,0.0324938893318176,-0.0282603837549686,0.0202745590358973,-0.0295943785458803,0.0255532674491405,0.00115777319297194,0.0597689785063267,0.0254016071557999,-0.046697985380888,-0.07804317…
0.0099,-0.005,0.0304,0.0076,0.0347,0.0430413633584976,-0.0142729775980115,0.015328848734498,0.0336588025093079,-0.0364645011723042,0.0343289077281952,-0.0450033880770206,-0.00386385573074222,0.00948391482234001,0.0358216725289822,-0.0078786825761199,0.0441037602722645,-0.0119801731780171,0.00109039468225092,0.020495792850852,-0.0179666299372911,-0.0360181145370007,-0.0243383347988129,0.0263521075…
0.0144,-0.0081,0.0133,0.0035,0.0018,0.0277529433369637,-0.0336597710847855,0.00730576924979687,-0.0877571031451225,0.0316485501825809,-0.0542355291545391,-0.0221405792981386,-0.0190661679953337,-0.027709499001503,0.0123922228813171,0.020058723166585,-0.0501874387264252,0.0587052293121815,0.00235982309095562,-0.0936992317438126,-0.0340487994253635,-0.00592722836881876,0.00852550007402897,0.0232990…
0.0154,-0.0093,0.0107,-0.0038,-0.0083,-0.0209144782274961,0.0176807790994644,-0.0402323789894581,0.0104759344831109,0.0192529112100601,-0.00743104191496968,0.00790126994252205,0.00352965528145432,-0.0113804657012224,0.0513196773827076,-0.0510423108935356,-0.0361419506371021,-0.0240820832550526,-0.0145648121833801,0.0341542288661003,-0.0156778674572706,0.0422145500779152,0.0503383949398994,-0.0183…
0.0139,-0.0097,0.0067,-0.0144,0.0296,-0.0342602245509624,-0.0303420051932335,-0.0352457836270332,0.003823465667665,0.0167601872235537,-0.0227547287940979,0.0384940281510353,0.0163854528218508,-0.026381267234683,0.0262682214379311,0.0450354963541031,-0.0348050855100155,-0.0501778870820999,-0.0163943395018578,-0.054769154638052,0.0103320432826877,-0.050585214048624,-0.00591238588094711,-0.019217969…
0.0145,-0.0093,0.0327,0.0056,0.051,-0.0301139280200005,0.0175228007137775,-0.0323502123355865,-0.0292615741491318,0.00429666880518198,0.0127387056127191,0.0281583685427904,-0.0116508593782783,-0.0479466468095779,-0.0138836493715644,0.028079716488719,0.00634000636637211,-0.0544967725872993,0.0200033560395241,-0.0260120779275894,-0.0177642218768597,-0.0217877365648746,0.0137619664892554,0.012552857…
-0.0728,-0.0077,-0.0044,-0.0146,0.0063,0.0342988036572933,-0.0504786781966686,0.00827097613364458,0.000791847123764455,0.00457023503258824,0.00958348624408245,-0.0415624752640724,-0.00665854616090655,-0.034759383648634,-0.000532573787495494,0.000849780917633325,-0.00251934165135026,0.0471041053533554,0.0800587609410286,0.00396620994433761,0.0714256763458252,0.0417298637330532,0.125467196106911,0.…
-0.024,0.2897,0.0133,0.1111,0.0262,-0.0404768101871014,-0.00493433047086,-0.014959922991693,0.0260627139359713,-0.0334976688027382,-0.0550594180822372,-0.0065826028585434,-0.0230160802602768,0.0213911402970552,-0.0365480668842793,-0.0543156266212463,0.0546260178089142,0.0756099820137024,-0.0251738894730806,-0.00616295309737325,-0.0440839231014252,0.0274421386420727,-0.068261131644249,0.0689813196…
0.0141,-0.0083,0.0026,0.015,0.0228,-0.0684113055467606,-0.0192892123013735,-0.00169565272517502,-0.018732164055109,-0.0242655575275421,0.028434993699193,0.0176711641252041,0.0500395074486732,-0.0477832891047001,0.00845849979668856,0.0373511575162411,0.0275416355580091,-0.046050202101469,-0.0491492077708244,-0.0347574278712273,-0.0200784094631672,-0.0583331733942032,-0.0502792671322823,-0.03684069…
0.0148,-0.0022,0.0229,0.0018,0.0425,-0.00768845528364182,0.02135269343853,0.0282184053212404,-0.0303678903728724,-0.0422627627849579,-0.0154445255175233,0.0120083875954151,-0.0157471671700478,-0.00396587839350104,0.0810744017362595,-0.00553480815142393,0.0210907887667418,0.0644359886646271,0.0712019130587578,0.0250785704702139,-0.0115436175838113,0.00474764686077833,0.0274294875562191,-0.12082961…
0.0141,-0.004,0.0165,-0.0025,0.0366,0.0352823287248611,-0.0172338020056486,-0.0176531560719013,0.0261779073625803,-0.0321492701768875,0.0268354322761297,0.016842894256115,0.00836312305182219,-0.00135809858329594,-0.00828240532428026,-0.0164577402174473,-0.0229636188596487,0.004299889318645,0.00632294919341803,-0.0379263535141945,0.0293845217674971,0.00652301870286465,-0.010289597325027,-0.0486862…
0.0145,-0.0059,0.0096,0.0145,0.0263,-0.0499737970530987,-0.0109766973182559,-0.0029857971239835,0.0252066235989332,0.00650260737165809,0.0385576784610748,0.0415783151984215,0.0181470029056072,0.0720326825976372,-0.096383698284626,-0.0720902681350708,0.0208475142717361,-0.0482517257332802,0.0420062094926834,-0.0482769794762135,0.0502593778073788,0.046533364802599,-0.0307250767946243,0.005794211756…
0.0141,-0.0025,-0.0036,0.0053,0.0064,-0.0275847464799881,-0.0270688217133284,0.036885853856802,-0.0204890035092831,0.0620958395302296,-0.0503561869263649,0.0329131856560707,0.0175266955047846,0.0431680679321289,0.0300975553691387,0.0237689893692732,0.089706152677536,0.0213410388678312,-0.0476913154125214,-0.0339674055576324,-0.0992582514882088,-0.00691343937069178,-0.155958324670792,0.03148746117…
0.0139,0.0025,0.0103,-2e-04,-0.1264,0.0264054350554943,-0.00788398925215006,0.00322628882713616,-0.0333797633647919,-0.052312608808279,-0.0679604932665825,0.00886389706283808,0.0863373801112175,0.0209652595221996,0.0615624077618122,0.0799760073423386,-0.0280290059745312,-0.0169856939464808,0.022559966892004,-0.0489559359848499,-0.0706903338432312,0.0745626166462898,0.0389845296740532,-0.010042022…
0.0135,-0.0064,-0.0041,0.002,-0.0016,-0.019788596779108,-0.0144672971218824,-0.017846854403615,0.0259658452123404,-0.0126679446548223,-0.0122594963759184,0.0484532378613949,-0.00696951802819967,-0.0275684017688036,-0.0138522479683161,0.0203424077481031,-0.0453432649374008,0.0296909287571907,-0.000688998377881944,-0.0801908075809479,-0.0170306004583836,-0.00178993167355657,-0.0276591032743454,-0.0…
0.0091,-0.0024,-0.1295,0.0143,-0.0224,0.0351565629243851,-0.0147428037598729,-0.0115273576229811,-0.00668481271713972,0.0334702879190445,0.0203906372189522,0.00893753208220005,0.0133631927892566,-0.0137856295332313,0.00300361169502139,-0.0327283330261707,-0.0209593549370766,-0.0324600636959076,0.0310081131756306,0.0358593165874481,-0.00832768715918064,-0.0169717166572809,0.032420925796032,0.00072…
0.0142,-0.0078,-0.0021,-7e-04,0.0151,0.00540938600897789,-0.036099050194025,-0.0101826395839453,-0.0606707558035851,0.0777784436941147,-0.0658547729253769,-0.00115270528476685,-0.015420432202518,-0.0207119323313236,0.0115232123062015,0.00087531900499016,-0.015095972456038,0.0777861848473549,0.0356321148574352,-0.0538038164377213,-0.0909035131335258,-0.0331408493220806,-0.0168980974704027,-0.02163…
0.014,-0.0074,-0.0128,0.0014,0.0086,-0.0344180576503277,-0.0158599819988012,0.013305232860148,-0.00912006758153439,-0.0232693925499916,-0.0365147218108177,-0.0144767351448536,0.00875532347708941,-0.0911617651581764,0.0295132752507925,0.0732967704534531,0.0122999576851726,-0.0725773200392723,-0.0161257795989513,0.00650755502283573,-0.0601985976099968,-0.0269430745393038,-0.0649502873420715,-0.0110…
0.0148,-0.0085,0.0074,-0.0139,0.0379,-0.00444538332521915,0.00582046434283257,-0.00549169862642884,0.0218645390123129,0.0492682494223118,-0.0465705730021,-0.0304438527673483,-0.00169235712382942,0.0518283061683178,0.0462958514690399,-0.0371344424784184,-0.0114302523434162,-0.0292688421905041,0.00193787354510278,0.0777740031480789,0.109899967908859,0.0204787608236074,-0.0102945920079947,-0.0075517…
0.0139,-6e-04,0.006,0.0275,-0.02,0.0488488748669624,0.00364372157491744,-0.00122742890380323,0.0279142167419195,0.00896317232400179,0.0256833657622337,-0.000364371022442356,0.0565830208361149,0.0578760989010334,-0.0426365025341511,-0.00217455392703414,0.00786042213439941,-0.102281883358955,0.00187995622400194,-0.0352038405835629,-0.0559604503214359,0.0169587153941393,0.0454932637512684,0.06877382…
0.0105,-0.0031,-0.0638,-0.0036,0.0273,0.0119037730619311,0.0180547200143337,0.0111784273758531,-0.0771827846765518,-0.0606316551566124,0.0283969659358263,0.0209326278418303,0.00934355705976486,0.054949726909399,0.0342507921159267,-0.0741063877940178,-0.0163069553673267,0.0126099716871977,0.0235705655068159,0.0753363147377968,0.0345510989427567,0.00193067116197199,0.0287278760224581,-0.01751931011…
0.0146,-0.0037,0.0209,0.0036,0.021,0.0321082659065723,-0.0255702398717403,0.0111302835866809,0.00207552523352206,-0.029369194060564,0.0421917997300625,0.0320938564836979,0.00973369274288416,0.0500526688992977,0.0165961068123579,-0.000772410654462874,-0.00215441104955971,-0.0491946674883366,-0.0307991225272417,-0.0165077485144138,0.0183194968849421,0.00892211310565472,0.017759857699275,0.010683805…
0.0145,-0.0098,0.0155,0.0054,0.0258,0.0408860668540001,-0.0190715417265892,0.00996260344982147,0.00201291497796774,-0.0124192871153355,-0.0203538946807384,-0.027839059010148,0.0351854227483273,-0.0159175265580416,-0.0814961418509483,-0.0118839470669627,0.01769695058465,-0.0284449849277735,0.00694862380623817,0.0536762028932571,-0.0502784214913845,0.06510279327631,-0.0741546899080276,0.04672079905…
-0.0998,-0.0125,0.0128,0.021,-0.0015,-0.0160139799118042,-0.0070330104790628,-0.0220506731420755,0.0706080347299576,-0.0129276383668184,-0.0108044864609838,0.0203089788556099,-0.0113016497343779,0.0460334569215775,-0.0146173927932978,-0.103811204433441,0.0240841265767813,0.0566625855863094,-0.0200756061822176,0.0214855093508959,0.0206481218338013,0.0394604690372944,-0.00823885109275579,0.01330608…
0.0146,-0.009,0.0158,0.0135,0.0366,0.0276333782821894,-0.0255567785352468,-0.0326943881809711,0.018523134291172,-0.00313489907421172,-0.0374340042471886,0.0321183726191521,-0.00136903568636626,0.0145177831873298,0.00928082596510649,0.000896481098607183,0.0322995185852051,0.0151360342279077,-0.020527133718133,0.0238033328205347,0.0557134076952934,0.067798987030983,0.0102884070947766,-0.04773054644…
0.014,-0.0044,0.0082,-0.0119,0.0331,-0.0463660433888435,-0.00885656289756298,0.0270905643701553,0.0234390962868929,-0.0412203334271908,0.00827786605805159,0.0166049636900425,-0.0218249149620533,0.0615099668502808,-0.0496765673160553,-0.0380966439843178,0.0570515654981136,0.0274844877421856,0.0357925780117512,-0.0414357930421829,-0.00737495115026832,-0.0341853201389313,-0.0159405637532473,0.097016…
-0.1106,-0.0155,-0.0038,-0.0045,-0.0102,0.0405945293605328,0.0149256661534309,-0.0170067641884089,-0.0285002514719963,0.0260918512940407,0.0411554537713528,-0.0488649271428585,0.00700944196432829,0.00247178971767426,0.0184323247522116,-0.0102868173271418,-0.0324844494462013,0.0270035825669765,0.00804971996694803,-0.0483872145414352,-0.104797065258026,0.00382236624136567,0.000343410356435925,-0.00…
-0.0217,-0.0089,0.0094,0.0102,0.0211,-0.0532207302749157,0.0312002170830965,0.0516545884311199,-0.0548539459705353,0.0127831567078829,0.0220883991569281,0.0140720847994089,0.0739555954933167,0.0594579987227917,-0.026289826259017,-0.009432727470994,-0.00113534601405263,0.00848160311579704,-0.198805958032608,0.034586101770401,0.0457867868244648,-0.040545117110014,-0.124386042356491,0.02543938532471…
0.0161,-9e-04,0.0287,0.0091,-0.1136,0.0345920398831367,0.034784622490406,0.00496465153992176,-0.00611794739961624,-0.026483153924346,-0.0498932041227818,0.0182115156203508,-0.0320122092962265,0.0294401459395885,-0.000791660801041871,0.0119812497869134,0.0147703662514687,0.00387996947392821,-0.0726354792714119,0.0495950542390347,-0.069213941693306,-0.0665612146258354,0.00696094520390034,-0.0224687…
0.0139,-0.0082,-0.0105,0.0023,2e-04,-0.0233113635331392,0.00730271870270371,0.00405012583360076,-0.0542964674532413,0.0465063638985157,0.0554589629173279,-0.0045348284766078,0.0410164371132851,-0.0748421251773834,-0.0368063151836395,0.0612136349081993,0.0200350880622864,-0.0317358039319515,-0.0601771511137486,-0.025608854368329,0.111843019723892,0.0413197465240955,-0.00822322815656662,-0.02766899…
-0.1059,-0.0175,-6e-04,0.0074,-0.0054,0.0343569815158844,-0.00625644344836473,0.0132846655324101,-0.0396084748208523,0.00540468236431479,-0.0522186420857906,-0.0390021540224552,0.00939950533211231,-0.013586918823421,-0.0252370592206717,-0.00149659707676619,-0.0485434979200363,0.0644100084900856,-0.0391319505870342,-0.0749258920550346,-0.0584274046123028,-0.0418668650090694,-0.0241675917059183,-0.…
0.014,-0.0047,0.0107,0.0209,0.0115,0.0237498674541712,0.051682822406292,0.0158001631498337,-0.0448368825018406,0.0262146349996328,-0.00579648837447166,0.0245084837079048,0.00146114616654813,-0.0395042672753334,-0.0514149069786072,0.0090843103826046,0.0115921925753355,-0.0435451939702034,0.00131213082931936,-0.0197325106710196,0.0431469120085239,-0.00449067912995815,0.0576063990592957,0.0788837671…
-0.0958,-0.0151,-1e-04,0.0068,0.0045,0.0255241375416517,0.0318860821425915,-0.0462888590991497,-0.000492559804115444,-0.0180167760699987,0.0636443346738815,0.115864470601082,-0.0253986176103354,0.00679163774475455,0.0495993159711361,0.00509123876690865,-0.0110137183219194,-0.020737562328577,-0.0540684200823307,-0.0108534852042794,-0.0172681342810392,0.0147221740335226,-0.0403702110052109,0.020779…
0.015,-0.0078,0.0276,0.017,0.0219,-0.0126001071184874,-0.00709251407533884,-0.00405508885160089,0.0250478237867355,-0.00661002798005939,-0.000971539528109133,-0.000894446624442935,0.0681170374155045,0.0566702894866467,0.0231485702097416,0.016762837767601,-0.078821025788784,0.0164670962840319,-0.117310024797916,0.0203051622956991,-0.0125387981534004,0.165508165955544,-0.00795544683933258,-0.015458…
0.0154,-0.0085,0.0164,-0.0036,0.0378,0.0240381546318531,-0.0430394969880581,-0.0105885602533817,-0.0305921211838722,0.00817726086825132,0.00287952041253448,0.0408803708851337,0.044019240885973,-0.00796378683298826,-0.00394616974517703,-0.0243355575948954,0.0096277454867959,-0.0169963929802179,-0.0483504049479961,0.0309360828250647,-0.0246563479304314,-0.0193153824657202,-0.0044822059571743,-0.002…
0.0144,-0.0046,0.0131,-0.0084,0.0365,-0.0311756953597069,-0.0349030345678329,-0.00828697253018618,0.0095881437882781,0.0137236984446645,-0.00792844500392675,-0.00336463726125658,0.010260246694088,0.00238832226023078,0.00704088807106018,-0.0478813163936138,-0.0446487851440907,-0.025537958368659,-0.0332093797624111,-0.00390542484819889,0.0271945409476757,-0.0189167466014624,0.0132566438987851,0.045…
0.0146,-9e-04,0.0417,0.0303,-0.1445,0.0295656975358725,0.0196164511144161,0.000495012849569321,-0.0529391244053841,0.0046848002821207,-0.0625215023756027,0.0336461216211319,0.00499670347198844,0.0334511883556843,0.0273764077574015,0.00924781523644924,3.72163267456926e-05,-0.0637577995657921,0.0276294965296984,-0.0187577810138464,-0.0565673857927322,-0.0163336712867022,-0.0264074839651585,0.032141…
0.0135,-0.003,-0.0154,-0.0039,0.0184,0.030122559517622,-0.0146169550716877,0.00900529511272907,0.0126079628244042,-0.0205056760460138,0.00876665767282248,0.0178010035306215,0.0169850084930658,-0.00451808609068394,-0.0595365837216377,-0.01688551902771,-0.0323149301111698,0.0216421727091074,0.0260545667260885,-0.0267106555402279,0.0736768245697021,-0.0730002894997597,-0.116928964853287,-0.000718961…
0.0146,-0.0035,0.015,0.0292,-0.1058,0.0349474474787712,-0.0111417975276709,-0.0345717519521713,-0.00635376712307334,0.0194306913763285,-0.0235823914408684,0.0399569943547249,-0.0283824633806944,0.0607867538928986,-0.00529114296659827,-0.0252730064094067,0.0408506840467453,0.020701315253973,-0.0504984594881535,0.0505168214440346,0.0758479461073875,0.0374497175216675,-0.0504207424819469,-0.06026271…
0.0149,-0.004,0.0215,-0.0127,0.0282,-0.00662150699645281,0.024720998480916,0.0254383310675621,0.0263293515890837,0.00901610031723976,-0.0525418370962143,-0.096893236041069,0.0195684842765331,-0.0480031780898571,-0.0150219816714525,-0.0283117853105068,0.0285629127174616,-0.023867554962635,0.00816167704761028,-0.0109105492010713,0.0163363721221685,-0.0122106410562992,-0.0705706402659416,0.019622184…
-0.0952,-0.0157,-7e-04,-0.0046,-0.0131,0.00203520571812987,-0.0415416769683361,-0.00934620480984449,-0.015808816999197,-0.0115705886855721,0.0858438611030579,0.0188716724514961,-0.0227563623338938,-0.0504608973860741,-0.0224504712969065,-0.00458995345979929,-0.0186344049870968,-0.0605265982449055,-0.0261155813932419,-0.0276310481131077,-0.0323099382221699,0.00656901905313134,-0.0338005758821964,0…
0.0137,-0.0022,-0.0015,-0.0128,-0.0098,0.0308108422905207,-0.013876048848033,0.0360044166445732,-0.00206709839403629,0.0189721286296844,0.00268661347217858,0.00815950147807598,0.0772027000784874,0.00270126201212406,-0.0233805123716593,0.00535446591675282,0.0166659466922283,-0.0242287591099739,0.0196610353887081,-0.0299767646938562,0.0178040470927954,-0.0219703689217567,0.0118732433766127,0.010758…
0.0126,-9e-04,-0.0182,0.0186,0.0198,0.00446357438340783,0.0355964191257954,-0.0027687200345099,-0.0371621735394001,0.000497439410537481,0.0246706008911133,0.0866812616586685,-0.0504669733345509,0.0423406697809696,0.0249872077256441,-0.0297158416360617,0.0133047495037317,0.0311917997896671,0.020169610157609,-0.0421074628829956,-3.68690089089796e-05,-0.0566484406590462,-0.00991520937532187,-0.02466…
0.0149,-0.0065,0.0167,-0.0067,0.0151,-0.0237285923212767,0.0430040657520294,0.00714605627581477,0.0441817939281464,0.0452120751142502,0.0337669476866722,-0.0160251148045063,0.00701070297509432,-0.00400523655116558,-0.0155448811128736,-0.010529775172472,0.0288100093603134,0.0756898671388626,0.0275926347821951,-0.121853642165661,0.00626520020887256,-0.0117146586999297,-0.099618211388588,0.048956140…
0.0145,-0.0069,0.0062,-0.0129,0.0076,0.0204400029033422,-0.0242270641028881,-0.0208658762276173,-0.00919472053647041,0.0232016369700432,0.000423688790760934,0.0645096600055695,-0.0333664119243622,-0.00871866475790739,0.053445715457201,0.0124748013913631,-0.00918078701943159,0.0826293304562569,-0.0504127852618694,0.0296215675771236,0.0611197724938393,-0.0402942709624767,-0.0182915478944778,0.07466…
0.0143,-0.004,0.0122,-0.0061,0.0133,-0.0404695048928261,-0.00715102534741163,0.0486684069037437,-0.0106315109878778,-0.0171073582023382,-0.0150879016146064,-0.0581648647785187,-0.0350289531052113,0.0453426651656628,0.00798163004219532,-0.0739007517695427,0.0226127095520496,0.0402787514030933,0.0448020547628403,0.00134049367625266,0.0384261645376682,-0.00635702442377806,-0.00484708417207003,0.0270…
0.0095,-0.0045,-0.0853,-5e-04,-0.0089,0.00343285966664553,0.00395717052742839,-0.0510639660060406,-0.00329772080294788,-0.00226463563740253,0.00352937029674649,0.0397163704037666,-0.038711354136467,0.00490328762680292,-0.0630398988723755,-0.0451709479093552,0.0465644113719463,0.031719334423542,-0.00564091140404344,0.00855979323387146,0.0235340483486652,0.0182318110018969,-0.00868842098861933,0.07…
0.015,-4e-04,0.0354,0.0279,-0.1152,0.0181323271244764,0.0390544533729553,0.0024765448179096,0.0360391438007355,0.0289360042661428,-0.0378025807440281,-0.00180934939999133,0.011958290822804,0.014544365927577,0.0285446289926767,0.113603353500366,-0.0179385952651501,0.0366527438163757,0.00208216696046293,-0.0583326555788517,-0.131974756717682,0.0488966964185238,-0.00768497353419662,-0.05246990919113…
-0.1049,-0.019,3e-04,0.0065,-0.0034,0.036964375525713,-0.0288971811532974,-0.00440549338236451,0.00736417714506388,0.0358188897371292,0.0142687056213617,-0.0158775746822357,0.0260212328284979,-0.0187828168272972,-0.0167087074369192,-0.0211635157465935,-0.00893095228821039,0.0281648486852646,0.0509464256465435,0.0366927906870842,-0.0377631783485413,0.0154228257015347,-0.0560375452041626,-0.0215753…
0.0145,-0.006,0.011,-0.0075,0.0148,-0.0107811857014894,0.0401284247636795,0.079177014529705,-0.0660161152482033,0.014346425421536,-0.00758071569725871,-0.113348305225372,0.0595765486359596,0.00684040691703558,0.0845148861408234,-0.016306372359395,0.0304570607841015,0.00623477529734373,0.00701364455744624,0.0255442559719086,0.0893591865897179,0.0021885244641453,0.00694594252854586,0.06706839054822…
0.0158,-0.0059,0.0079,-0.0092,0.0102,0.0116413673385978,0.00646889954805374,0.00645499303936958,0.0188091825693846,0.0253492910414934,0.00119171314872801,0.0125879105180502,-0.0122377527877688,0.0627629831433296,0.0848581492900848,-0.0538307949900627,-0.00150782032869756,-0.0498930215835571,0.0115389050915837,0.00981122069060802,0.0387654267251492,0.0241789277642965,-0.0279814638197422,0.05593094…
0.0046,0.0575,0.0358,-0.1361,0.0018,0.0188784506171942,-0.0252058338373899,-0.0017243844922632,-0.0367688722908497,-0.0105651514604688,0.0187649112194777,-0.00327997957356274,0.0109698539599776,-0.0363255590200424,0.0143332909792662,0.0133844213560224,-0.0145636964589357,0.0185194909572601,-0.0506605356931686,-0.0453057177364826,-0.0556301735341549,0.00336280907504261,-0.0412951298058033,0.080873…
0.0139,-0.0029,-0.0092,0.0108,-0.0455,0.0103395227342844,-0.0330244675278664,0.00499573349952698,-0.0136936269700527,0.00820416118949652,0.0242081936448812,0.0179362315684557,0.0382167622447014,0.00190715037751943,-0.0193858351558447,0.00284823286347091,0.0622722879052162,-0.0735506266355515,-0.0412626266479492,0.0221530292183161,-0.0509821474552155,0.00121767562814057,-0.0110636688768864,0.06695…
0.0147,-0.0084,0.0209,0.0064,0.0121,0.0240643247961998,0.00981431640684605,0.0253530163317919,-0.00366929732263088,-0.0131451915949583,-0.0231367237865925,-0.00843282882124186,-0.00734349200502038,-0.0172422416508198,-0.00901767238974571,-0.00530842784792185,0.0127844102680683,-0.0716294720768929,-0.0145100755617023,0.0309691429138184,-0.0123780760914087,0.00486903358250856,0.0338320732116699,-0.…
0.0065,0.0228,-0.1056,0.019,-0.0377,0.0201080050319433,-0.0211111176759005,0.0580240711569786,0.0631677955389023,0.0233838334679604,-0.00514957401901484,-0.037922628223896,0.0161161478608847,-0.0164402741938829,-0.0289223603904247,0.00812738295644522,-0.0636435747146606,0.00926310755312443,0.0450291857123375,-0.0913644358515739,0.0618758574128151,-0.0954930409789085,0.0118959546089172,-0.06930920…
0.0144,-0.0046,0.0166,0.0097,0.0054,0.031945675611496,-0.00353030464611948,0.00466837594285607,0.0317246690392494,0.0098006734624505,0.0246965102851391,0.075982928276062,-0.0276274532079697,-0.000737401423975825,0.0402407310903072,0.0157643668353558,0.00226837210357189,0.00742024974897504,-0.0449374131858349,0.0489032119512558,-0.0342292487621307,-0.000398090516682714,-0.0842827260494232,0.068307…
-0.0688,-0.0116,-0.0083,0.0063,-0.0024,-0.0247631501406431,-0.0194318108260632,-0.0121854534372687,-0.0152925522997975,0.0609819181263447,0.00244609615765512,0.00990363210439682,-0.0407392419874668,-0.0139184566214681,0.00625077029690146,-0.0269422121345997,-0.0272147338837385,0.0422466248273849,-0.0257684923708439,-0.0155065357685089,-0.0184289403259754,0.0154095264151692,0.0209080744534731,-0.1…
0.016,-0.0091,0.0392,-0.0025,0.0089,0.0193786267191172,-0.00883079133927822,0.00755155738443136,-0.0180584546178579,0.0223946217447519,0.0488329716026783,0.0626288652420044,-0.0137851098552346,-0.0487165898084641,-0.000174820786924101,-0.0289279259741306,-0.0115130515769124,-0.0367681011557579,-0.0381383709609509,0.0186515506356955,-0.0306884702295065,0.0500281229615211,-0.0418595001101494,0.0290…
0.0145,-0.0063,0.0098,-0.0026,0.0135,0.0191458351910114,7.71112172515132e-05,0.00500929122790694,0.0252491310238838,-0.0298620089888573,-0.00279392907395959,0.00312580959871411,-0.00316162360832095,-0.0301051028072834,-0.0786936655640602,-0.0309417247772217,0.0339898318052292,0.0622867718338966,-0.0566119179129601,0.0163962207734585,0.0358121804893017,0.0535417757928371,-0.00530332839116454,-0.06…
-0.0926,-0.0147,0.0197,0.0035,0.0049,-0.00499447248876095,-0.00849601160734892,0.0204767994582653,-0.0141152264550328,0.0357381626963615,-0.0111772296950221,-0.0207537766546011,0.0282050259411335,-0.000452778156613931,-0.00510350661352277,0.0343296676874161,0.132812067866325,0.011086717247963,-0.00500203529372811,0.0329161025583744,0.0504882894456387,0.0625938177108765,0.0308223329484463,-0.01797…
-0.0213,0.0021,-0.0461,-0.0606,-0.0095,0.00370260048657656,0.0390703342854977,0.00697854906320572,0.0638643130660057,0.0122681595385075,-0.0315266214311123,0.0126855922862887,0.026124332100153,-0.0380941443145275,0.0465126819908619,0.0110326893627644,0.000884969369508326,-0.0369904488325119,0.0205190163105726,-0.0432564727962017,0.0176283605396748,-0.07509396225214,-0.0532783754169941,0.080902546…
0.016,-0.0024,0.0217,0.0086,0.0185,0.0375367179512978,-0.0038581311237067,0.034029882401228,-0.0204215031117201,0.0214598067104816,-0.00727228214964271,0.0037004710175097,-0.0117499744519591,-0.020568473264575,-0.0241736471652985,-0.0682522282004356,-0.0571618005633354,-0.0177439488470554,-0.0211459659039974,-0.0108034368604422,-0.00243566697463393,-0.0404632166028023,0.00345315411686897,-0.07529…
0.0141,-0.0062,-0.0143,0.0085,0.0079,0.0290736630558968,-0.0186209715902805,-0.00538781424984336,-0.00308656343258917,-0.0058758039958775,0.0103585561737418,0.00808367412537336,0.0134115414693952,-0.010918851941824,-0.0174368023872375,0.00304216053336859,0.0159554947167635,-0.0439588837325573,0.0346345938742161,0.0177267696708441,-0.049304373562336,-0.0259154122322798,-0.073311485350132,0.0509508…
0.0158,-0.0053,0.0236,0.0095,-0.0426,-0.0265864618122578,-0.00635423837229609,0.0132782580330968,-0.0597705096006393,0.0180707015097141,0.00195160217117518,-0.0639523044228554,0.0113383578136563,0.0552455224096775,-0.00329692824743688,-0.00488455919548869,0.0474678501486778,0.082243800163269,-0.0452345460653305,-0.0269956439733505,0.0422104373574257,-0.0269545819610357,-0.0108522288501263,-0.0301…
-0.0087,0.1042,-0.074,0.0232,-0.0633,-0.0584684498608112,-0.0217989906668663,0.0725153312087059,0.000540795736014843,0.00478741806000471,-0.0121359080076218,0.0412687696516514,-0.0326203182339668,-0.0350742824375629,0.0495566464960575,0.00852333754301071,0.014394017867744,0.0186525899916887,-0.0152057772502303,0.0631870552897453,-0.0424618683755398,-0.0619965270161629,0.000690331216901541,0.03760…
0.0141,0.0018,0.0257,-0.0115,-0.0187,-0.0229025296866894,0.00340001075528562,0.0163724143058062,-0.0223209783434868,-0.0298559591174126,-0.0331443659961224,0.0214598812162876,0.00209458032622933,0.0378259420394897,0.014450398273766,0.000355010153725743,0.0447020716965199,-0.061425294727087,0.0134583013132215,0.0585715994238853,-0.0356155522167683,0.00534138502553105,-0.0242723058909178,-0.0464327…
0.0165,-0.0069,0.04,0.0145,-0.0514,0.0224074516445398,-0.00873701367527246,-0.0239220522344112,-0.0161180421710014,0.00194175739306957,-0.0177684687077999,0.01983299292624,0.0131935235112906,0.000350810849340633,0.0405159816145897,-0.0276440382003784,-0.0530810579657555,0.0291052050888538,0.0585714466869831,-0.0531510673463345,-0.029082216322422,0.0317786373198032,-0.0151143027469516,0.0169448833…
0.0157,-0.0042,0.0144,-0.0209,0.0068,0.0295592248439789,-0.0250125844031572,0.0238496661186218,-0.0157860442996025,-0.03583799675107,0.0426441095769405,0.00965514313429594,-0.054567988961935,-0.0196404568850994,0.0445770919322968,-0.00910437572747469,-0.0112709132954478,0.0323569849133492,-0.0537837594747543,0.0393801406025887,-0.0251107010990381,0.0335544236004353,-0.0473042950034142,0.037452802…
0.0133,-0.0072,0.0057,0.0029,0.0208,-0.0474616102874279,-0.0122571941465139,0.080454982817173,0.0337245278060436,-0.0301900636404753,0.0291334223002195,0.0544826313853264,-0.0645134523510933,0.0235631726682186,-0.00801394321024418,-0.0164082422852516,-0.0471630841493607,0.0124315191060305,0.0466752424836159,-0.0278463196009398,-0.050927922129631,0.00191342970356345,-0.0329613909125328,0.023116940…
0.0152,-0.0052,0.0251,0.0163,-0.0383,0.0231563728302717,0.0428748801350594,0.00345848244614899,0.0341307893395424,-0.0795191898941994,-0.0592687167227268,-0.00800504628568888,-0.0248907785862684,-0.0752708166837692,-0.0854810103774071,-0.0149412555620074,-0.0314424820244312,0.0408736728131771,-0.0397409573197365,-0.0554759986698627,0.0890866219997406,-0.0170702487230301,-0.0735687464475632,-0.094…
0.0147,-0.0051,0.0235,0.0038,0.0464,0.02709417976439,-0.0108062224462628,0.0258027128875256,-0.010935734026134,-0.0430301949381828,-0.03616613894701,-0.00562478648498654,0.00257951067760587,0.0255526453256607,-0.0182028636336327,-0.0522654578089714,-0.0136029524728656,-0.00746603775769472,0.0191998612135649,-0.0188042018562555,-0.0502358973026276,0.0267549939453602,-0.0262042991816998,0.026862947…
0.013,-0.005,-0.0091,0.0033,0.024,-0.0324767455458641,0.00699901254847646,-0.0222705621272326,-0.00792769808322191,0.00982146337628365,-0.0242342986166477,0.0395210385322571,0.00113652879372239,-0.0683500617742538,0.0179910119622946,-0.0599869303405285,-0.0277634896337986,0.0212921556085348,0.0528589524328709,0.00413621962070465,-0.0167651083320379,0.0315520688891411,-0.0493821687996387,-0.014280…
0.0149,-0.0113,0.0133,-6e-04,0.0325,0.0442649312317371,0.00518873287364841,0.0074437465518713,0.0454958863556385,0.021765373647213,0.0206187665462494,-0.0379735752940178,0.0638589039444923,0.0122772995382547,-0.0182939954102039,-0.00211514160037041,-0.0370882712304592,0.0358003117144108,-0.000346685410477221,-0.054965652525425,-0.00727137131616473,0.112444907426834,-0.0507679842412472,0.136960327…
0.0082,-6e-04,-0.1324,0.006,0.0199,0.029812578111887,-0.020016560330987,-0.0145460283383727,-0.0299989972263575,0.0460255518555641,-0.03095768019557,-0.0523081459105015,-0.00923138484358788,0.00988884270191193,0.0191031619906425,-0.0411439202725887,-0.038345530629158,0.033348310738802,-0.0387366376817226,0.00652757985517383,-0.0116691309958696,0.0625628679990768,0.0457678474485874,-0.013728355988…
0.0159,-0.0041,0.0223,-0.0032,0.019,-0.0093413470312953,-0.0045776441693306,0.0815023705363274,0.0291832704097033,-0.0153131298720837,0.00339161814190447,0.0231072511523962,-0.00997347943484783,-0.0193221773952246,-0.0464201718568802,0.0276591163128614,-0.0199082512408495,0.101677574217319,-0.00122847897000611,-0.0930354297161102,-0.0202671326696873,-0.0470934174954891,-0.0224910881370306,-0.0803…
0.0137,0.0018,0.0017,-0.0108,0.0101,0.0214413832873106,-0.0135124670341611,0.00539166526868939,-0.0189655423164368,0.0019013014389202,0.0523402951657772,-0.0136511391028762,0.0136614106595516,-0.0627218037843704,-0.020557789131999,-0.00605281954631209,0.0506636239588261,0.0118837133049965,-0.0583364441990852,0.066306933760643,0.0336361043155193,-0.03855000436306,-0.0210823155939579,0.037386372685…
0.0145,-0.0037,0.0316,0.0136,-0.115,-0.0359737239778042,0.0296287033706903,0.00682807667180896,-0.0135187618434429,0.0303972121328115,-0.002700075507164,0.0386698320508003,-0.0063761230558157,0.0001110025041271,0.0721886157989502,-0.0252450909465551,-0.00467951688915491,0.0293194092810154,-0.0375444479286671,0.0204307213425636,0.0375574342906475,0.0175917837768793,-0.0509002506732941,0.0189056526…
0.0139,-0.011,0.006,-0.0106,0.0113,-0.0225101746618748,-0.0231324229389429,-0.0398078262805939,0.0120753245428205,-0.0147261060774326,-0.0472267642617226,0.0214331429451704,-0.0260231886059046,-0.0273769404739141,0.00413053017109632,0.0202317740768194,-0.0126723451539874,-0.0127700502052903,-0.0260052904486656,0.00872147735208273,-0.00378543045371771,0.00778730167075992,-0.0391975268721581,-0.000…
0.0146,-0.005,-0.0124,-9e-04,0.0167,-0.0367041043937206,-0.0150625547394156,0.0114906979724765,0.000883766508195549,0.00627884268760681,0.0166760198771954,-0.0157631505280733,-0.0103085041046143,-0.000479198904940858,0.0350900776684284,-0.0406555347144604,-0.0474701002240181,0.0115774935111403,-0.0206652842462063,0.0621130913496017,0.0555759146809578,0.0580496303737164,-0.0347202010452747,-0.0562…
0.0142,-0.0062,-0.0182,-0.0067,0.0239,0.0232804268598557,-0.0101447515189648,-0.00534925004467368,-0.071358822286129,0.0110629424452782,-0.0431748554110527,-0.0541106127202511,0.0150565598160028,0.0421383120119572,-0.00267364247702062,-0.0282137468457222,0.0106467548757792,0.06806480884552,-0.0347525477409363,-0.030465841293335,0.0131650548428297,-0.0343675315380096,0.0605829730629921,0.030531596…
-0.0923,-0.0136,0.011,8e-04,0.0087,0.0157772246748209,-0.0482449680566788,0.000997124938294291,-0.0160045828670263,-0.0370608307421207,0.0888635665178299,-0.0329802595078945,-0.087541900575161,0.0615006126463413,-0.0236853342503309,0.0544812977313995,-0.0776506662368774,0.00478111300617456,0.0274420455098152,-0.00383679335936904,0.0209537036716938,0.0186842996627092,0.00357671780511737,-0.0282195…
0.0106,-0.0039,-0.0781,0.0083,-0.0011,-0.0154922930523753,-0.00724526727572083,0.0129934782162309,0.020411042496562,-0.00835938286036253,-0.0162780024111271,-0.0550424419343472,0.0210087932646275,0.00200348603539169,0.0159400161355734,0.00334693817421794,-0.0113693494349718,-0.0321006216108799,-0.0222180504351854,-0.0119296004995704,-0.0676213726401329,0.0254008155316114,0.0114436587318778,-0.097…
0.015,-0.0046,-0.0037,-0.0132,0.0056,0.0449727177619934,-0.017742745578289,-0.00806929729878902,-0.0415412932634354,-0.0072495392523706,-0.0239228028804064,0.0168614163994789,-0.0153019055724144,-0.0124525213614106,0.0135329440236092,-0.0151195712387562,0.0169817544519901,0.00363034545443952,-0.00581959821283817,0.0190309565514326,0.0027186032384634,-0.0125230047851801,-0.020197406411171,0.022452…
0.0136,-7e-04,-0.0055,-0.016,0.0239,0.0222263764590025,-0.0682075992226601,0.0622581727802753,-0.00514363683760166,-0.0453964658081532,0.0559137091040611,0.0321971029043198,-0.0614067316055298,0.0437969192862511,0.0223784577101469,-0.00763600878417492,-0.00271006906405091,0.00556649221107364,-0.099405474960804,0.0721190348267555,-0.0491328686475754,-0.0212215930223465,-0.0274487677961588,0.004448…
0.016,0,0.0549,0.0373,-0.1498,-0.0104045607149601,0.00714297499507666,0.0152288544923067,-0.000726101570762694,0.00958091206848621,-0.0261354353278875,0.00701642315834761,0.00201990106143057,-0.042444184422493,0.0336586013436317,0.00172961340285838,-0.00186791946180165,0.0469361767172813,0.0300110634416342,-0.0539359636604786,-0.0221149567514658,-0.00636766431853175,-0.0440458878874779,-0.0810941…
-0.0953,-0.0064,6e-04,-0.0032,-0.0123,0.0240310002118349,0.0190934296697378,0.0182705763727427,0.0392335169017315,0.0201817210763693,-0.0265785604715347,0.0143778882920742,0.0142025668174028,-0.0202910229563713,-0.021393459290266,0.00833889283239841,0.0214174147695303,0.0350456982851028,0.0394459031522274,0.0414954572916031,0.0538258254528046,-0.0181721616536379,0.0310604721307755,-0.015707552433…
0.0156,-0.0054,0.0228,-0.0094,0.0259,0.0248224791139364,-0.00178564200177789,-0.0196763258427382,-0.0933341830968857,-0.0160543825477362,-0.0566720180213451,0.0236600581556559,-0.0366225913167,0.0364865139126778,0.0173516757786274,-0.0566581524908543,-0.101339280605316,0.0224147737026215,0.0523428358137608,-0.0894997864961624,-0.0794569253921509,-0.0424873121082783,-0.0107360603287816,0.063754610…
-0.0942,-0.011,0.0048,0.0029,0.0049,0.0204567592591047,-0.0318796373903751,0.0160160809755325,0.0281254071742296,0.0191922672092915,-0.0347466096282005,-0.0424580909311771,0.0327001996338367,0.0124803744256496,-0.0225225705653429,0.00370335532352328,-0.0674693211913109,0.0926733985543251,-0.0297728199511766,-0.0617934428155422,0.00473861442878842,-0.011520248837769,-0.0387979783117771,0.032025218…
0.0139,-0.0052,-0.0075,0.0067,-0.0485,0.00391840422526002,-0.00393103901296854,0.0185395032167435,-0.00294639728963375,0.0810737907886505,0.0115261543542147,0.051397904753685,-0.00163753854576498,-0.0153325134888291,-0.116906568408012,-0.0310820750892162,-0.0476010143756866,-0.104631133377552,0.00667440285906196,0.0682175010442734,-0.0170439146459103,-0.0285731572657824,0.0706352591514587,-0.0257…
0.0146,-0.0069,0.0144,-0.0107,0.019,0.0213920213282108,0.0125698037445545,-0.0386449694633484,0.0120813213288784,-0.0677713230252266,-0.0448014847934246,0.0097210593521595,-0.0518759936094284,0.0398739166557789,0.014012380503118,0.0627236291766167,-0.0242940373718739,-0.0732802003622055,0.0253895968198776,0.0189781058579683,0.0353820212185383,0.00308346189558506,-0.0306335836648941,0.028529647737…
-0.0945,-0.0152,0.0069,-0.0019,0.0038,0.0336735472083092,-0.000708337815012783,0.0397347435355186,0.0344603843986988,-0.0226059183478355,0.0668815225362778,0.00119154481217265,0.0104243075475097,-0.0308917760848999,-0.00308985519222915,-0.0232681073248386,-0.00453311111778021,0.0466490425169468,-0.0426886975765228,-0.0669718012213707,0.010401614010334,-0.103789128363132,-0.04181794449687,-0.02453…
0.0135,-0.0031,0.0185,0.0088,-0.0618,-0.00221039797179401,0.0054843882098794,-0.0157549660652876,-0.000145353755215183,-0.0733768194913864,-0.0392685160040855,0.0889060944318771,0.00159328908193856,-0.0222731065005064,0.0557715967297554,0.032137855887413,-0.0289844702929258,-0.0278460588306189,0.00716029154136777,-0.0154776005074382,-0.0182931758463383,0.0171550903469324,-0.0482226610183716,-0.05…
-0.0241,0.2895,0.0209,0.113,0.0448,0.0424671806395054,0.0256802160292864,0.00835330039262772,-0.0088284881785512,-0.0920584499835968,-0.0166317000985146,-0.000843857822474092,-0.0123434569686651,-0.0485607162117958,-0.0320981964468956,0.0698405057191849,-0.0145655628293753,-0.0160538870841265,-0.0390680767595768,-0.00881922710686922,-0.0311682913452387,0.0288591682910919,-0.0983883515000343,-0.05…
0.0144,-0.0068,0.0141,0.0044,0.0076,0.00981193315237761,-0.0387932620942593,-0.0194048006087542,-0.0584673024713993,0.0571345314383507,-0.0560582540929317,0.0226212274283171,0.00761175435036421,-0.0155030963942409,-0.0562478937208652,-0.0363525971770287,-0.0305678173899651,-0.00213576992973685,-0.00998188648372889,-0.00150757702067494,-0.0144105656072497,0.00150437164120376,-0.0548477023839951,-0…
0.0148,-0.0071,0.0156,-0.0044,0.0142,0.0105157624930143,0.00325614749453962,-0.0163041092455387,0.00946430210024118,-0.0144517328590155,-0.0477251410484314,0.0665108039975166,-0.0334470793604851,-0.0390741229057312,-0.0116827636957169,0.00314706610515714,-0.00436405558139086,-0.00300684035755694,-0.00290139345452189,0.0584422498941422,-0.00908731855452061,0.00416077394038439,-0.05862882360816,-0.…
0.0153,-0.0023,-6e-04,-0.0073,0.0298,-0.00469096284359694,-0.0172739289700985,-0.0170601960271597,0.014966294169426,0.0292215496301651,-0.0671767666935921,-0.00679666409268975,-0.0144566893577576,0.0284063350409269,0.0198544897139072,-0.06222864985466,-0.00128408614546061,-0.0468813925981522,-0.0216811150312424,0.028082150965929,0.0165287163108587,0.0117385042831302,-0.0839340463280678,-0.0293984…
0.015,-0.0025,0.0377,-0.0159,0.0374,-0.0144581701606512,0.0315994471311569,-0.00694736419245601,-0.0263601318001747,-0.0190429892390966,-0.0184690896421671,0.0637171566486359,0.00827012304216623,0.00244071241468191,-0.0175303090363741,0.0593744218349457,0.0136903570964932,-0.0267081595957279,-0.0127072837203741,0.0304314326494932,0.112041480839252,-0.0228787232190371,0.0479713454842567,0.03394536…
0.0152,-0.0029,0.0217,0.0161,0.004,0.0316678024828434,-0.0429709553718567,-0.02994554489851,-0.0174675732851028,0.0277003906667233,-0.0466006174683571,0.0263281669467688,0.00575628085061908,-0.00938055850565434,-0.0262684561312199,-0.0293300356715918,-0.0309747755527496,0.00128045014571398,0.0379101894795895,0.0205969642847776,-5.52115234313533e-05,0.00944316480308771,-0.0369095467031002,0.033134…
-0.0235,0.0372,-0.029,-0.1345,-0.0056,-0.0342303812503815,0.0448088347911835,0.0146854463964701,-0.0183137077838182,-0.0427824407815933,0.0171615108847618,0.0190229844301939,-0.0311311930418015,-0.00382443331182003,0.0165446884930134,-0.0172120966017246,-0.0250306688249111,-0.0426350794732571,0.101088143885136,-0.0504133924841881,-0.0479165352880955,0.0381266362965107,0.0272764042019844,0.0361521…
-0.0872,-0.0141,0.0079,0.0063,-0.0079,0.0118268001824617,0.00235906383022666,0.0433756411075592,0.0514884702861309,0.0527741611003876,-0.0897389277815819,-0.0597428604960442,-0.0385065153241158,0.00922381691634655,0.00892707239836454,0.0839256346225739,0.0109425941482186,0.0238618720322847,-0.0165933202952147,0.0415272042155266,-0.0870938673615456,-0.0729852393269539,0.0883564502000809,-0.0445224…
0.0132,-0.0032,0.006,1e-04,0.0263,0.00466605881229043,0.0269930455833673,0.0274978913366795,-0.0475382320582867,0.0440374203026295,-0.048747967928648,0.0339298620820045,-0.0253635216504335,-0.0173953082412481,-0.0215833336114883,-0.0678414180874825,-0.0486028641462326,0.0278327409178019,0.00445196265354753,0.00158454000484198,-0.0148079944774508,-0.0799123793840408,0.0649147406220436,0.0188091248…
0.0127,-0.0046,-0.0078,0.0234,-0.0096,0.000614429009146988,-0.00644368771463633,-0.0414055362343788,-0.00426331255584955,-0.0387783981859684,-0.00382588594220579,0.0138760665431619,-0.00846958346664906,-0.00504590664058924,-0.0368249677121639,0.07734115421772,-0.0198744647204876,0.061866395175457,-0.0309829153120518,-0.0156165352091193,-0.0290994569659233,0.100543893873692,-0.0390018150210381,0.0…
0.0152,-0.0073,0.0241,0.0048,0.0292,0.0375785604119301,-0.0206360034644604,0.048446349799633,0.0274203792214394,-0.0267107933759689,0.0622064247727394,-0.0184206068515778,-0.0249490961432457,0.0323100686073303,0.0404694862663746,-0.0157997496426105,-0.00728979054838419,-0.0200528148561716,0.0146829318255186,-0.000276102044153959,-0.0209425296634436,0.0327115021646023,0.0281183458864689,-0.0024106…
0.0157,-0.0068,0.0102,-0.0143,0.0109,0.0219224914908409,-0.0304227359592915,0.0629402548074722,0.0327473282814026,-0.0127086788415909,0.0491421893239021,0.0230390764772892,0.102370232343674,-0.0272663068026304,-0.0119308577850461,-0.0330105014145374,-0.0371703393757343,0.0232641957700253,-0.0398872382938862,-0.0668249055743217,-0.0386517457664013,-0.0971395298838615,-0.0326942540705204,-0.0573203…
0.015,-0.004,0.0255,0.0073,0.034,0.0395610593259335,-0.030964532867074,0.0040679732337594,-0.00899789202958345,0.0358152762055397,-0.0106100458651781,0.0356056354939938,0.0346096567809582,-0.0171970948576927,-0.0101027078926563,-0.0238185375928879,-0.0264947973191738,0.015206647105515,0.00198164070025086,-0.00711452541872859,0.00371212046593428,0.0236780513077974,-0.0335802435874939,0.03567545861…
0.014,-0.0048,4e-04,0.0067,0.008,0.0269273538142443,0.0156174032017589,0.0177399907261133,0.0277444683015347,0.0407816208899021,0.0564166717231274,0.0262460317462683,-0.0526926517486572,-0.0120138023048639,0.0693316906690598,-0.022985965013504,0.00492739258334041,0.0672207921743393,-0.0191133413463831,0.0741380229592323,-0.0062355250120163,0.0256035048514605,-0.0217958800494671,-0.037693884223699…
0.0082,-5e-04,-0.1299,-5e-04,0.0087,0.0235912948846817,0.0136142503470182,-0.0278836823999882,-0.03024179674685,-0.0273347105830908,-0.0588774383068085,0.064788244664669,-0.0254809390753508,0.0036247824318707,-0.012869730591774,0.0409597344696522,-0.0721965506672859,0.000651260488666594,-0.0732444077730179,0.0193822234869003,-0.00695835100486875,0.0147061701864004,-0.0132651859894395,-0.075786978…
0.0156,-0.0079,0.0238,-0.0112,0.0483,0.0408121459186077,-0.00991484522819519,0.00941362790763378,-0.0501370839774609,0.0571607053279877,-0.00712242163717747,0.00433138385415077,0.0641149803996086,0.0139496568590403,0.0573963485658169,-0.00734491785988212,-0.0138175096362829,0.0566865615546703,-0.0707359090447426,0.00582780735567212,0.00390290538780391,-0.0548960044980049,0.0762781575322151,0.0305…
0.0032,0.0188,-0.1583,0.0058,-0.0199,0.00374852912500501,0.0266317389905453,0.00905313529074192,-0.0103226909413934,0.0585146211087704,0.0438721440732479,0.00935610756278038,-0.0027959265280515,-0.000945991196203977,-0.0697751268744469,0.0285305641591549,0.0130219766870141,-0.107107289135456,0.0320693366229534,0.0396954715251923,0.00525579554960132,0.0391623750329018,0.15259125828743,-0.016429275…
0.015,-0.0064,0.0256,-0.0022,0.0209,-0.010507395491004,-0.0259398277848959,-0.00602978561073542,0.0143569055944681,0.015721907839179,-0.0377746410667896,-0.0486559793353081,0.0259806606918573,-0.0114133628085256,-0.00609229318797588,0.0298472829163074,-0.0635803565382957,-0.0133713474497199,-0.057471789419651,-0.0116292359307408,0.00175379740539938,0.0935124307870865,0.0386183597147465,0.05605656…
0.0146,-0.0077,-0.0063,0.009,0.0336,-0.0479833260178566,-0.0194075014442205,0.0179704148322344,-0.0334968566894531,0.0298204757273197,-0.00648364890366793,-0.00769048416987062,-0.00549242971464992,-0.00430241134017706,-0.0192009452730417,-0.0797082856297493,0.00595241459086537,-0.00967864319682121,0.0196820795536041,-0.0191458910703659,-0.0353036671876907,-0.027484342455864,-0.00991863012313843,-…
0.0135,-0.0076,-0.004,0.0036,0.0456,0.0253285225480795,0.00181201507803053,0.0193093456327915,0.0682439804077148,0.00487164407968521,0.0142096877098083,0.0266470238566399,-0.00511645199730992,-0.00686176493763924,-0.0182483438402414,-0.0597329512238503,-0.00578916305676103,0.0678148791193962,0.00528705911710858,-0.0531073212623596,0.00288709253072739,0.0388600789010525,0.0335868187248707,-0.07607…
0.0144,-9e-04,0.0167,0.0119,-0.0255,-0.0171970687806606,0.00166867510415614,0.0567222945392132,0.0275592338293791,0.0300571527332067,-0.032212320715189,0.038498368114233,-0.101584516465664,0.100183986127377,-0.0463837683200836,0.00212492723949254,0.0340919382870197,0.0370887368917465,0.0688802897930145,-0.0985685586929321,-0.0745204761624336,0.0513065978884697,-0.0349659360945225,-0.0486045442521…
0.0147,-4e-04,0.0398,0.0347,-0.1297,0.0159175973385572,0.00104237499181181,-0.033780924975872,-0.0249032787978649,0.053725965321064,-0.0236101839691401,-0.0130546661093831,-0.0382135212421417,-0.00663680583238602,0.0396729111671448,-0.0209504645317793,-0.0390677489340305,-0.0169298145920038,-0.0122617669403553,-0.010266319848597,0.0176743343472481,0.0085835000500083,0.0130151221528649,0.020615398…
0.014,-0.0055,-0.0147,0.0037,0.0027,0.0102250250056386,-0.0117056602612138,-0.015168247744441,-0.0393054373562336,-0.0171890053898096,-0.0365163683891296,0.00568476086482406,-0.0471050292253494,0.0218928959220648,0.0093850065022707,0.00752146868035197,-0.0159052312374115,0.0335973240435123,-0.0267411954700947,-0.0706145688891411,-0.0320702232420444,0.0115273855626583,0.0419615767896175,-0.0310561…
-0.0874,-0.0123,0.0051,0.0189,0.0058,0.0206694379448891,0.000397365773096681,0.0255767088383436,-0.0403723306953907,0.00619026413187385,0.0287994351238012,0.00803711824119091,-0.00961771793663502,-0.0603862702846527,0.0411400161683559,-0.0192731190472841,0.0357036031782627,0.00344109162688255,-0.029197933152318,0.0366818271577358,-0.0403223037719727,0.0247401613742113,-0.0321670286357403,0.022904…
0.0151,-0.0052,0.0119,-0.0201,0.002,0.0313160009682178,-0.0192104745656252,0.0105175878852606,0.0358044058084488,0.0159316323697567,0.00726297870278358,0.0180985648185015,0.0148027800023556,0.0435677953064442,-0.0384517498314381,0.00883848313242197,0.0220850966870785,0.0303793400526047,0.0420179069042206,-0.0565445870161057,0.00954730249941349,-0.0195122119039297,-0.00106681953184307,-0.061967283…
-0.0868,-0.0107,-0.0039,0.0016,-3e-04,-0.0272050369530916,-0.0097240312024951,-0.0278602838516235,-0.0336784571409225,-0.0241369996219873,-0.0271817278116941,0.00654529733583331,-0.0180839449167252,-0.0227986201643944,0.0516238659620285,-0.0436426438391209,-0.0625543519854546,0.0292655695229769,0.0841911360621452,-0.0564999915659428,-0.0640509426593781,0.00211411830969155,-0.0659134984016418,0.06…
0.0148,-0.0062,-7e-04,0.0154,0.0169,0.0336056314408779,0.0245742108672857,0.00413535302504897,0.00108848512172699,-0.023030212149024,0.0780100747942924,0.0232262946665287,-0.026849165558815,-0.00641455454751849,0.0283075664192438,-0.0772116333246231,-0.025413254275918,-0.0181250963360071,-0.0899903327226639,0.0298498161137104,-0.0322136357426643,0.0323698148131371,0.00407555140554905,-0.001421931…
0.0147,-0.007,0.0086,-3e-04,0.0423,-0.0192101318389177,-0.0022800057195127,0.0136712463572621,0.008312220685184,-0.0161237344145775,0.0113547137007117,0.0162093117833138,0.0285175032913685,0.0543731860816479,0.0164970122277737,-0.0192586872726679,-0.0544422417879105,-0.0233439430594444,0.018120251595974,-0.0754198953509331,-0.0229118019342422,-0.0177334845066071,-0.00705986982211471,-0.0644635707…
0.0103,-0.0013,-0.0805,-0.0125,-0.0109,0.0143844550475478,-0.0459567606449127,-0.00884993560612202,-0.0352663137018681,0.0438037626445293,0.0311793424189091,0.0546853095293045,-0.00978458859026432,-0.0232694782316685,0.00685507385060191,0.0133171267807484,-0.0153110874816775,0.0182703193277121,-0.00498193362727761,0.00527883414179087,-0.00704479264095426,-0.013499328866601,-0.0661850646138191,0.0…
0.0143,-0.0077,0.0063,-0.0032,0.0217,0.00790705718100071,0.0443836785852909,-0.0169091522693634,0.0134526379406452,0.0635817050933838,0.0288687031716108,-0.00975439511239529,-0.0780566707253456,0.012947010807693,0.0524786300957203,-0.0385901667177677,-0.00200739060528576,0.0325471423566341,0.0412008203566074,-0.0298089198768139,0.0757807865738869,0.0865865722298622,-0.0431323051452637,-0.05854063…
-0.1005,-0.0101,0.0096,0.0017,-0.0077,-0.0166792832314968,-0.050003245472908,0.0404929034411907,-0.0677879527211189,0.0516375787556171,-0.0529152601957321,-0.0488040260970592,-0.0828192010521889,-0.0186482630670071,-0.0754526033997536,-0.0151149705052376,-0.0471807979047298,0.0841596871614456,-0.0265185944736004,0.0391468480229378,0.0654735863208771,-0.0150745315477252,0.0517376586794853,0.030020…
0.0152,-0.004,0.0071,0.0077,0.0189,0.0025529193226248,0.00793305039405823,-0.0371096134185791,-0.0490578450262547,-0.0340879447758198,-0.00720218429341912,-0.0356961637735367,-0.0299931932240725,0.0507380925118923,-0.0271669141948223,-0.0358415469527245,0.0201169494539499,0.0802486687898636,-0.00294561265036464,-0.0364630520343781,0.0315397717058659,-0.0214123036712408,0.0412798635661602,0.009814…
0.0151,-0.0026,0.0191,-0.0164,0.0143,0.0356054976582527,-0.019690839573741,0.024304511025548,0.01603914052248,0.0284940619021654,0.0351503528654575,-0.032337911427021,0.0354890376329422,-0.0299915745854378,-0.0111380172893405,0.00243556755594909,0.0627583488821983,-0.000226794029003941,-0.0432860590517521,-0.0190323051065207,0.0146679515019059,-0.0575235784053802,-0.0211687535047531,0.01939610578…
0.0153,-0.0031,0.0266,0.0146,-0.059,-0.0241599790751934,0.0317346826195717,0.0314745008945465,-0.0406410992145538,0.00583615014329553,0.04668153449893,0.088624432682991,0.0466062948107719,0.00647083437070251,-0.0352135598659515,0.0428894758224487,0.0442820154130459,0.0149597134441137,0.0429723709821701,0.027908131480217,0.00322511931881309,0.0607323348522186,0.0693853795528412,-0.0897963270545006…
0.0145,-0.0106,-5e-04,0.017,0.0242,0.0374409444630146,-0.00416841916739941,0.0169985760003328,0.0413085371255875,-0.034626629203558,0.0613924637436867,0.0157155524939299,-0.00888147298246622,0.054240632802248,0.00861976202577353,-0.0408683568239212,-0.0177906285971403,0.0256501585245132,-0.0129798064008355,-0.0264172255992889,-0.0458570718765259,0.0201397109776735,-0.061826728284359,-0.0050282534…
-0.091,-0.0088,0.0041,0.0134,0.015,0.0425886176526546,-0.00712322723120451,0.027039585635066,-0.0173516161739826,0.0118098435923457,0.0437538996338844,-0.000780763919465244,0.0253284871578217,-0.0545554347336292,0.0111613292247057,-0.0430044904351234,0.0103570511564612,0.0289684310555458,-0.042793482542038,0.101047709584236,-0.0243925098329782,0.0141140911728144,0.0289229825139046,0.0997367352247…
0.0069,0.0018,-0.1552,0.0102,-0.0244,0.0139995515346527,0.00206969538703561,0.0517651848495007,-0.0396310687065125,0.015141936019063,0.0308261830359697,-0.118243426084518,-0.00690294289961457,-0.0479394495487213,0.0469402819871902,-0.038402259349823,0.018076391890645,0.0138874696567655,-0.0447081290185452,0.086821936070919,0.0610183477401733,-0.0463845059275627,0.108276411890984,0.028964912518858…
-0.0985,-0.015,-0.0054,0.0026,-4e-04,-0.0262612011283636,-0.0523567087948322,-0.00418830849230289,0.00284042325802147,0.00375345046631992,-0.0170337688177824,-0.0528457351028919,-0.00615613581612706,0.028958048671484,-0.0288425218313932,-0.0334404744207859,-0.0241319090127945,-0.0274660661816597,-0.0432470925152302,0.050088182091713,0.0565023347735405,-0.0145734492689371,-0.00898506306111813,-0.0…
0.0142,-0.0052,0.0188,-0.0047,0.0108,-0.010507732629776,0.048906497657299,-0.0151387108489871,0.028271421790123,0.00737020885571837,0.0131634175777435,0.0429324060678482,-0.0745747834444046,0.00725352298468351,-0.0288894809782505,-0.0608608685433865,0.000351449969457462,-0.027675699442625,-0.0207781121134758,-0.0386126600205898,-0.0147103238850832,0.0169818866997957,-0.0204266291111708,0.01969998…
0.0126,-0.0076,-0.0469,0.0109,0.0039,-0.0120268817991018,0.0350145474076271,0.0308095328509808,-0.0275417286902666,0.083348773419857,0.0174978114664555,-0.00586818344891071,-0.00171393540222198,-0.0481696389615536,0.0845375582575798,0.000212700251722708,-0.000967752537690103,0.00588275538757443,0.0639596730470657,0.0146023901179433,0.0427826642990112,0.0572049356997013,0.0153348799794912,-0.05931…
0.0141,0.0011,-0.0053,0.026,-0.0743,0.0195087939500809,-0.0117321060970426,0.00978965405374765,-0.045947540551424,-0.0240140426903963,-0.00728417700156569,-0.0491546802222729,-0.0642932876944542,-0.00965575128793716,-0.0296018160879612,-0.0602858439087868,0.00299637368880212,0.000118906900752336,0.0540870390832424,0.0151693066582084,-0.0124632203951478,0.0551106035709381,-0.018172750249505,-0.074…
0.0144,-0.0038,0.0032,0.0038,0.0204,-0.00944267399609089,-0.0187727324664593,-0.0106838122010231,0.0435647554695606,-0.00406035035848618,-0.0248702075332403,0.0297205559909344,0.0212513655424118,-0.0360265672206879,0.00897845346480608,0.0155021734535694,-0.079374223947525,-0.00245510484091938,-0.0286589656025171,0.0164523813873529,0.0390077233314514,0.0627226755023003,0.0825346410274506,-0.031252…
0.0154,-0.0019,0.0503,0.0017,2e-04,0.0233086980879307,0.0305720549076796,0.0316157303750515,0.0161153133958578,-0.00727395480498672,-0.0556805729866028,-0.000672491267323494,-0.0308494288474321,-0.0246072262525558,-0.00545048760250211,-0.0111551843583584,-0.0540258139371872,-0.0995106920599937,-0.0402058288455009,-0.0132559714838862,-0.0334421172738075,-0.0334593988955021,0.10134632140398,0.03420…
-2e-04,0.079,-0.0096,-0.2303,-0.0367,-0.0412105396389961,-0.0212626475840807,-0.0238130390644073,0.00911445543169975,0.00480036623775959,-0.00731816329061985,0.0489648766815662,-0.0164339169859886,0.0380496196448803,-0.00835935119539499,0.00738639058545232,-0.00613301619887352,0.0276446714997292,-0.0185569562017918,0.0449716486036777,-0.0376488603651524,-0.0485210232436657,-0.00229204841889441,0.…
0.0142,-0.0039,-0.0217,0.0023,-0.0117,0.0187052581459284,-0.0304962079972029,0.0570369996130466,0.0188322775065899,-0.060277447104454,0.0609624683856964,0.0278428420424461,-0.118624225258827,0.0274669639766216,0.0524063855409622,0.0118228299543262,-0.0300797559320927,0.0277149640023708,0.0296601206064224,-0.0148527296259999,0.00954183004796505,0.063191644847393,-0.0678025707602501,0.0271328203380…
0.0137,-0.0064,-0.0103,0.014,0.0061,0.0299808625131845,-0.00495298532769084,-0.0177884493023157,-0.00397449359297752,0.0308428611606359,0.0454851575195789,0.0146927637979388,0.00498790899291635,-0.000921187282074243,-0.00537090003490448,0.0250888671725988,-0.0149065395817161,0.00721353199332952,0.0285694599151611,-0.00329195219092071,-0.0145287569612265,0.0761983618140221,0.00224543828517199,0.02…
0.0143,-0.0085,0.0047,0.0022,0.0323,0.0214429087936878,0.0415988191962242,0.016983462497592,0.03994120657444,0.0612880624830723,0.0128623992204666,0.018147174268961,-0.00340353650972247,-0.0281249079853296,0.0652194693684578,0.0253143683075905,0.0475608482956886,0.0484875999391079,0.0806811228394508,-0.0683182403445244,-0.0125552294775844,-0.0203732308000326,-0.0720126777887344,-0.001687533920630…
-0.095,-0.0124,0.0064,-0.0145,-0.0121,-0.017621248960495,-0.0192134082317352,-0.00192699220497161,0.0064240824431181,-0.0259096026420593,-0.0614302568137646,0.0368211567401886,0.0228432435542345,0.0281735733151436,-0.0557070076465607,-0.00819728150963783,-0.0538584664463997,-0.0228279493749142,0.0151823591440916,-0.0275294296443462,0.0371794924139977,-0.0895109251141548,-0.00550246611237526,0.002…
0.0147,-0.004,4e-04,0.0145,0.0023,0.0245822500437498,0.0296114385128021,0.00604069558903575,-0.0726063773036003,0.0252161659300327,-0.0078038964420557,0.0453670620918274,0.0369032137095928,0.0186463240534067,-0.0808861255645752,0.0702436864376068,-0.115064226090908,0.00265618623234332,-0.0237418748438358,-0.0122634619474411,0.0115498993545771,0.149009808897972,0.0502816885709763,0.120698496699333…
0.0146,-0.0056,0.0033,-1e-04,0.0075,0.0446031242609024,-0.00886431243270636,0.00375639507547021,0.0410704836249352,-0.0261386446654797,0.0592924654483795,-0.000626969675067812,0.0766137018799782,0.00671411072835326,0.0154445618391037,0.0328608155250549,-0.0210736766457558,0.0631593316793442,-0.026218943297863,-0.0211345795542002,0.0141094094142318,-0.026631586253643,0.017279464751482,0.0024549704…
-0.0155,0.2284,0.0208,0.0443,0.0063,-0.0058125127106905,-0.0289234593510628,-0.00693763326853514,0.0154746687039733,-0.0536810420453548,-0.00375414406880736,0.0234184376895428,0.00826108455657959,-0.0432369522750378,-0.0396825149655342,0.072642482817173,0.0371417999267578,0.0582335814833641,0.0276944823563099,0.0402567945420742,-0.0374426543712616,0.0656788945198059,0.0149724250659347,-0.04474554…
0.0109,-0.0067,-0.0581,0.0127,0.0053,0.00861044693738222,-0.00712805707007647,0.00641891825944185,0.0111659429967403,0.105769954621792,-0.0163395944982767,-0.046376459300518,-0.0515916645526886,0.0191154722124338,0.00392813701182604,0.00369873666204512,0.00938581023365259,0.0270406119525433,-0.0626241862773895,-0.00409762747585773,0.0270275715738535,0.0156640019267797,-0.0482676774263382,-0.01739…
0.011,-0.0057,-0.0585,0.0047,0.0094,0.0181935634464025,-0.0217858795076609,-0.013794275932014,-0.0525689460337162,-0.0252907574176788,0.0165203679352999,0.0104145687073469,-0.00889263581484556,-0.028189305216074,0.0417482480406761,-0.0229847505688667,-0.0371018163859844,0.00328537519089878,0.0166964642703533,-0.0300642419606447,-0.0219804812222719,0.0207776185125113,0.00473598763346672,0.03393688…
0.0137,-0.0061,0.0049,-0.002,0.0141,-0.0473428890109062,0.00256066187284887,-0.0095277838408947,0.0224929191172123,-0.00741282058879733,0.0158133581280708,0.0259473789483309,0.0317077413201332,0.0164341256022453,-0.0201573017984629,-0.0294306296855211,0.0348216071724892,0.00479225814342499,0.000745191005989909,-0.0273632202297449,-0.00132616795599461,-0.000993957160972059,0.0540527701377869,0.022…
0.0145,-0.0067,0.0098,0.0031,0.0207,0.00674567697569728,-0.0575524270534515,0.0364202186465263,0.00340418634004891,0.0112941712141037,0.0322992168366909,-0.0303830318152905,-0.0392424426972866,0.043767087161541,-0.00756699871271849,0.0127459429204464,0.038588285446167,-0.10844425112009,-0.0612715221941471,0.0332958102226257,-0.0892530381679535,-0.0142783541232347,0.00606378586962819,-0.0611144863…
0.0145,-0.0067,0.0178,0.0152,0.0205,-0.0181860662996769,0.0296653360128403,-0.0129147609695792,-0.0418801084160805,0.0424808003008366,-0.0252771694213152,0.0125305661931634,-0.00169233954511583,0.0002000671956921,0.0169569682329893,-0.0249430201947689,0.0269139297306538,-0.00306576816365123,-0.0157077796757221,-0.0365473963320255,-0.0293849408626556,-0.0187277365475893,-0.0212455932050943,-0.0072…
0.0135,-0.0045,-0.0129,0.0039,0.0173,0.0258174445480108,0.0543437041342258,0.0246377289295197,0.055657684803009,0.0189101938158274,-0.0478778444230556,-0.0108510321006179,0.0254711806774139,-0.0540358163416386,-0.041990015655756,-0.0240521468222141,-0.0583396963775158,0.0796070396900177,-0.0897944644093513,-0.0279811769723892,0.0871568396687508,-0.12895205616951,0.0662268027663231,-0.048829589039…
0.0145,-0.001,0.0397,0.0261,-0.1341,0.0203991793096066,0.0122967222705483,0.00393909681588411,-0.0567177645862103,-0.0363280475139618,0.0347874313592911,-0.0234136953949928,0.00284337205812335,-0.0219138078391552,-0.00437745591625571,-0.0390359051525593,0.0576602593064308,-0.0308578498661518,0.0551338903605938,-0.0305271875113249,-0.0435388162732124,0.0124998977407813,-0.0090674664825201,0.040822…
0.0146,-6e-04,-0.0046,0.0227,-0.1009,-0.0218332838267088,0.0147663298994303,-0.0274438802152872,0.0432475470006466,0.0186914522200823,-0.00893070548772812,-0.036460317671299,-0.0153851443901658,-0.0166025124490261,0.0102274576202035,0.0392342694103718,0.0272670164704323,-0.0539017952978611,-0.0801404938101768,-0.0420466102659702,0.0247639399021864,-0.0221674349159002,0.0129523957148194,0.01484851…
-0.0858,-0.0184,0,-4e-04,0.0252,-0.0190035980194807,-0.0520037747919559,0.113431684672832,0.000225881929509342,-0.0821639820933342,-0.0136307030916214,-0.0448725000023842,-0.114284455776215,-0.0150452256202698,-0.00804316718131304,0.0567319393157959,0.0457813143730164,-0.051851361989975,0.00466982973739505,0.012717867270112,-0.0671121329069138,0.00748251192271709,-0.0548001155257225,0.02468921430…
0.0154,-0.004,0.0109,-0.0041,0.032,0.00150348956231028,0.0963509380817413,0.0326295308768749,-0.0717273578047752,0.0367060452699661,-0.0452096536755562,0.0122795626521111,-0.0833608731627464,-0.0917540565133095,-0.14309099316597,-0.0240115746855736,-0.0266437083482742,0.0247718133032322,-0.0581736266613007,0.0382086224853992,0.0166192855685949,0.00912913121283054,0.0516982637345791,0.040115468204…
0.0138,-0.0046,-0.0065,-0.0017,0.0104,0.024941822513938,0.00978647824376822,0.0041497047059238,0.0105733126401901,-0.0125985210761428,0.0850089341402054,0.04706821590662,-0.0378751568496227,-0.00336090684868395,0.0996562168002129,-0.0898152068257332,-0.0274217128753662,0.0326565690338612,-0.0529018826782703,0.0664845332503319,0.00260158209130168,0.0481480322778225,-0.00230482779443264,-0.03497392…
0.0154,-0.003,0.0266,1e-04,0.0277,-0.015742551535368,0.0418988429009914,0.0107168275862932,-0.0349920131266117,-0.0669034421443939,0.0222420878708363,-0.0272646509110928,0.0710768699645996,-0.00577685097232461,0.0545109212398529,-0.0663106739521027,-0.0311174411326647,0.00384567957371473,-0.0647811070084572,-0.000519461173098534,0.0750211924314499,0.0412881933152676,0.0401402711868286,-0.08589544…
0.0146,-0.0057,0.0031,-0.0048,0.0463,-0.00814644899219275,0.00875340402126312,0.0133135784417391,0.0694261491298676,0.0181618891656399,-0.00717598386108875,-0.0223842058330774,-0.00349966040812433,0.0531485453248024,-0.0175319816917181,-0.0653181672096252,-0.0175271201878786,0.0193320140242577,0.0307809896767139,-0.0363438799977303,0.0533512085676193,0.143127501010895,-0.0664375200867653,0.100191…
0.016,-0.0054,0.0269,0.0268,-0.0696,-0.0443145297467709,0.0473645851016045,0.0520352423191071,-0.023520540446043,-0.048834640532732,0.0535816363990307,-0.031093142926693,-0.0773353055119514,0.00188302830792964,-0.0233602784574032,-0.0654472783207893,-0.004716657102108,-0.00481393607333302,0.0100184874609113,-0.0255997348576784,-0.189125493168831,-0.0576551146805286,0.0258979462087154,0.0569115839…
0.0151,-0.0045,0.0224,-0.0025,0.0149,0.0339606888592243,-0.0045399540103972,-0.0281701069325209,-0.00459611648693681,-0.0030049248598516,0.0561029613018036,0.00590415811166167,-0.0506204701960087,0.0144461644813418,0.0680651515722275,0.00974202807992697,-0.0126466872170568,0.0373911969363689,-0.0197129026055336,0.00817960593849421,-0.0471851713955402,0.0100120846182108,-0.0109634064137936,0.03941…
0.0133,-0.0048,-0.022,-0.0022,0.0199,-0.0264136791229248,-0.00352943246252835,-0.0200883969664574,0.0201885048300028,0.00211984082125127,0.050169549882412,-0.019343176856637,-0.0228178650140762,0.014722085557878,-0.0132460240274668,-0.0020937779918313,-0.0586430393159389,-0.00115540763363242,0.0680246576666832,-0.011584784835577,-0.0418249741196632,0.0665565133094788,0.0438165627419949,-0.0520657…
0.0147,-0.0039,0.0111,0.0045,0.0062,0.02775445766747,0.00213559390977025,0.00763208139687777,-0.00612603826448321,0.0150499530136585,0.0571767166256905,-0.00514241307973862,-0.0289095398038626,-0.0451932959258556,0.0406736396253109,-0.0351762361824512,0.0343275666236877,0.0140462331473827,-0.00507889688014984,0.0241225119680166,0.00801427569240332,0.00922586396336555,0.00799514912068844,0.0013200…
0.0133,-0.002,-0.0167,0.0087,-0.0709,-0.00307149416767061,0.0204454064369202,-0.0104452157393098,-0.0189325343817472,-0.00255956943146884,-0.0222795847803354,0.0856842994689941,-0.0530004017055035,-0.0217202119529247,-0.000709016982000321,-0.0273861289024353,-0.012819585390389,-0.0330321155488491,-0.0147085627540946,-0.00911836884915829,0.0767362862825394,0.00753008527681231,-0.0206148717552423,-…
0.0137,-0.006,0,0.0068,0.0056,-0.0367864593863487,-0.0316453650593758,-0.0123975900933146,0.0358549654483795,0.0184600651264191,-0.0421193465590477,-0.0060796202160418,-0.0385843738913536,0.0406384244561195,-0.0726660117506981,-0.0665794610977173,0.0785508751869202,-0.0270310193300247,-0.0300223473459482,0.0248946845531464,0.0121695827692747,-0.04860620200634,-0.0182567872107029,-0.01588957011699…
0.015,-0.0046,0.0153,0.0075,0.0016,0.0144560215994716,-0.00683719804510474,0.0318715274333954,0.0259864516556263,0.00863288249820471,-0.0329144671559334,-0.0226825457066298,-0.0525028333067894,-0.0242664236575365,0.0291423574090004,0.00329008442349732,-0.00653223786503077,-0.0471551492810249,0.0226159803569317,0.0835548043251038,0.0656378865242004,-0.0142045458778739,0.021167129278183,-0.03760741…
0.0129,-0.0039,-0.019,0.0107,0.0245,0.0183481331914663,0.0243161488324404,0.0272530261427164,0.00205976516008377,0.0413890480995178,0.0559525080025196,-0.0343042500317097,-0.00553971063345671,-0.0146400239318609,-0.0410750545561314,0.000339210440870374,0.0108965318650007,0.0303271804004908,0.0513527765870094,-0.0467559732496738,0.0374417752027512,0.034847866743803,-0.00284121138975024,-0.09408907…
-0.0035,0.0761,-0.0109,-0.2112,-0.0423,-0.0109797706827521,-0.0288796648383141,-0.0243000406771898,0.0390323102474213,0.00638933852314949,-0.0315105840563774,0.0218252260237932,0.0126497130841017,0.0626048073172569,0.0293917767703533,-0.022312929853797,-0.00331195583567023,-0.0576918795704842,0.0194918308407068,0.0170171223580837,-0.0154233444482088,-0.0177302658557892,0.0769160836935043,-0.06479…
0.0135,-0.0095,0.0152,0.013,0.0047,-0.0070814392529428,0.0243983902037144,0.0241873953491449,0.0301428996026516,-0.0108919180929661,-0.0113811688497663,-0.0456707887351513,-0.00152555562090129,-0.0554828234016895,0.0195761043578386,0.0147266769781709,-0.0594499073922634,0.0339425094425678,0.00805566180497408,-0.0413898602128029,-0.0422113984823227,0.0202322211116552,0.0274136587977409,0.042939689…
0.0146,-0.0056,0.0031,-0.0116,0.0099,-0.0245204754173756,-0.0142357060685754,-0.0451454110443592,-0.0263174530118704,0.0125537980347872,-0.0231359805911779,0.0158825572580099,0.0158307682722807,-0.0125402854755521,0.0156567115336657,0.0220863204449415,-0.0623632371425629,-0.00241490942426026,0.000125379840028472,-0.0863288640975952,-0.0230988953262568,0.0423882640898228,-0.0209443550556898,0.0304…
0.0145,-9e-04,0.029,0.0245,-0.1005,0.000404749473091215,-0.0418795645236969,-0.0267610903829336,-0.0218594111502171,0.0452930815517902,0.0594258494675159,-0.0219923835247755,-0.000486431235913187,-0.0260339416563511,-0.0113494386896491,-0.0308614317327738,-0.0219586882740259,-0.00284049916081131,-0.0275550279766321,-0.0242736283689737,-0.0315995216369629,0.0549493506550789,0.0290345009416342,-0.0…
0.0151,-0.0044,-0.0018,0.0042,0.0037,0.00110913102980703,0.013552532531321,0.0133536048233509,-0.00736276991665363,-0.0189538635313511,0.0214248429983854,-0.0478722453117371,0.0815867409110069,-0.0274687558412552,0.0265410989522934,0.0350215844810009,-0.0504418909549713,-0.010045032016933,-0.00924569740891457,-0.00895935576409101,-0.0309195965528488,0.0776665583252907,0.0708103030920029,-0.033242…
0.0147,-0.006,0.0277,-0.0037,0.0388,-0.0359268859028816,0.0460823476314545,-0.0147378779947758,0.0309854783117771,-0.0066408240236342,0.000342031795298681,0.040615189820528,-0.0310246646404266,-0.0131210684776306,0.0304393190890551,0.0180089063942432,0.0092286542057991,-0.0145427621901035,0.0346179865300655,0.060944702476263,-0.0445682890713215,0.00669759279116988,0.0570207759737968,0.07763272523…
0.0139,-7e-04,0.0039,0.011,-0.0752,0.0340386889874935,-0.010790416970849,0.00567071884870529,0.0251847002655268,0.0108587564900517,-0.0207654219120741,0.0246144961565733,0.0274837967008352,0.000820977846160531,-0.0761696696281433,-0.0570157654583454,-0.0140123125165701,-0.00906034652143717,0.0790392011404037,-0.0301630608737469,-0.023383617401123,0.0451127365231514,-0.0438703931868076,-0.02074020…
0.0145,-0.0073,0.0154,0.0056,0.0377,0.04316446185112,-0.022338405251503,-0.0272655077278614,-0.008057601749897,0.00494483485817909,-0.0180823523551226,0.00256851920858026,0.00579704437404871,0.0722773224115372,0.0151804322376847,-0.0144307613372803,-0.0059699690900743,0.0202990230172873,0.0136284464970231,-0.0700433179736137,0.0126337353140116,0.0508103407919407,-9.92393252090551e-05,-0.052983742…
-0.098,-0.0148,-0.0017,0.0022,0.0036,0.0125643135979772,0.055133618414402,-0.0231058727949858,0.00835027359426022,0.00757929356768727,0.0252880342304707,0.0190534293651581,0.00260144774802029,0.0273901149630547,0.069060742855072,-0.00306911510415375,0.0164358019828796,-0.025767395272851,-0.0447210669517517,0.0186065938323736,0.0111260572448373,0.0335859283804893,-0.0112654836848378,-0.03448618203…
0.0146,-0.0031,-0.0079,0.0103,0.0279,0.0086138192564249,0.000630033959168941,-0.0676756426692009,0.0106154764071107,0.0354354381561279,0.0183173716068268,0.0713647902011871,-0.0474025867879391,0.0286826901137829,-0.00334974681027234,0.0534445829689503,0.0172061417251825,-0.00163478695321828,0.0597964003682137,-0.00459248991683125,-0.0360386781394482,-0.0584479607641697,-0.0257898643612862,0.00239…
0.0128,-0.0041,-0.0122,-0.0109,0.0342,-0.0383928194642067,0.0166283026337624,-0.035670205950737,-0.00467708893120289,-0.00242639519274235,0.0202271491289139,0.0574003607034683,-0.0157508663833141,-0.0222523212432861,0.0113420318812132,-0.0215650480240583,0.021134190261364,0.0247824788093567,0.0363007858395576,-0.0129142254590988,-0.0659735798835754,-0.0325809568166733,-0.0372672416269779,-0.04285…
0.0151,-0.0056,0.017,-0.0031,0.0134,0.008364531211555,0.0532640144228935,-0.0106191188097,-0.0228034276515245,-0.0821075662970543,0.0238307788968086,-0.0308970157057047,0.0172668993473053,0.0815839692950249,0.0289238747209311,-0.0504402257502079,0.0574902445077896,-0.0119433207437396,0.0528163015842438,0.0129929324612021,0.0586598664522171,0.0995419323444366,0.000477600726298988,-0.11963107436895…
0.0153,-0.0059,0.0317,-0.0024,0.0236,-0.00810463260859251,0.0141402026638389,0.0116244731470942,0.0229689367115498,-0.0753839090466499,0.0137411030009389,0.0447040945291519,-0.0582807511091232,-0.0199435725808144,0.0443271137773991,0.103144712746143,-0.0103984391316772,-0.0463314317166805,0.0351317562162876,0.0594403222203255,-0.0410061776638031,-0.00927852746099234,0.0423550717532635,-0.05875378…
-0.0809,-0.0114,0.0035,0.0053,0.0026,-0.00474617816507816,-0.0324996300041676,-0.0242677088826895,-0.00888120662420988,0.0166956149041653,-0.00370468501932919,0.0409620888531208,-0.0297724809497595,-0.0382682234048843,0.0358196198940277,0.0269437022507191,0.0368719175457954,0.0621502138674259,0.0171612743288279,-0.0152004165574908,0.000100240926258266,0.0375816486775875,0.0204343553632498,-0.0777…
0.0152,-0.0057,0.0234,0.0249,0.0072,-0.052014485001564,0.00722899939864874,0.0243932623416185,-0.0373591557145119,-0.0327278077602386,0.0993180572986603,0.018113661557436,0.0380935370922089,0.054772462695837,0.0464237928390503,0.0475630089640617,-0.0313413254916668,-0.0274800658226013,-0.197268694639206,-0.0177251994609833,0.0149480691179633,-0.040166299790144,-0.0612280815839767,-0.0742691680788…
0.0154,-0.003,0.0197,0.0092,-0.0664,-0.0110722910612822,-0.0339078307151794,0.000232058402616531,0.0319102182984352,0.0503602363169193,-0.0259282886981964,-0.00151930167339742,0.0370175018906593,0.0561861768364906,-0.0333160497248173,0.0721622258424759,0.0270654913038015,0.00838570576161146,-0.0181217063218355,-0.00555062014609575,-0.0192177668213844,-0.0122147807851434,-0.00571055896580219,-0.12…
-0.0089,0.1051,-0.0681,0.0266,-0.0549,0.00272347079589963,0.00541340559720993,0.0279341582208872,0.034435860812664,-0.0335646718740463,-0.0800178498029709,0.0640046074986458,0.101348012685776,0.043438158929348,-0.0519849322736263,-0.0148909911513329,-0.0664155930280685,-0.00326248770579696,0.0833937376737595,-0.0172868277877569,-0.00272370246239007,-0.00324877793900669,0.0112528279423714,0.052277…
0.016,-0.0023,0.0154,0.003,-0.0036,-0.026090620085597,-0.0153205543756485,-0.0218084175139666,-0.0024819599930197,0.0300392732024193,-0.0219093132764101,-0.0236613024026155,-0.0343109406530857,-0.00178267736919224,-0.00114944507367909,-0.00502153253182769,-0.0168151799589396,-0.0272445604205132,0.0481063388288021,0.000882495194673538,-0.00863581988960505,0.0399654544889927,-0.0261718090623617,-0.…
0.0147,-9e-04,0.0089,0.0068,-0.1241,0.0219765398651361,-0.0365208797156811,-0.0231440626084805,-0.026713028550148,0.0274369567632675,0.0327089950442314,0.0720217004418373,0.0434166342020035,-0.00274407444521785,-0.00768045568838716,-0.0171867236495018,-0.0304055195301771,-0.0798305794596672,0.00275926757603884,0.00377548998221755,-0.0107956379652023,0.0182387139648199,0.000433899607742205,-0.0161…
0.0145,-0.004,0.031,0.0451,-0.1611,0.00810669735074043,0.00761497160419822,-0.0114834122359753,-0.0232625938951969,0.0304508116096258,-0.0691461637616158,-0.000260994187556207,-0.0612823963165283,0.0413775891065598,0.0198049303144217,0.0477657467126846,0.00129697017837316,0.0435457415878773,0.0321010872721672,0.00146052811760455,-0.0575149394571781,-0.0262310933321714,-0.0034911788534373,-0.05793…
0.0138,-0.0026,-0.0079,0.0027,-0.0151,-0.0383204333484173,0.0197545010596514,-0.000318117876304314,0.0139104602858424,-0.0128050269559026,-0.0204262472689152,-0.00650095520541072,0.0459710471332073,-0.0521829165518284,0.044690016657114,0.0337313488125801,-0.00591683434322476,-0.0289675649255514,0.00617013033479452,0.0813809856772423,-0.0814653560519218,-0.0222232360392809,0.0587762407958508,-0.03…
-0.0761,-0.0096,0.0146,0.0073,0.0152,-0.0235411133617163,-0.0363228842616081,-0.00172653154004365,0.0490166023373604,0.0141997514292598,-0.0167932715266943,0.0105668259784579,-0.0108558479696512,0.100384317338467,-0.0376669205725193,-0.0195794533938169,-0.019228084012866,-0.0224375315010548,0.0234738420695066,0.0277427360415459,0.0433899089694023,0.0223024487495422,-0.00380121916532516,0.00314163…
0.0144,-0.0032,0.0123,-0.0198,-0.0131,0.0332917757332325,-0.00944146420806646,-0.0123817874118686,-0.00647107837721705,-0.00514893420040607,-0.0232190564274788,0.00610664486885071,-0.0200284328311682,-0.0281318891793489,0.0173599161207676,-0.00514072924852371,-0.00725920498371124,0.00891486648470163,0.0408613048493862,0.0207312740385532,0.109243795275688,-1.74868764588609e-05,0.0475146472454071,0…
0.0037,0.0519,-0.0058,-0.15,-0.0168,0.00166235922370106,0.0190284047275782,-0.0148187084123492,-0.0314275845885277,-0.0149023588746786,0.0507835932075977,0.0286680124700069,0.0312099568545818,0.0581298619508743,0.072351299226284,-0.100803561508656,0.0192712303251028,0.0593781135976315,0.0796565860509872,0.0174172911792994,-0.0100379278883338,0.0501335225999355,0.0321232751011848,-0.07088246941566…
0.0147,-0.0066,0.0077,-0.0013,0.0029,-0.00836278032511473,0.0516153573989868,0.00395967625081539,-0.0302876401692629,0.00572287756949663,-0.0373417697846889,0.0805245414376259,-0.0770576447248459,-0.00931412540376186,-0.0462170243263245,-0.0251175928860903,-0.0391441993415356,-0.0258425995707512,0.00142700574360788,0.0441125705838203,-0.0231077913194895,-0.0949082672595978,0.0618115849792957,0.00…
0.0128,-0.0016,-0.018,-0.0215,-0.0011,0.0187987145036459,0.00369640369899571,-0.0166983548551798,-0.0285158175975084,-0.00127426965627819,0.0555936582386494,0.0289483070373535,-0.0363289900124073,-0.0439040474593639,-0.00411131279543042,-0.00469816708937287,-0.0446415655314922,-0.0726691782474518,0.0159449130296707,0.0595721714198589,-0.0446451045572758,-0.0587237514555454,0.0297843012958765,-0.0…
-0.0172,0.088,0.0201,0.0295,0.0314,-0.0171251725405455,0.0138858212158084,0.0252051930874586,0.046567540615797,-0.00199016137048602,-0.0623450390994549,0.031755730509758,0.0379367396235466,-0.0553793124854565,-0.047933291643858,-0.0256085526198149,-0.0131816100329161,0.048376552760601,-0.00838773604482412,-0.074194110929966,0.0210015922784805,-0.0830660909414291,0.042572408914566,-0.0094933155924…
0.0161,-0.0084,0.0136,-8e-04,0.0478,0.0251883585005999,0.0153165832161903,-0.042361356317997,-0.00847434904426336,0.0498738884925842,0.0194520056247711,-0.0413789972662926,-0.0498430095613003,-0.0110773192718625,-0.0206358656287193,-4.86073840875179e-05,-0.0329449959099293,-0.054312702268362,0.0288998875766993,0.0384341105818748,-0.0241977516561747,-0.0382573939859867,-0.0144736366346478,0.010439…
0.0145,-0.0077,0.0284,-0.002,0.0247,-0.00333009986206889,-0.0401711463928223,-0.0278062000870705,0.0029853458981961,-0.00372391752898693,-0.0830327048897743,0.0183054618537426,-0.0282479543238878,0.00690692476928234,-0.00781721994280815,0.0249891970306635,-0.0233599506318569,0.0109824417158961,0.000653345545288175,-0.0748867839574814,0.0342973135411739,-0.0075688362121582,0.0234399847686291,-0.00…
0.0165,-0.0076,0.017,0.0012,0.0207,0.033932987600565,0.000476022541988641,0.0224611312150955,0.0112472223117948,-0.0286613553762436,-0.0171624291688204,-0.0401520393788815,0.0149118024855852,0.0219971723854542,-0.00878249201923609,-0.0196653753519058,0.0101097906008363,0.0323063470423222,-0.0222398284822702,0.00867998041212559,0.00837035942822695,-0.0396678186953068,0.0609844066202641,-0.11341535…
0.0141,-0.0057,0.0012,-0.002,0.0202,-0.0326939858496189,-0.0106785260140896,-0.000851969525683671,0.011042820289731,0.00536192441359162,0.0423180274665356,-0.072367437183857,0.0313275903463364,0.0184484831988811,-0.0128315631300211,-0.0199481956660748,-0.0740691274404526,0.027498546987772,0.00458734948188066,-0.0295776817947626,-0.0765657275915146,0.0676177814602852,-0.00518026994541287,-0.042893…
0.0149,-0.0012,0.0147,-0.0058,-0.0319,0.0291521064937115,0.0475846789777279,-0.0186260789632797,0.000375974486814812,-0.0721413046121597,-0.0883349254727364,0.00889374129474163,-0.0476759672164917,-0.0354189053177834,-0.0325898192822933,0.0233856737613678,-0.00742954574525356,-0.01754598505795,0.00651953555643559,-0.0538426376879215,0.0371962375938892,0.0441647134721279,-0.0209733601659536,-0.038…
0.0133,-0.0055,-0.0101,-5e-04,-0.0044,0.0152983488515019,-0.00770506775006652,-0.013271820731461,0.0184875708073378,0.0680825635790825,-0.051386583596468,-0.0296645779162645,0.0330077335238457,0.0338316336274147,0.0274673625826836,0.0378842391073704,0.0473788753151894,-0.037778452038765,-0.0884335413575172,0.0399846136569977,0.0413915254175663,0.0211275015026331,-0.0181161276996136,-0.03370869904…
-0.0072,-0.0038,-0.0603,0.0071,-0.0013,-0.0141869587823749,-0.0220611207187176,0.00148733705282211,0.0295377504080534,0.054469708353281,-0.015032353810966,0.00403494201600552,0.0023930377792567,-0.0708606317639351,-0.0118155842646956,0.0191893689334393,0.0360375419259071,0.0240915659815073,0.0246778856962919,0.0335206612944603,-0.0155822755768895,0.0503227822482586,-0.0612379796802998,-0.06762856…
0.0149,-0.0075,0.0228,-0.0062,0.0394,0.0288423728197813,-0.0153671093285084,-0.034381840378046,0.00140729884151369,0.0494622923433781,0.0371198728680611,0.00758462119847536,0.0579585582017899,-0.00403043068945408,-0.0231110323220491,0.00113180617336184,-0.020308056846261,-0.0272977631539106,0.0192736312747002,-0.0819802209734917,0.00576203549280763,0.00130568398162723,0.0587553232908249,-0.039044…
0.0132,-0.008,-0.0052,-0.0027,0.0079,-0.0122147342190146,0.025773586705327,0.0293763484805822,0.015905337408185,0.131849095225334,-0.0100758420303464,0.0415100678801537,-0.00372433569282293,-0.0191587824374437,0.00842892378568649,0.0276018213480711,0.0160271562635899,-0.0127933891490102,0.0139525141566992,0.0825346782803535,-0.0394646003842354,0.0602851994335651,-0.0675022304058075,-0.02655431255…
0.0138,-0.0085,-0.0102,-0.0173,0.0034,0.00627243518829346,-0.0621743425726891,0.0840140357613564,0.026015866547823,-0.0412103049457073,0.0521154776215553,0.00698770955204964,-0.134454533457756,0.0813193395733833,-0.0063279434107244,0.0289443172514439,-0.0212485156953335,-0.00755602773278952,0.0373484864830971,-0.0992050096392632,-0.0314074456691742,0.0807882994413376,-0.0189381800591946,-0.031183…
0.0146,-0.0076,0.0276,0.0015,0.0124,0.0251972321420908,0.0225565303117037,0.0190722662955523,0.0240041445940733,0.0373146124184132,-0.0429334044456482,-8.0990357673727e-05,-0.107965849339962,0.00854359939694405,-0.0189353283494711,-0.00530982157215476,-0.0410365574061871,0.0302149131894112,0.107100449502468,0.0783192589879036,-0.0801627114415169,-0.0255133882164955,0.0203837584704161,-0.119017288…
0.0156,-0.0033,0.0272,0.009,-0.0066,-0.00948653277009726,0.00979033019393682,-0.0145572051405907,0.0167925357818604,-0.000571658078115433,0.0163553729653358,0.0125467842444777,0.060593020170927,-0.0796529799699783,-0.00619384273886681,-0.0183519590646029,0.0125396540388465,0.00827488582581282,0.0422254204750061,0.000331726594595239,-0.0577355697751045,0.00296937953680754,-0.00104087812360376,-0.0…
0.0148,-0.0076,0.0189,-0.0024,0.0163,-0.0135444831103086,-0.0344550311565399,-0.0240103248506784,0.00221909559331834,-0.0130924265831709,-0.000594101380556822,0.028705982491374,0.0431280396878719,-0.0292457900941372,-0.0563326328992844,-0.0313412398099899,0.00399345532059669,0.0432223603129387,-0.014440736733377,-0.0339291170239449,-0.0191299580037594,-0.0118160955607891,0.0987967923283577,-0.028…
0.0083,0.0101,-0.1046,0.0266,-0.0163,0.019341329112649,0.0568729266524315,0.0193097833544016,-0.087335966527462,-0.0902309268712997,-0.0301648136228323,-0.0228983964771032,-0.0319787450134754,-0.0108487317338586,-0.019208861514926,-0.0162643454968929,-0.0475360378623009,0.0857303142547607,0.0144229317083955,-0.0016688258619979,0.0789619535207748,-0.0178524516522884,-0.00772282807156444,-0.0782347…
0.0149,-0.0068,0.0027,-9e-04,0.0319,0.012269145809114,-0.0237645674496889,0.0696409046649933,0.0195656362921,-8.691284165252e-06,0.0506510250270367,0.0185795240104198,-0.0379118174314499,-0.0141383539885283,-0.0587269552052021,-0.0244449656456709,-0.00951865222305059,-0.0262671858072281,-0.022888058796525,0.043246004730463,-0.0825940519571304,-0.0119327669963241,-0.0536114498972893,-0.01672259531…
0.0142,-0.0084,-0.0076,0.0255,-0.0269,-0.0503246262669563,0.00472244899719954,-0.0164299868047237,-0.0171855557709932,-0.0239864774048328,0.0488199517130852,0.0208424013108015,0.0111696347594261,-0.0319856107234955,-0.0344336181879044,-0.0267059914767742,0.0530734322965145,0.0858313664793968,0.00528297945857048,-0.0201740972697735,-0.0797499641776085,0.00269751250743866,-0.0314417108893394,0.0139…
0.013,-0.0061,0.0114,0.0081,0.0046,-0.0440047420561314,-0.0175761021673679,0.0371151380240917,-0.0107640260830522,0.00156106520444155,0.0115385707467794,0.0207586511969566,0.0929531827569008,-0.0880987048149109,0.0133627550676465,0.0165809225291014,0.00973915122449398,0.0273189768195152,0.00404078932479024,0.0857665985822678,-0.0446221493184566,0.0178975034505129,-0.041005901992321,-0.09300091862…
0.011,-0.001,-0.0716,-0.0018,0.0033,0.014549283310771,-0.0326261706650257,0.0153433447703719,-0.0423551239073277,-0.0154393361881375,0.0699056684970856,-0.0306095723062754,-0.000851210090331733,-0.0360938124358654,-0.0245479680597782,0.0266344398260117,0.00512140896171331,-0.0809303969144821,-0.00745915900915861,0.0335644669830799,-0.0516691096127033,-0.0228306036442518,-0.0402481369674206,0.0457…
0.0121,-0.005,-0.0179,0.0128,-0.0408,0.0159126054495573,-0.0083886357024312,-0.0300812628120184,-0.0376587621867657,-0.0179934110492468,0.0515328869223595,0.0159498322755098,0.0492831654846668,-0.0117724444717169,0.0293859615921974,-0.00255219219252467,-0.00492169940844178,-0.00907225534319878,-0.0404450856149197,-0.0334071889519691,-0.0665551275014877,0.00186361838132143,0.0305246710777283,0.040…
0.0125,-0.0043,-0.0019,0.0133,-0.037,-0.0168584771454334,-0.0130566637963057,-0.0544059202075005,0.0320463217794895,0.00185512669850141,-0.0405831001698971,-0.00268015172332525,-0.0271327681839466,0.0171004459261894,-0.0174807738512754,-0.0241964180022478,-0.00840106047689915,0.0141210025176406,-0.00313088716939092,0.0425435937941074,-0.0546005293726921,0.0575261451303959,-0.00792203843593597,-0.…
-0.0095,0.0757,-0.0332,-0.2255,-0.0537,6.19119091425091e-05,-0.0179464183747768,0.0355052538216114,0.0558770783245564,-0.0204984396696091,-0.001680638641119,0.0465119294822216,0.0829899907112122,0.0778223350644112,0.00575114414095879,-0.00308906938880682,-0.111415781080723,0.0304618626832962,-0.0383445098996162,0.00688191037625074,-0.0507321804761887,-0.0157590620219707,0.0219408795237541,-0.0766…
-0.0832,-0.0084,0.0165,-0.0116,0.0099,-0.0155048472806811,0.0324878580868244,-0.0237447656691074,0.0256829354912043,-0.031565573066473,0.0158682260662317,-0.00564138265326619,-0.0391083769500256,-0.0511175394058228,0.0045129400677979,-0.00683612003922462,0.0249282363802195,-0.0140002565458417,0.0108057139441371,0.0117726624011993,-0.0936867594718933,-0.0175101961940527,0.0307836532592773,0.031584…
0.0151,0.0017,0.0286,0.0139,-0.0979,0.0339424312114716,0.0445106290280819,0.00657950714230537,-0.0128625463694334,0.0364730097353458,0.0208765119314194,0.0286447592079639,-0.0313566848635674,-0.0283197108656168,-0.00155712477862835,-0.045554131269455,-0.0456122830510139,-0.0531021021306515,-0.0073061091825366,0.063378319144249,-0.098941333591938,0.00396276917308569,0.0989769622683525,-0.034363072…
0.0137,-0.0085,-0.0013,0.0063,0.0158,-0.0204128809273243,-0.00161289353854954,-0.0203443747013807,0.018813718110323,0.0182420276105404,-0.0316329821944237,-0.0461585558950901,0.00162186741363257,0.01820133253932,-0.00795048847794533,-0.0942326337099075,-0.0264487229287624,-0.0428354553878307,0.0295131336897612,0.0236662086099386,0.00279664201661944,0.0150767713785172,0.0172305125743151,-0.0344689…
0.0134,0.0011,0.0218,0.0131,-0.1168,0.00890589971095324,0.0586088038980961,-0.00135739555116743,-0.0290002729743719,0.00262428307905793,-0.055242508649826,-0.00173955014906824,0.0291185732930899,0.0443961508572102,0.00428203865885735,0.00819527637213469,0.0633007436990738,0.0175887234508991,-0.072765938937664,0.0117747550830245,-0.0277158059179783,-0.0309673249721527,0.071059875190258,-0.08501110…
0.0139,-0.0084,0.0188,-9e-04,0.0307,-0.0109322145581245,0.0369244888424873,0.0440680235624313,-0.011407507583499,0.00379104632884264,-0.0348318256437778,-0.0133698433637619,0.0395119301974773,0.0303608812391758,0.0121907675638795,0.00627681519836187,0.0391016229987144,0.0231092665344477,-0.0465584509074688,-0.0107796713709831,0.0412315502762794,-0.0695701092481613,0.0691871047019958,-0.0156782530…
0.0147,-0.0064,-0.0289,-0.0077,-0.0016,0.0278086103498936,0.0214167404919863,-0.0262340139597654,-0.000328810041537508,0.0262447819113731,0.0430778786540031,-0.0569434762001038,-0.0682271867990494,0.00129578833002597,-0.000869236188009381,-0.0106773702427745,0.0425320155918598,-0.0081167733296752,-0.0145192295312881,0.00411612587049603,-0.0709248408675194,0.0890885069966316,-0.0188080761581659,-0…
0.015,-0.0039,0.0027,0.0159,0.0214,0.0321539863944054,-0.00743127288296819,0.00339882681146264,0.00443989085033536,0.00983704626560211,0.0115364007651806,-0.0219156686216593,-0.00293285818770528,0.032570943236351,0.00856417044997215,-0.0113804508000612,0.0203546769917011,0.0113476049154997,-0.0201172940433025,0.098161518573761,-0.0357501953840256,-0.0848567187786102,0.0598541051149368,-0.08798012…
0.0134,-0.0081,-0.019,0.0055,0.0143,0.044746283441782,0.0227386467158794,0.0158862825483084,0.0162673853337765,-0.0366823188960552,0.00493522360920906,0.0388044603168964,-0.00736630242317915,0.0164115242660046,-0.0427646078169346,-0.02481559664011,-0.0327584072947502,-0.0829658359289169,0.0361995883285999,-0.0638482794165611,-0.0202579870820045,-0.0594590045511723,0.00368422269821167,-0.001283626…
0.0132,0.0032,0.0434,0.0023,-0.0288,-0.0271442290395498,-0.0208014752715826,-0.0576840303838253,-0.000799773086328059,-0.00911795161664486,-0.0369061641395092,0.00451980903744698,0.00889491196721792,-0.0414541102945805,-0.00626008305698633,-0.0189010892063379,-0.0296327173709869,-0.013438668102026,0.00946468766778708,-0.0201757717877626,-0.00689664389938116,0.0159942619502544,0.0706903114914894,-…
0.0151,-0.0117,0.0189,-0.0041,0.0301,-0.00521301897242665,0.00803773105144501,0.00261770677752793,0.0583595260977745,-0.0121549107134342,0.0236754901707172,-0.0305241588503122,-0.0170936621725559,-0.028150662779808,0.0498798713088036,-0.0441414229571819,-0.0233988780528307,0.00707933027297258,0.0194288678467274,0.00409942166879773,0.0496152192354202,0.0665770024061203,0.0304840207099915,-0.033070…
0.014,-0.008,-0.0047,0.0077,0.0116,0.0469785183668137,0.0272540543228388,-0.0658818706870079,0.0121654402464628,0.0400913096964359,-0.0216665416955948,0.0066581005230546,0.00991309341043234,0.0356737524271011,0.0217501726001501,-0.0873283743858337,-0.00105290987994522,-0.0467585064470768,0.00441194465383887,0.000842874287627637,0.00216797553002834,0.0325400792062283,-0.0608595088124275,-0.0367232…
0.0138,-0.0067,0.002,0.0044,-0.002,0.00337456585839391,0.0131714874878526,0.0132545586675406,0.0181692037731409,0.0393075309693813,-0.0460217781364918,-0.0674809440970421,-0.00935300905257463,-0.0151960179209709,0.0733485370874405,-0.00313722575083375,0.0148940598592162,-0.0780557915568352,-0.0881355032324791,0.0259660761803389,-0.0153345223516226,-0.00407891953364015,0.038875438272953,0.08346282…
0.0058,-0.007,0.0101,0.0151,0.0308,-0.00798670668154955,-0.0187539104372263,0.0115365916863084,-0.038514282554388,-0.0168193746358156,-0.00935023650527,-0.110803440213203,0.0438064970076084,0.0188176967203617,0.0123773049563169,-0.0715305060148239,-0.00845335237681866,-0.0406785719096661,-0.0342280007898808,-0.0230473410338163,0.019007857888937,0.0180873330682516,0.0699504166841507,-0.01950412057…
0.0156,-0.0072,0.0038,1e-04,0.0201,0.0393051691353321,0.0460444986820221,-0.0360135994851589,0.0167651604861021,0.0157991126179695,0.00146367261186242,-0.112390130758286,0.0625211447477341,-0.00535044306889176,-0.0183442700654268,0.00933224428445101,0.104295022785664,-0.0455331578850746,-0.02245625667274,-0.0492643304169178,-0.0865600928664207,0.0629987567663193,-0.040447261184454,-0.060349665582…
-0.0984,-0.0165,0.0084,-0.0016,0.0046,0.022655563428998,-0.0241223741322756,-0.00533640990033746,-0.0183687657117844,0.00562739977613091,-0.0329516604542732,-0.00469221966341138,-0.0181585177779198,0.0132670011371374,-0.0259089339524508,0.0157155338674784,0.0734367296099663,0.0645487084984779,0.0822876915335655,-0.079231821000576,0.0318288542330265,-0.0112143428996205,0.0866176635026932,0.0101668…
0.0156,-0.0026,0.0066,0.0076,0.0109,-0.0270592793822289,0.0497861877083778,0.00192026968579739,0.0403129123151302,0.0673794969916344,-0.00655808672308922,0.0112289562821388,-0.00810360163450241,-0.0876738131046295,0.0758922919631004,0.0718615278601646,-0.00429550092667341,0.0117666851729155,-0.0385991372168064,-0.055013544857502,-0.0790750756859779,0.00730221066623926,-0.0239015147089958,-0.00386…
0.0134,-0.0044,0.0011,0.0033,0.0116,0.0448841340839863,-0.00585336051881313,-0.0272054616361856,0.0152428727596998,-0.0141039760783315,-0.0228711403906345,-0.0219693761318922,-0.0295571237802505,0.0074056489393115,-0.0223574005067348,-0.0287032816559076,0.0376880839467049,-0.0316085070371628,0.0618203319609165,-0.0378283187747002,0.03581403195858,0.0089912349358201,-0.0213718172162771,0.086799226…
0.0155,-0.0052,0.0145,-0.0052,0.0233,0.0429789684712887,0.018298577517271,-0.0248318333178759,0.0633293241262436,-0.0105303348973393,0.0653461590409279,-0.0297198705375195,0.127035424113274,0.0321523770689964,-0.0084792235866189,-0.0402845107018948,-0.00975656136870384,0.0278670843690634,-0.0742043256759644,-0.0779895633459091,-0.0617394000291824,-0.0654008761048317,-0.015278397127986,-0.06701353…
0.0143,-0.0021,-0.0018,-0.0032,-0.0453,0.0442460291087627,-0.00929738488048315,-0.0305432453751564,0.000422614539274946,0.00746714789420366,0.0106332171708345,-0.00350346486084163,0.0492953434586525,-0.0157242882996798,0.0220490973442793,-0.0438796058297157,0.0966631323099136,-0.0908142924308777,-0.0242464020848274,0.00717555964365602,-0.00261326995678246,-0.0427778325974941,-0.000177795140189119…
0.0148,-0.0035,0.0108,0.0117,-0.0406,-0.0142130954191089,0.051672175526619,0.00189420359674841,6.53613678878173e-05,0.0902565121650696,0.0608550719916821,0.0298687685281038,0.0275353100150824,-0.0051526753231883,0.0800063759088516,0.0377508029341698,0.0412827059626579,-0.000632248469628394,0.0117399850860238,-0.0223633479326963,0.0715751498937607,0.0817402303218842,0.00389622687362134,-0.00493944…
0.016,-0.0034,0.0187,-0.006,-0.0091,0.0183353498578072,-0.00856507569551468,-0.0248708873987198,-0.0132502820342779,-0.0576727278530598,0.0453724041581154,-0.0190328825265169,0.0327411964535713,0.0108105288818479,0.0174156464636326,0.0484366677701473,0.0160869397222996,0.0268491171300411,0.0730181485414505,-0.0143238799646497,0.0187099240720272,0.0429101251065731,0.0448079146444798,-0.00940802972…
0.0146,-0.0085,-0.0197,0.0025,0.0017,0.0369584299623966,-0.0414665751159191,0.0274480935186148,0.0119882496073842,-0.00748084671795368,-0.00582229346036911,-0.0230154246091843,0.0125287007540464,0.0268457494676113,-0.00559058226644993,-0.0176069773733616,0.0357024855911732,0.0335598550736904,-0.0447138212621212,0.0227287113666534,-0.00919835641980171,0.0695530399680138,-0.0863905251026154,0.02589…
0.0093,-4e-04,0.0125,-3e-04,-0.0244,0.00585841527208686,0.0105153182521462,-0.0250177923589945,0.0268642492592335,-0.0275473576039076,0.025042237713933,-0.00436724629253149,-0.012000473216176,0.0025678516831249,0.0584709197282791,-0.0890723392367363,-0.0326638482511044,0.00724179111421108,-0.0501950047910213,0.0120643367990851,-0.0307419486343861,0.0938788056373596,0.0315269455313683,-0.048173896…
0.0154,-0.0031,0.0207,6e-04,-0.0013,-0.00793600734323263,0.0331229753792286,-0.00191215344239026,0.0182045642286539,0.030007304623723,0.0595359466969967,-0.0979416593909264,-0.0378813967108727,-0.0146044222638011,-0.0212298762053251,-0.0021466352045536,-0.0160554964095354,-0.0676233991980553,0.033096831291914,0.0129920011386275,-0.00251248711720109,0.0263127293437719,0.0683910101652145,0.03038837…
0.0138,-0.005,0.0115,0.0036,0.0291,0.035556748509407,0.00486654089763761,0.0065540443174541,0.0265475828200579,-0.00863325316458941,0.0347526669502258,0.0357841067016125,0.0243390966206789,0.000740095449145883,0.00480341864749789,-0.0217777155339718,0.0447821691632271,-0.0111458208411932,-0.025039404630661,-0.0172678958624601,0.0121537549421191,0.0484145097434521,-0.00738332001492381,0.0591780394…
0.0139,-0.0021,0.0035,-0.0042,7e-04,-0.0200084932148457,-0.00704752281308174,-0.041004303842783,0.0271390229463577,0.0116100879386067,-0.00897264666855335,0.0612863227725029,-0.00775098940357566,-0.0317960195243359,-0.01181261241436,-0.00389569182880223,0.0392140075564384,-0.0682949498295784,0.0793179273605347,-0.0840959995985031,-0.00091173272812739,-0.0242187529802322,-0.0145250791683793,-0.021…
0.0118,-8e-04,-0.0695,-0.0052,-0.0049,-0.0156018687412143,0.00228396547026932,-0.00383888254873455,0.0426717177033424,0.0513502359390259,0.0163682829588652,-0.021625155583024,0.0312962494790554,-0.0496781915426254,0.000251248275162652,-0.0117017515003681,-0.0537901744246483,0.020263159647584,-0.0349032804369926,-0.0976075902581215,0.0265888813883066,-0.0310556553304195,-0.0148103144019842,-0.0332…
-0.0232,0.2773,0.0145,0.1244,0.0429,0.0125875798985362,-0.00577914528548717,-0.00564391585066915,0.0509639494121075,0.0273130480200052,0.000830406090244651,0.00577200297266245,0.00669033173471689,-0.0527288764715195,0.0137011231854558,0.0584479235112667,0.0493396408855915,0.0582245923578739,-0.0496365204453468,-0.00941386632621288,-0.0172747951000929,0.0161443669348955,-0.00490576680749655,-0.022…
-0.1038,-0.0152,0.0096,0.0099,-0.0055,-0.00753020448610187,-0.0254419185221195,-0.0115704061463475,-0.0037221556995064,-0.0208074506372213,-0.0407662913203239,-0.028014725074172,-0.00783531833440065,0.00175789289642125,-0.00131449860055,-0.0336730070412159,0.0390919856727123,-0.060265526175499,0.0141651919111609,-0.0105347875505686,-0.0140695292502642,0.000143749421113171,0.0798019021749496,0.000…
0.0145,0.0017,-0.0055,-0.0039,0.0323,0.0141038121655583,0.00809010677039623,0.0253390986472368,-0.0445840209722519,0.0707565546035767,-0.039570540189743,-0.0645807683467865,-0.0268367379903793,0.0551616996526718,-0.0219345260411501,-0.0174091942608356,-0.0105655621737242,0.0552408955991268,-0.048484455794096,0.0647529885172844,-0.0759408250451088,-0.0619727000594139,-0.0224810987710953,0.00810852…
0.0075,0.0028,-0.1649,0.0141,-0.0279,0.0325643680989742,-0.00202012504450977,0.0081774452701211,0.00532654952257872,-0.0415046513080597,0.0315306484699249,0.0866791605949402,0.0706167072057724,0.038170799612999,0.0181186553090811,0.0193318370729685,0.012706097215414,-0.0462144538760185,-0.0205062609165907,0.00674666138365865,-0.00579461827874184,-0.035127080976963,0.0229574367403984,0.05501997843…
0.0145,-0.0122,0.0246,-0.0082,0.0301,0.047048594802618,0.0046605197712779,0.0246046967804432,0.0135598871856928,0.0264344066381454,0.0124263148754835,0.00289928447455168,0.0412872470915318,-0.0240247268229723,-0.00690292008221149,-0.0289108846336603,0.0289746653288603,-0.0523995980620384,-0.0428455844521523,-0.019640913233161,0.0113836592063308,-0.0282440967857838,0.0533220693469048,0.02354243770…
0.0136,-0.0056,0.0044,0.0035,-4e-04,0.0165584795176983,0.0179833043366671,-0.0501853413879871,0.00097313744481653,0.0248472262173891,-0.0103981122374535,-0.103940658271313,-0.0294328480958939,0.014673856087029,-0.0563843138515949,-0.0436364822089672,0.0627545341849327,-0.0910413712263107,-0.0630064830183983,-0.017362093552947,-0.0253105908632278,0.0412068441510201,-0.0568702183663845,-0.075555786…
0.0144,-0.0058,0.0082,0.0065,0.0247,-0.053154569119215,-0.000329868198605254,0.0114143341779709,0.00140974659007043,-0.001132971374318,0.0214236918836832,0.0837070196866989,0.00369406538084149,0.0859489962458611,-0.083880290389061,-0.0650956332683563,-0.00360352778807282,0.0220718793570995,0.0217965673655272,-0.00894051883369684,-0.0725382193922997,0.0312625989317894,0.0215652175247669,0.05498467…
-0.0232,0.2898,0.0214,0.0909,0.0326,-0.0679475963115692,0.0096886120736599,0.0149322068318725,-0.00107835757080466,-0.0172634795308113,0.00724795088171959,0.00479359226301312,0.0336685366928577,0.0318687669932842,-0.00433745793998241,-0.00206249486654997,0.0470288544893265,0.014282057993114,-0.0365284904837608,0.0427066683769226,-0.118721835315228,-0.0311649162322283,0.0466628968715668,0.01004094…
0.0141,-0.0071,0.0125,0.0041,0.022,0.0182546861469746,0.00651461584493518,-0.0351509638130665,0.01246502622962,-0.0440825149416924,-0.0104562267661095,-0.0392385013401508,-0.0193690601736307,-0.0324843488633633,0.000982398516498506,-0.0373950004577637,0.0301522556692362,-0.0363098345696926,0.094182625412941,-0.0273534040898085,0.0111100152134895,0.0181795135140419,-0.0534651353955269,-0.028212202…
0.0153,-0.0082,0.0173,-0.0069,0.0176,0.0437512844800949,0.0276834219694138,-0.00314812525175512,0.0151505963876843,-0.00348401232622564,0.0313315838575363,0.00219709589146078,0.0551083572208881,-0.00842271745204926,-0.0296292249113321,-0.0678742155432701,0.0446477308869362,0.0672872960567474,0.108865305781364,-0.0742179527878761,0.0254456624388695,0.0993447080254555,-0.0291218422353268,0.01808691…
0.0143,-1e-04,0.0233,0.0274,-0.0712,0.0498856939375401,0.00184454338159412,-0.0537871830165386,-0.027017829939723,0.0088315661996603,0.000119562610052526,0.00515034282580018,0.0454990081489086,-0.0375919006764889,-0.0440886579453945,-0.0507127083837986,0.0325785391032696,-0.0538851842284203,-0.0251324456185102,-0.00137184141203761,-0.0252556651830673,-0.0382372513413429,-0.0857437551021576,0.0212…
0.0148,-0.0016,0.0167,0.0118,0.0048,-6.85885879647685e-07,0.0636770650744438,-0.0261218193918467,-0.0112461941316724,-0.00809215195477009,-0.0325569696724415,0.0422407761216164,0.0157581921666861,0.0473537370562553,0.0306641068309546,-0.0228974744677544,0.0326409079134464,-0.00118560448754579,-0.0317853838205338,-0.00579118635505438,-0.0705420076847076,0.00859165657311678,-0.00195396668277681,-0.…
0.0132,-0.0025,0.003,0.0018,0.0099,0.0123315071687102,0.031710397452116,0.0282780975103378,0.0694767460227013,-0.0378143638372421,0.0589884072542191,-0.0322679877281189,0.0599008947610855,-0.0117890518158674,0.0254132375121117,-0.0368373245000839,-0.0587330274283886,-0.00601440202444792,-0.0420116931200027,-0.138333097100258,0.0191405862569809,-0.0362317748367786,0.0240287259221077,-0.02509526349…
0.0145,-0.0117,0.0035,-0.0088,-0.0092,-0.0252111405134201,0.0251247640699148,0.00329170352779329,-0.0187620352953672,0.0706792026758194,-0.000547194271348417,-0.0773389637470245,-0.0368055291473866,-0.00220478675328195,0.022192370146513,0.00673679262399673,0.0345458351075649,0.0053643649443984,0.0120715089142323,-0.0124621093273163,0.0145290363579988,0.00302505539730191,-0.0314722806215286,-0.028…
0.0148,-0.0053,0.0282,0.0062,0.0332,0.0286156013607979,-0.00631832703948021,0.00586267188191414,0.00651870761066675,-0.0135256461799145,0.0223137028515339,0.0123110944405198,0.0512027405202389,-0.0493886023759842,-0.0515475869178772,-0.0516209378838539,-0.0201826877892017,-0.0104861324653029,-0.0181924887001514,-0.0580990202724934,0.000786520598921925,-0.0754408091306686,0.0548250898718834,0.0306…
0.0143,-0.0065,0.0087,0.0145,-0.0073,-0.00942716374993324,-0.00261073349975049,-0.0377879925072193,-0.0222434792667627,0.0383689478039742,-7.42932606954128e-05,0.0407602302730083,-0.0417935363948345,-0.00434019695967436,-0.0590998604893684,0.00370759214274585,-0.0414921492338181,-0.0300283525139093,-0.0110855177044868,-0.0262510795146227,-0.026232173666358,-0.0132299559190869,-0.0538386665284634,…
0.0139,-0.0022,0.0103,0.0012,0.0361,0.00626260181888938,6.14148448221385e-05,0.00395241938531399,0.0227198582142591,0.00751691730692983,-0.0316128246486187,-0.0180367901921272,0.032216414809227,0.0587778277695179,-0.0257770586758852,0.0541420504450798,-0.0110544841736555,0.0237683150917292,-0.117321409285069,0.0246237516403198,-0.103234827518463,0.0206918511539698,0.0315947160124779,-0.1162400320…
0.0157,-0.0057,0.0055,-0.0023,0.0197,0.0324901454150677,-0.0309688355773687,-0.0424469336867332,-0.000622149847913533,0.00944842956960201,-0.00887919403612614,0.0869829058647156,0.0576341673731804,0.00598610751330853,0.008755873888731,0.000956548668909818,0.0124977165833116,-0.0483355484902859,0.0148936016485095,-0.0116890436038375,0.0143676232546568,-0.0276702307164669,0.00499848369508982,0.0315…
-0.0949,-0.0159,0.004,0.0162,0.0109,0.0474800765514374,0.00891377124935389,-0.0242720376700163,0.0372330136597157,-0.0163202453404665,0.0267246663570404,0.0271164886653423,-0.00592846097424626,0.0234553944319487,0.0315578393638134,-0.000726466299965978,0.0351110808551311,-0.00645621540024877,0.0255698971450329,0.0295890532433987,-0.0413396544754505,-0.0283999368548393,0.0217064470052719,0.0310891…
0.0148,-0.004,0.0212,0.001,0.0467,0.0355113036930561,0.0166756510734558,-0.023731118068099,0.0227523986250162,-0.00948853231966496,0.0579707697033882,8.40306092868559e-05,0.00382171710953116,0.0467943847179413,0.0172562748193741,0.0350325144827366,0.0408616550266743,-0.0308305528014898,-0.0708774924278259,0.0232472456991673,-0.0145692341029644,-0.0298641566187143,0.00863205082714558,-0.0094303814…
0.0143,-0.0045,-0.0183,-0.0038,6e-04,0.0252389535307884,-0.0279365796595812,-0.0331188179552555,-0.00727752270177007,0.0425193086266518,0.0264234598726034,0.0239366181194782,0.0169526673853397,-0.0206505563110113,0.0273339338600636,0.00948370341211557,0.00682202260941267,-0.0237483363598585,-0.0129488445818424,-0.03756208345294,0.0301332455128431,0.0240718014538288,-0.0278104580938816,-0.02507364…
0.0118,-0.0047,-0.0821,0.0024,0.0018,0.0203135814517736,0.0167744942009449,-0.0104412967339158,-0.0769176706671715,-0.00583337433636189,0.0456612855195999,-0.0701624155044556,-0.0287229642271996,0.0424722209572792,-0.0307314749807119,0.0111275939270854,0.0268356278538704,-0.0895156338810921,0.0422619804739952,-0.0175542235374451,0.0667660087347031,-0.0280646421015263,0.0867125168442726,-0.0082926…
0.0123,-0.0014,-0.048,-0.0014,-0.004,0.0104984799399972,0.0149222258478403,-0.0442974828183651,-0.0293502919375896,0.0289217457175255,-0.0442487448453903,-0.0172567423433065,0.021109264343977,0.0192819125950336,-0.00514436140656471,-0.0341977700591087,0.0499726608395576,0.0529996789991856,-0.0234346240758896,-0.0168561991304159,-0.025096582248807,0.022451963275671,-0.010709629394114,-0.1130708828…
0.007,-0.0013,-0.1507,0.0103,0.0032,0.0223187375813723,0.0525892749428749,-0.0596926286816597,0.0112179331481457,-0.0652681514620781,-0.0413916818797588,0.00956919323652983,0.0584669969975948,0.0288274567574263,0.036882072687149,0.035239152610302,0.00395620614290237,-0.0085460040718317,-0.0297260563820601,-0.0304166078567505,-0.0687628760933876,0.0912953764200211,-0.0329359285533428,-0.0803164094…
0.0148,-0.0046,0.0128,-0.0106,-0.0092,-0.0405728928744793,0.00134586985222995,-0.0300905890762806,0.0156527068465948,-0.0301274377852678,-0.0177249256521463,-0.0173188578337431,-0.0785139873623848,0.0660827457904816,-0.0907561033964157,-0.0329953134059906,0.0297069307416677,0.0420624949038029,0.0080169765278697,0.0224032960832119,-0.0750196725130081,0.0358273424208164,0.0411555618047714,0.0097428…
-0.0876,-0.012,0.0063,0.0088,-0.0041,0.0168463699519634,0.00166817661374807,-0.0197806488722563,-0.0149117149412632,-0.027590150013566,0.0893381461501122,-0.0363222174346447,0.0049995300360024,-0.0225266255438328,0.00911613646894693,-0.0063768345862627,0.0204122681170702,-0.0544620305299759,0.0300321485847235,-0.012953195720911,-0.0178216267377138,-0.00630971556529403,-0.0226473100483418,0.030926…
0.014,-0.0059,0.0061,-0.0057,0.0084,-0.0130552733317018,0.022284246981144,-0.0231102388352156,-0.0170314647257328,-0.0794759467244148,-0.0217930693179369,0.0509463548660278,0.0190893691033125,0.00378580461256206,0.0498233810067177,0.0629522874951363,-0.0169355124235153,-0.0250420141965151,-0.00156058801803738,-0.0241386611014605,0.0259732324630022,0.0406195931136608,-0.0971962064504623,-0.0617552…
0.0137,-0.0026,0.021,-0.0021,0.0184,0.0441414676606655,-0.0218480452895164,0.000507076794747263,0.0140711329877377,0.026603439822793,0.00572835141792893,-0.0621444657444954,-0.0098079415038228,-0.0137967271730304,-0.0167819708585739,-0.0555647052824497,0.0170023515820503,-0.0243048034608364,0.039934653788805,0.057209063321352,-0.0608570426702499,0.0272172372788191,0.0284338481724262,-0.0840090289…
-0.092,-0.0148,0.0119,0.0081,0.0207,0.00811883993446827,0.010143730789423,0.0212531443685293,0.0536257065832615,-0.041601724922657,-0.0153317656368017,-0.0309458542615175,0.0247625354677439,0.0711750537157059,0.0174411684274673,0.0333228297531605,-0.0701025575399399,0.0962184369564056,-0.0578743293881416,0.0144242625683546,-0.0689924210309982,0.172634154558182,0.0367127954959869,0.124796792864799…
0.0154,-0.0042,0.0178,-0.0063,0.0127,0.0617494471371174,-0.0218226853758097,-0.0390722267329693,-0.0774262025952339,0.0433845520019531,-0.078407883644104,-5.86761125305202e-05,0.0222255885601044,0.0134622799232602,0.0352558977901936,-0.00823197048157454,-0.00955345667898655,0.0181134883314371,-0.0128619903698564,-0.0923275128006935,-0.0268312823027372,-0.0365060642361641,0.0227358061820269,0.1161…
0.014,-0.0028,0.0354,0.0067,-0.1157,0.027113638818264,0.0872245505452156,-0.0841446220874786,-0.0106295449659228,0.0157421268522739,-0.0462226085364819,0.0112088387832046,0.0993985831737518,0.0250013452023268,0.0224427003413439,-0.0376474857330322,0.0533949546515942,-0.00381502765230834,-0.010439021512866,-0.0562396533787251,-0.121669702231884,0.0289623886346817,-0.0913253575563431,-0.04054611921…
0.0157,-0.0116,-0.0028,-0.0084,0.0187,0.0174899715930223,-0.0296277422457933,-0.0433576144278049,-0.0123766493052244,0.0174213759601116,0.055344320833683,0.049560621380806,0.00297670299187303,-0.0135565940290689,-0.058204673230648,0.0339419320225716,0.0224994439631701,-0.026168392971158,-0.0691903084516525,0.0095226438716054,0.0638880357146263,-0.0295384377241135,-0.0306553803384304,-0.0154139632…
0.0152,-0.0087,0.0094,-0.0094,0.0197,-0.0345489531755447,0.0049118734896183,-0.0361226238310337,-0.0330891013145447,0.00036154079134576,-0.0162537079304457,-0.000454050401458517,0.0722556486725807,0.0105985458940268,-0.00761742144823074,-0.0535175949335098,0.0215291660279036,-0.0471676960587502,-0.0128364227712154,0.0177551880478859,-0.0746782198548317,0.00193500868044794,-0.0298227909952402,-0.1…
0.0151,-0.008,5e-04,-0.0105,0.0132,0.0185440424829721,-0.00348058599047363,-0.0249471832066774,-0.00980378407984972,0.0528332218527794,0.0175503119826317,0.0189877934753895,-0.000155694811837748,-0.00158071948681027,0.004387057852,0.0168054755777121,0.0123419109731913,-0.00522499484941363,-0.0289429277181625,0.0419125147163868,-0.0409259535372257,-0.077984020113945,-0.0199005454778671,-0.00833073…
-0.0038,0.0829,-0.0205,-0.2164,-0.0256,0.00200753333047032,0.0192545279860497,0.0248244591057301,-0.0038445123936981,-0.0621208511292934,0.00448287604376674,0.00154750398360193,0.0813365131616592,-0.0573695600032806,0.0975646749138832,0.0543831363320351,-0.0334034524857998,0.0131840379908681,0.0150397988036275,0.00925095751881599,-0.0581934303045273,-0.0177362095564604,0.0188769344240427,-0.00123…
-0.0793,-0.0044,0.0023,-0.0175,-0.0222,-0.0287443436682224,0.0198314022272825,0.0192898735404015,0.0252792462706566,0.00674551865085959,-0.0384543910622597,-0.00500778714194894,0.00602996116504073,0.0963455215096474,-0.00840884540230036,-0.0143614532426,0.0407567881047726,-0.0603350475430489,0.100014917552471,0.0360306277871132,-0.130060330033302,-0.01296660117805,0.0260148458182812,0.08836937695…
0.0159,-0.0076,0.008,0.0071,-3e-04,0.0120088206604123,0.006116624455899,0.00462916353717446,0.00532374624162912,-0.0248798131942749,0.00925688352435827,0.0354348607361317,-0.0625542774796486,-0.02061534114182,-0.101102769374847,0.0331023447215557,-0.024873573333025,-0.0258858930319548,-0.0105562694370747,0.0485432259738445,0.032825093716383,-0.000914821808692068,-0.0590218864381313,0.003881073789…
0.0157,-0.0099,0.0188,0.011,0.032,0.00236063380725682,0.0219332650303841,-0.0319096073508263,0.00550695974379778,-0.0712769627571106,-0.0438278391957283,0.0315504558384418,-0.0316664837300777,-0.0758022367954254,0.0198406279087067,0.0184744037687778,0.0250089466571808,0.02798424474895,0.0291391871869564,0.00557690067216754,0.0829758420586586,-0.0199581012129784,0.00804222002625465,0.0442015528678…
0.0154,-0.008,0.0191,-0.0067,0.0254,0.0193671565502882,-0.0355195216834545,-0.0208841357380152,-0.0383286029100418,0.0529298149049282,0.00792008265852928,0.0290626101195812,-0.0277752224355936,0.00321748573333025,0.0331884138286114,0.0197877362370491,-0.0302848741412163,-0.0163099616765976,0.0280546955764294,-0.0259216614067554,-0.00716759171336889,-0.0148337045684457,0.015906535089016,-0.0385427…
0.0146,-0.0012,0.0252,0.0204,-0.1341,0.00402209162712097,0.00630918238312006,-0.0235269442200661,0.0175959374755621,0.0791961401700974,-0.0136627769097686,0.0604788474738598,0.00120201625395566,-0.0363403595983982,-0.00110182678326964,-0.00868307240307331,-0.013147528283298,-0.0190502088516951,-0.0492733605206013,0.014786153100431,-0.00219737342558801,-0.0103736771270633,0.0255180485546589,-0.043…
0.0152,-0.0052,0.0041,0.006,0.0357,0.0259241387248039,0.0282375067472458,0.029917461797595,-0.0280265361070633,-0.0155384326353669,0.0150159141048789,0.0717602521181107,0.111515864729881,0.00163790385704488,-0.111610911786556,0.000986189930699766,-0.00684510543942451,-0.0655874609947205,-0.0102844731882215,-0.0244596805423498,0.0394394546747208,0.0483740419149399,0.0374514348804951,-0.00802801921…
0.0151,-0.005,0.0109,0.0038,0.0207,-0.0314433462917805,-0.0316849201917648,-0.00867185089737177,0.00719426339492202,0.0062726316973567,0.00383532210253179,-0.0469006113708019,0.0339147597551346,0.0101012531667948,-0.0291077233850956,-0.0262173488736153,-0.0468186736106873,-0.0254837181419134,0.0171252433210611,0.00428789341822267,-0.0468541420996189,0.0425098687410355,-0.0183960571885109,0.023059…
0.0142,-0.0078,0.002,0.0111,0.0159,0.0183556769043207,-0.024404913187027,0.0400506108999252,-0.0417849458754063,-0.0080467164516449,0.0334802567958832,0.0460833683609962,-0.0630611851811409,-0.00540224462747574,-0.0279938150197268,0.00962092261761427,-0.0364485010504723,-0.0804114490747452,-0.0189295504242182,0.0274589713662863,-0.0284731145948172,0.00212725019082427,0.0253503303974867,-0.0223234…
0.0123,-0.003,-0.0684,-0.006,0.0098,0.0364646725356579,0.0176548548042774,0.0488873608410358,0.0387783795595169,0.0143281603232026,0.0646649375557899,-0.0105077316984534,0.0355550721287727,-0.0378532707691193,-0.0641456842422485,-0.0126464394852519,-0.0966244116425514,-0.0024706507101655,-0.0640518292784691,-0.0691337957978249,-0.0488039813935757,-0.121130466461182,0.0724325776100159,-0.055373918…
0.0146,-0.0057,-0.0052,-0.003,0.0132,-0.0396814271807671,-0.01241634786129,-4.03477533836849e-05,0.00602556765079498,-0.0203944202512503,0.0415883027017117,-0.00411383295431733,-0.0124793332070112,0.0230339467525482,-0.0676211416721344,-0.0222113262861967,0.0116101205348969,0.0335560813546181,0.0277348589152098,0.0176357682794333,-0.137491375207901,0.0188473369926214,0.0721043571829796,-0.0041073…
0.0135,-0.0057,0.0125,0.0057,0.0309,-0.00962284486740828,-0.0336885303258896,0.0719139650464058,0.0182172581553459,0.0431344732642174,0.0122352447360754,0.0167986992746592,-0.134955942630768,0.0909396559000015,0.0484641268849373,0.116889819502831,-0.0460275784134865,-0.0145557066425681,0.0190614312887192,-0.0252816062420607,0.0810685530304909,0.012964878231287,0.00633617118000984,-0.0482802502810…
0.0138,-0.0016,0.0092,-0.0021,0.0175,0.0363732166588306,0.0192986745387316,-0.0239963959902525,-0.0460728891193867,-0.0322600901126862,-0.0272099524736404,0.0563579499721527,-0.0687836781144142,-0.0126064857468009,-0.0535015054047108,-0.0315706692636013,-0.0277438722550869,-0.00737276533618569,-0.0340423285961151,0.0512190572917461,0.0352742746472359,-0.0404992066323757,0.0438298210501671,0.04135…
-0.0758,-0.0142,-5e-04,0.0158,-0.0023,-0.00262890453450382,0.0148232830688357,0.0742783024907112,0.0823868587613106,-0.0588269419968128,-0.000449752813437954,-0.0244011655449867,-0.0173859465867281,0.00533479964360595,-0.0399409048259258,0.0454054772853851,-0.0898662805557251,0.00194648676551878,0.0590526722371578,-0.0957648679614067,-0.0603182055056095,-0.0259515605866909,-0.0544776245951653,0.0…
0.0155,-0.0089,-0.0078,0.0099,0.003,0.0277422033250332,0.000774453277699649,-0.0260473769158125,-0.0870425999164581,-0.00711246533319354,0.00875807460397482,-0.0620200671255589,-0.0108539732173085,0.0196978840976954,-0.0119096701964736,-0.0197765994817019,-0.0533059760928154,-0.0075429636053741,-0.0275954436510801,-0.110251404345036,-0.0219940822571516,-0.0663561597466469,0.0458093546330929,0.056…
0.0148,-0.006,0.0154,0.0143,0.0425,-0.0513812564313412,0.0366957671940327,-0.00459614675492048,0.0180280860513449,0.00781400501728058,0.0574210844933987,0.0201870258897543,-0.00161827425472438,-0.0409237556159496,0.0329816453158855,-0.0118901310488582,0.0253038424998522,-0.0213707108050585,0.0191407427191734,-0.00764922983944416,-0.0190020930022001,0.0366384573280811,0.0728885382413864,0.06506551…
0.0152,-0.0046,0.0238,0.0122,0.0376,-0.00620448356494308,-0.024986919015646,-0.0109709659591317,0.016427444294095,0.0121289901435375,-0.0349795818328857,-0.013756275177002,0.0194664895534515,0.0438693948090076,-0.00245911022648215,-0.00238458882085979,0.074243001639843,-0.0396870449185371,-0.0643065869808197,0.0142002617940307,0.0585359968245029,-0.0202714055776596,0.0250416938215494,0.0072997468…
0.0139,-0.0047,0.0158,0.0037,0.0059,-0.0301664527505636,-0.0380421802401543,0.0100075006484985,-0.00375907658599317,-0.0236968621611595,0.00429682852700353,0.0311363562941551,0.0847567990422249,0.123742535710335,0.000754020933527499,-0.0297385286539793,0.0149357877671719,-0.0521976687014103,-0.023041220381856,-0.0742853730916977,0.0310053061693907,-0.0121243670582771,-0.0959478691220284,-0.021772…
0.0151,-0.0065,0.0148,-0.0035,0.0435,-0.0133776348084211,0.0416236072778702,0.0595896132290363,-0.0212044958025217,-0.00375979277305305,-0.0155963338911533,0.031671442091465,0.000255432969424874,0.0359869822859764,-0.0298457741737366,-0.0167387425899506,0.093433253467083,-0.06497423350811,0.0537018924951553,-0.00307144690304995,0.0381629131734371,0.0414020121097565,0.096976175904274,-0.0446369312…
0.0148,-0.008,0.0063,-0.0051,0.0158,0.0238965917378664,-0.0118255112320185,-0.00609455490484834,-0.0601237639784813,-0.031378798186779,-0.0594332255423069,-0.116370655596256,-0.0476108118891716,0.0118982689455152,0.0355980731546879,-0.00508962851017714,0.0327137634158134,0.0744415074586868,0.0126389488577843,-0.0221855230629444,0.047696840018034,-0.0270244870334864,0.0866699069738388,-0.033247776…
0.015,-0.0072,0.0097,0.015,0.0057,0.0286462623625994,0.0367574878036976,0.0229057222604752,-0.012153897434473,-0.0690973773598671,-0.0410427190363407,0.0164519231766462,-0.0840324088931084,-0.00169380661100149,-0.0621074065566063,-0.0497648119926453,-0.0497509464621544,-0.104314684867859,-0.0460159219801426,-0.020250191912055,-0.0274657718837261,0.0780443325638771,0.00326679646968842,-0.050831854…
0.0149,-0.0042,0.0152,0.0051,0.0197,0.00275782798416913,-0.00414020661264658,0.0570268072187901,-0.0242363549768925,-0.0176110081374645,-0.00609208317473531,-0.0757789015769958,0.0177448317408562,-0.0220318045467138,0.0515750795602798,0.0124639747664332,0.0873874574899673,-0.026585279032588,-0.0248221587389708,1.34399379021488e-05,-0.0737342461943626,0.0424605421721935,0.0429674126207829,-0.05554…
0.0143,-0.0138,-0.0043,0.0155,0.019,-0.0124017130583525,0.0321335606276989,-0.0310719348490238,-0.0146262887865305,-0.0250293146818876,-0.0247152019292116,-0.00357221974991262,-0.00701215909793973,0.0418578907847404,0.0314876399934292,-0.0655209720134735,0.0453617163002491,0.0145641518756747,-0.00427283765748143,-0.038106381893158,0.0245504453778267,-0.0290897525846958,0.0522047504782677,0.019342…
0.0133,-0.0014,-0.021,0.0086,-0.0096,-0.0130224684253335,0.0124477650970221,0.0556830503046513,0.0437531061470509,0.00495485588908195,-0.0305920317769051,0.0543580576777458,-0.0615193583071232,-0.010365528985858,0.0349903516471386,-0.0524008944630623,0.034828320145607,0.0496198423206806,0.00233056535944343,0.094232551753521,0.0451637841761112,0.0204825308173895,0.15426342189312,-0.025607202202081…
0.0128,-0.0045,-0.0198,0.0099,0.008,-0.0175365451723337,-0.017938993871212,-0.0467097982764244,0.00140587147325277,0.00783092714846134,-0.0740258768200874,0.00026713905390352,-0.0252888146787882,-0.0094974497333169,-0.00328094884753227,0.018169155344367,-0.0185664463788271,-0.0677910149097443,-0.00375287840142846,0.0131072476506233,0.0704938098788261,-0.0323594212532043,0.081166036427021,0.001484…
0.0152,-0.0047,0.0064,0.0011,0.0112,0.0201203767210245,-0.0154149951413274,-0.00754697527736425,0.0342909917235374,0.00392093090340495,-0.0596709176898003,-0.0781885012984276,-0.0126148061826825,0.0148187391459942,0.00804770458489656,0.0333557464182377,-0.00210747495293617,-0.0303862038999796,0.0720982030034065,0.00253700301982462,-0.0676382556557655,0.066449373960495,0.0535842031240463,-0.015740…
-0.09,-0.0172,-0.0033,0.0114,0.0063,0.0285605601966381,0.010206607170403,-0.014895592816174,0.0396286509931087,0.0449465215206146,-0.0274345967918634,0.00601530261337757,0.0125164203345776,0.0390004515647888,0.00147668330464512,-0.00172538869082928,0.0684633553028107,-0.0223922654986382,-0.0437250211834908,0.0162016600370407,-0.0381857715547085,-0.00403370661661029,0.0192256849259138,0.0057760397…
-0.0499,-0.009,0.0069,-0.0063,-0.0105,-0.00187198049388826,0.0206212121993303,0.0218826029449701,0.0662728175520897,0.0374455824494362,-0.0225992556661367,-0.0479446239769459,0.0059563247486949,-0.0191135313361883,-0.00514598982408643,-0.0261192992329597,-0.0238696299493313,0.013855398632586,-0.0546730756759644,-0.0506725162267685,-0.0224740151315928,0.000526598654687405,0.0482087582349777,0.0415…
0.0141,-0.0061,0.0134,0.0139,0.0102,0.021207058802247,0.0385678745806217,-0.0361719392240047,0.0244273468852043,-0.0501373559236526,-0.0118114212527871,0.0175263937562704,-0.0504067949950695,0.0671673193573952,-0.0255404058843851,-0.000922351144254208,0.0648333728313446,-0.096344418823719,-0.00315561611205339,-0.0652059614658356,0.125215768814087,0.010674811899662,-0.00460018962621689,-0.02443514…
0.0148,-0.0013,0.0233,0.0265,-0.1343,-0.00183445808943361,0.0759403184056282,0.0436101742088795,0.022996062412858,-0.0280927214771509,0.0515316128730774,0.0498969368636608,0.028721246868372,0.0331301726400852,0.110854774713516,-0.0330210961401463,0.0327681265771389,0.0589169412851334,0.0274831671267748,-0.114047445356846,0.0127878515049815,-0.0457176230847836,-0.00220559746958315,0.00281763519160…
-0.0723,-0.0141,0.0209,0.0132,0.0046,0.0218052174896002,0.0901407599449158,0.00792147498577833,-0.0649688020348549,-0.0108194416388869,-0.0652353465557098,-0.0187811385840178,-0.0832293406128883,0.0105603039264679,-0.116217248141766,0.00474749831482768,-0.0576491728425026,0.0210654940456152,-0.0698289275169373,0.118496753275394,0.0233130380511284,-0.078822560608387,0.0165554694831371,0.0246210172…
0.0135,-0.0046,0.0265,9e-04,-0.052,-0.00825487170368433,0.0727368369698524,0.0564390271902084,-0.0724809393286705,0.0480650775134563,-0.0280785411596298,-0.00906935054808855,-0.00198375852778554,-0.0496380776166916,-0.0806512758135796,0.087177149951458,-0.0619085282087326,0.022746205329895,0.0402911193668842,-0.092333160340786,-0.0633950978517532,0.186573833227158,-0.0129203414544463,0.0582422092…
0.0141,-0.0062,0.0122,0.015,-0.012,0.032566711306572,0.0500656999647617,0.00267876638099551,-0.012642577290535,-0.00708275334909558,0.0108019514009356,0.0179948098957539,-0.108785003423691,-0.0314231291413307,-0.0157483704388142,-0.0153635758906603,-0.0207107458263636,-0.00447787530720234,0.0479921102523804,-0.0250910110771656,-0.0456033572554588,-0.00734201353043318,-0.0353248603641987,-0.000520…
0.0154,-0.0034,0.0104,8e-04,0.023,-0.0374217629432678,0.0043176356703043,-0.0143156526610255,0.00697876187041402,0.0663957968354225,0.0372310616075993,-0.0476965121924877,-0.0203498061746359,0.0237078778445721,0.0468050129711628,0.0415754951536655,0.0239288881421089,0.0344950631260872,-0.135836765170097,-0.081161692738533,0.0423901081085205,0.00175845599733293,-0.0200806986540556,0.04145957157015…
0.012,-0.0021,-0.0672,-0.0043,0.0051,-0.0405502580106258,-0.00566399190574884,-0.0561335049569607,0.0394359342753887,0.00419123424217105,0.0445752218365669,0.0688526630401611,-0.0581309571862221,0.0179560929536819,0.00468014227226377,0.00823638215661049,0.0080616120249033,0.0605874843895435,-0.0477086938917637,0.0236427932977676,0.0296185687184334,-0.0240753591060638,0.0866686925292015,-0.0319253…
0.0156,-0.0054,0.0151,-0.0191,0.0384,-0.0216621775180101,-0.013529397547245,-0.00959552451968193,-0.0228621456772089,-0.0503739379346371,0.0581146292388439,0.119250223040581,0.0433755591511726,-0.0113081047311425,0.0759917125105858,0.0885907039046288,0.0234511643648148,0.0222351476550102,0.0115611841902137,-0.0399095378816128,0.0714227557182312,0.0593017376959324,0.0614211484789848,-0.04638216644…
-0.0232,0.2854,0.0183,0.1265,0.0463,0.0261720679700375,0.0114369550719857,-0.000783825351390988,0.0379515811800957,-0.0287908166646957,-0.014452176168561,-0.0110697550699115,-0.0101630324497819,-0.00329219899140298,-0.0261973924934864,0.0219768825918436,-0.0365186929702759,-0.023449745029211,0.00770333735272288,-0.0187714658677578,0.0768906325101852,-0.053319301456213,0.0844829455018044,-0.031498…
0.0134,-0.0042,-0.0324,-0.0039,0.0139,-0.0496856272220612,0.00954530015587807,-0.0331891998648643,0.0383884087204933,-0.00511783314868808,0.049555703997612,0.0419003330171108,0.0137415667995811,0.00924651976674795,0.00887639634311199,0.0243814736604691,-0.0119893066585064,-0.037196658551693,-0.0308096520602703,0.025047292932868,-0.00274644722230732,0.00923486053943634,0.139113306999207,-0.0074480…
0.0155,-0.0029,0.0298,0.0025,0.0018,0.0144707001745701,-0.0302263256162405,0.0634636580944061,-0.00293544097803533,-0.0402916818857193,0.0179222710430622,-0.0868159830570221,-0.00211658794432878,0.00274951430037618,0.000389223045203835,-0.00925061106681824,0.0148250488564372,-0.000912455550860614,0.00213293777778745,-0.0136448303237557,-0.0367657244205475,0.06993018835783,-0.00624418817460537,0.0…
0.0131,-0.004,-0.0244,-0.011,0.0199,0.0435936041176319,-0.0288199950009584,0.034302968531847,0.0539933741092682,0.00953646190464497,0.00285616260953248,0.0324084237217903,0.0486394725739956,-0.00725836912170053,-0.0244450755417347,-0.0156508591026068,0.046989519149065,0.026807963848114,-0.0662195459008217,0.0369464606046677,0.0133548881858587,-0.0624974332749844,0.0377572067081928,-0.000214401356…
0.0157,-0.01,0.0399,-0.0155,0.0468,-0.028007535263896,-0.000691323075443506,-0.00654282886534929,0.00568637065589428,-0.00603434070944786,-0.00103078980464488,-0.100461013615131,-0.0731321945786476,-0.0927523896098137,0.0336188264191151,-0.0493113808333874,0.0353743955492973,0.0188982766121626,-0.0494156070053577,-0.0146633647382259,0.0624316744506359,-0.000823660753667355,-0.0216901954263449,0.0…
0.0137,-0.006,0.0141,-0.018,0.0031,-0.0337011143565178,0.0343979634344578,-0.0206750556826591,0.0157444439828396,-0.0442078076303005,-0.0638130083680153,0.0756830126047134,0.0688689425587654,0.00196663825772703,0.00314313545823097,0.0774513930082321,0.0251253508031368,0.0473124906420708,-0.106694646179676,-0.0107599562034011,-0.0532734356820583,0.0924315303564072,0.0256294459104538,0.166190221905…
0.0075,0.0044,-0.1665,-0.0039,-0.0384,0.0523583851754665,-0.0351793803274632,0.0305390227586031,0.016050336882472,0.0204223562031984,-0.00948975421488285,-0.00974613521248102,0.041505690664053,0.00419857818633318,0.00335592171177268,-0.0104921385645866,0.0130525976419449,-0.0317925661802292,-0.0565947890281677,0.008455915376544,-0.0457722097635269,0.0127543285489082,0.0727938860654831,0.028553552…
-0.0975,-0.0128,0.0058,0.0178,-0.0125,0.00752246798947453,-0.0340487957000732,0.0191914532333612,-0.0342926234006882,-0.0640527829527855,-0.0814940854907036,0.00831007584929466,0.00023083713313099,-0.0746059417724609,-0.0556965954601765,0.0734136402606964,0.0711609721183777,-0.016619585454464,-0.0325531624257565,0.0173842906951904,-0.00367455906234682,0.0853075385093689,-0.0264558531343937,-0.003…
0.0138,-1e-04,0.0211,0.0165,-0.0999,0.0363734029233456,0.00642239069566131,0.0150176482275128,0.0203188583254814,0.0323911383748055,0.00167887948919088,-0.0274243541061878,-0.0443581975996494,0.0354787707328796,-0.00456562964245677,-0.0324182361364365,-0.034043226391077,0.00522123835980892,-0.0116415563970804,-0.0566617622971535,-0.0362763144075871,-0.0507066436111927,0.0277320928871632,0.0060737…
0.0147,-0.0068,-0.0059,-1e-04,0.0026,-0.021174743771553,-0.032788660377264,-0.00274272006936371,0.0233201403170824,0.0134703200310469,-0.023467680439353,-0.0154203688725829,-0.00349958753213286,-0.0104346675798297,0.0299600400030613,-0.0167056582868099,0.00200928887352347,-0.0628384351730347,-0.0663621053099632,0.0210985522717237,-0.0111092198640108,0.00544197019189596,0.0521181114017963,-0.07259…
0.0151,-0.0059,0.0014,-0.0054,0.0125,-0.0295553170144558,-0.0101081468164921,-0.0201812982559204,0.0219193063676357,0.0086835753172636,-0.0404250025749207,0.0224867425858974,-0.0122085129842162,0.00438903830945492,-0.0307907313108444,-0.00723453378304839,0.00235763262026012,-0.0496810376644135,-0.0772756934165955,-0.0254339035600424,0.0390663333237171,0.0152646079659462,0.0607086718082428,0.06860…
-0.0032,0.078,-0.0675,0.0115,-0.0366,-0.00123149459250271,-0.0210512820631266,-0.0446488857269287,-0.0130547750741243,0.00832828413695097,-0.119433343410492,-0.00840535666793585,-0.00686952332034707,-0.0154685284942389,-0.0475049912929535,0.0764864385128021,-0.0560880489647388,0.0274197701364756,0.0259106289595366,0.0525293461978436,-0.0480764135718346,-0.0329433679580688,0.0510131753981113,0.037…
0.0139,-0.004,0.008,-0.0069,0.0098,-0.00726604461669922,0.053287323564291,0.0144063718616962,0.00658049806952477,0.0509138740599155,-0.0663617551326752,0.0700555816292763,-0.0369343534111977,0.0347712300717831,-0.0116128325462341,0.0351410359144211,0.0789488554000854,-4.87305078422651e-06,-0.0594325326383114,-0.0144622148945928,0.132137894630432,0.0590513497591019,0.0486333258450031,-0.0395264998…
0.0155,-0.0049,0.0124,-0.0072,0.0421,0.0359744988381863,-0.00599315203726292,0.0325603857636452,0.0374144315719604,-0.00368957407772541,0.0356774814426899,-0.00469367299228907,-0.0561066344380379,0.00435682712122798,0.0217156074941158,-0.0218084026128054,0.0856241881847382,0.0111696869134903,-0.0280658062547445,-0.0457789301872253,0.0381225012242794,-0.0417090319097042,-0.0693995952606201,0.02844…
0.0149,-0.004,0.0186,-0.0222,0.0133,-0.00451232865452766,-0.011736080981791,0.0326801240444183,0.0543036349117756,-0.00944849755614996,-0.0939618125557899,0.0684217065572739,0.10898581892252,-0.0201858840882778,-0.00957058370113373,-0.00994132272899151,-0.0325194671750069,0.0287163704633713,-0.0505206659436226,0.0783492922782898,-0.0770982503890991,0.121531292796135,0.155754014849663,0.0403146483…
0.0149,-0.0046,0.0371,-0.0127,9e-04,0.0160242132842541,-0.0117979310452938,-0.00725852511823177,-0.00450655771419406,0.0364390835165977,-0.0203933287411928,-0.0308859404176474,-0.0276992525905371,0.0524725764989853,-0.00397978909313679,-0.00288248364813626,0.0810908824205399,-0.0237436424940825,-0.110867917537689,-0.0219036806374788,0.0464211329817772,0.0435811318457127,-0.00975266471505165,-0.01…
0.0145,-0.0062,0.0136,0.0041,0.0299,0.0377054885029793,0.019611245021224,0.0182338561862707,-0.0266702696681023,-0.0145512688905001,0.0318387970328331,0.0227176640182734,-0.0238223616033792,-0.0454992800951004,-0.0224790554493666,-0.0267110746353865,0.0321687236428261,-0.0752864927053452,-0.00772408209741116,0.020456787198782,-0.0144598642364144,0.028374720364809,0.0868794023990631,0.020204782485…
-0.0237,0.2672,0.0172,0.1142,0.0311,-0.0326816439628601,0.0205326266586781,0.0127281434834003,-0.00055108149535954,-0.0375602766871452,0.00385803612880409,-0.026384312659502,0.0474893264472485,-0.0297169871628284,0.0171499084681273,0.0338760726153851,0.0141787650063634,-0.0797556936740875,0.0595655404031277,-0.0520036034286022,-0.071186862885952,-0.0267136078327894,-0.016241492703557,0.0547120496…
0.0136,-0.0021,0.019,-0.0192,0.0113,0.0246974918991327,0.0595066770911217,0.0561555065214634,0.0118694845587015,-0.024488303810358,5.91112948313821e-05,-0.0187417808920145,0.0539109148085117,0.0184112340211868,-0.0633971244096756,0.0164541974663734,0.020336726680398,0.0415578372776508,-0.0242042262107134,-0.165690049529076,0.100902631878853,-0.0494046919047832,0.114240445196629,-0.089581631124019…
0.0146,-0.0031,-0.0027,0.0122,0.0046,-0.00564724812284112,-0.0157961621880531,-0.038332212716341,-0.0481638163328171,-0.0480572730302811,-0.0660521537065506,0.00573527114465833,0.00777951721101999,0.00637364247813821,0.0691871121525764,0.00529123982414603,-0.0554000586271286,-0.0346695780754089,-0.0444632098078728,-0.0459389090538025,0.0103455148637295,0.00370626267977059,0.00694500142708421,-0.0…
0.0149,-0.0061,0.0136,-0.0064,0.0093,-0.0408085994422436,-0.0510160811245441,-0.010224481113255,-0.00510724168270826,0.028453066945076,-0.0410550385713577,0.0574203878641129,0.0443626940250397,-0.0140549736097455,-0.00274165626615286,-0.0627002641558647,-0.0077266301959753,0.000911021139472723,-0.031296007335186,-0.0310997888445854,-0.0661362782120705,-0.0162138249725103,0.0963285341858864,0.0172…
0.0148,-0.0021,0.002,0.0053,-0.0234,0.031967606395483,-0.0482758283615112,0.0176045577973127,0.00234685465693474,0.00962502416223288,0.00386903597973287,0.0165362991392612,0.0954471081495285,-0.0708507671952248,-0.00810081604868174,-0.0645354241132736,0.0349825322628021,-0.0151380738243461,-0.0350574851036072,0.0569547265768051,-0.01900296472013,0.00700355134904385,0.0566202290356159,0.0592893511…
-0.0628,-0.0129,0.0159,-0.0074,0.0036,-0.0352430567145348,0.0127496048808098,-0.0730656385421753,0.0163225904107094,-0.0161340404301882,0.0420317240059376,-0.0587384030222893,0.0112408064305782,-0.00322866160422564,-0.0105830645188689,0.0607767961919308,0.0177462920546532,-0.0995568707585335,-0.0547166988253593,-0.0710848197340965,-0.0264412295073271,-0.0109958723187447,0.090628981590271,-0.01728…
0.0143,-0.0026,6e-04,-0.0015,0.0136,-0.0686319395899773,-0.0201138854026794,-0.0244778357446194,-0.00737369619309902,-0.0261813066899776,0.0606336407363415,-0.0217227917164564,-0.0209881123155355,-0.082615964114666,-0.051302433013916,-0.03029097430408,0.0457809269428253,0.04189108684659,-0.04144337028265,-0.0959281548857689,-0.0390530154109001,0.0150351421907544,0.00802899245172739,0.036335855722…
0.0077,-0.0047,0.0189,0.0141,0.0014,-0.017745278775692,0.011840564198792,-0.00476236362010241,0.0566326193511486,0.0141080776229501,0.0217260587960482,-0.0118005508556962,0.0327233299612999,0.0378051362931728,-0.00514737982302904,-0.0199777483940125,-0.00528085511177778,-0.0176232941448689,-0.0395824499428272,-0.0854575783014297,-0.036068256944418,-0.0386171080172062,0.022701557725668,-0.08384926…
0.015,-0.0072,0.0158,-0.0026,0.0131,0.0253849606961012,-0.0208099074661732,0.0346593298017979,0.0116108600050211,-0.0375148542225361,0.0670200660824776,9.8759206593968e-05,-0.00996702816337347,-0.0350379832088947,0.040207464247942,-0.0379639901220798,0.0340922251343727,-0.0239979848265648,-0.0465893670916557,0.0226497203111649,-0.0357216857373714,0.0140851764008403,-0.00940029881894588,0.01531137…
0.015,-0.0086,0.0144,0.0058,-2e-04,-0.00298279384151101,0.0343252010643482,-0.00452790874987841,0.0463487543165684,-0.030156496912241,-2.83668523479719e-05,0.00414284085854888,-0.0325635150074959,-0.0158441346138716,0.0778311192989349,-0.0410367473959923,-0.0149128949269652,-0.00327143352478743,0.0271067768335342,-0.0210824012756348,-0.0194094032049179,0.0363512188196182,0.063964270055294,-0.0249…
0.0144,-0.007,-0.0063,0.0143,0.0196,0.0270943138748407,-0.0185392461717129,0.0334200821816921,-0.0773693323135376,0.00256202998571098,-0.0125995017588139,-0.0234653130173683,0.0353548750281334,0.00115212355740368,-0.0158086735755205,-0.0553628318011761,0.036625973880291,-0.0409739911556244,-0.0903924703598022,0.00218872842378914,0.0183454006910324,-0.061726164072752,0.0937492698431015,0.052159398…
0.0158,-0.0079,-0.0057,-0.0037,0,-0.0240194741636515,0.0684542432427406,0.0769413933157921,-0.0205548591911793,0.0583512857556343,0.00917477160692215,0.102162808179855,0.0934455245733261,0.0130710043013096,0.0154940290376544,0.0825372263789177,0.0186188034713268,-0.0582720935344696,0.109425410628319,-0.0704235807061195,-0.00764956511557102,0.0449916012585163,0.0440416634082794,-0.022634556517005,…
-0.1036,-0.0173,0.0033,0.0045,0.0071,-0.0221895482391119,-0.00449078343808651,0.00258131558075547,0.0193845834583044,-0.00517696188762784,0.0116419969126582,-0.0617630071938038,-0.0114341303706169,-0.0129978815093637,0.0138122504577041,-0.0370130427181721,0.0127973183989525,-0.0357151553034782,0.0120817348361015,-0.0638147294521332,-0.0161457359790802,-0.0133214993402362,0.0624590665102005,0.0244…
0.0072,0.0072,-0.167,0.0091,-0.0494,-0.024775892496109,0.00169239868409932,0.0120045701041818,0.00435443408787251,-0.00694726267829537,-0.00906635262072086,-0.0241187009960413,-0.0729867666959763,-0.0531579703092575,0.0732968896627426,0.00955982878804207,-0.019145842641592,-0.0342479795217514,0.0298980157822371,-0.0411717668175697,-0.0048482995480299,-0.00952367857098579,0.0625584051012993,0.0216…
0.0159,-0.0062,0.0192,0.0158,0.0222,0.0353279672563076,-0.0218554139137268,0.047061700373888,0.0278494637459517,0.0232235454022884,0.00961680710315704,-0.0621537305414677,-0.0395895875990391,-0.0322566144168377,0.0300123505294323,0.0174129158258438,0.0247227475047112,0.000149463565321639,0.0390525236725807,-0.023680416867137,-0.000509683159179986,-0.0221162009984255,-0.0229744575917721,0.00204054…
0.0123,-0.0059,-0.001,0.0043,-0.0412,0.0186344608664513,0.00671810982748866,0.0115090245380998,-0.0457531996071339,0.0207433458417654,0.0664194375276566,0.0355883873999119,0.0224758423864841,-0.0386740453541279,-0.034703653305769,-0.035744696855545,-0.0154247991740704,-0.0915001183748245,-0.0584551095962524,7.32200351194479e-05,-0.0204276349395514,0.0607345663011074,0.122703574597836,0.0422304868…
0.015,-9e-04,0.0049,-0.0044,-0.004,-0.00148789293598384,0.0350606292486191,0.000275484897429124,0.0376367159187794,-0.0532641485333443,-0.0340723842382431,0.0375638157129288,-0.0557058528065681,0.0295041147619486,0.00794909615069628,-0.048212219029665,-0.0206990092992783,-0.0500690005719662,-0.0487043187022209,-0.0246647875756025,0.0361723639070988,0.021869707852602,-0.0520554669201374,0.09254298…
0.0146,-0.008,0.0022,-0.0029,0.0094,-0.0343153066933155,0.00232279673218727,-0.00403818860650063,0.0325289405882359,-0.0212317164987326,0.00101966864895076,0.0369320325553417,-0.00191563041880727,0.0404681228101254,-0.00402820622548461,-0.0268189199268818,0.0197057295590639,-0.00108015374280512,0.0456176996231079,-0.0420403815805912,0.0472408272325993,0.0120002953335643,0.0485541112720966,0.04917…
-0.0174,0.0453,-0.0026,-0.1447,-0.0351,0.00056113488972187,-0.036544393748045,0.0164823774248362,0.040310550481081,-0.0263754799962044,0.00946496427059174,0.0486627221107483,-0.0299339704215527,-0.0316279195249081,-0.0105388443917036,-0.0658774301409721,0.0381748788058758,0.0827159285545349,0.0901974961161613,0.0215176939964294,-0.0110671855509281,0.027443066239357,0.0872852653264999,-0.066456757…
0.0114,-0.0048,-0.0847,0.0115,0.0153,0.0205881204456091,-0.00694889109581709,-0.0365684442222118,-0.0119358124211431,-0.00440402654930949,0.0599376000463963,0.0532269030809402,-0.0697019621729851,0.0137179307639599,0.0481853559613228,0.0316899307072163,-0.0162433534860611,-0.00413000537082553,-0.0421873405575752,-0.03237060084939,0.0369801260530949,-0.031490683555603,0.00189900246914476,0.0255743…
0.0133,-0.0054,0.0199,-0.0134,0.0323,0.0203517954796553,-0.0359226688742638,-0.0229415781795979,-0.0372698716819286,0.0483164638280869,0.0568626150488853,0.0403665080666542,-0.0481075495481491,-0.0511625073850155,-0.0107952430844307,0.0173240900039673,-0.0625047534704208,0.0291037205606699,0.0481566339731216,-0.0292518939822912,0.0224367380142212,-0.0229052733629942,-0.00161870801821351,-0.012814…
0.013,-0.006,-0.0396,0.0158,0.02,0.0177095793187618,-0.0455895140767097,0.0803951248526573,0.016669237986207,-0.00159956887364388,0.0224605817347765,0.0473393723368645,0.00279714842326939,-0.0156740881502628,-0.0397467203438282,-0.0526759959757328,0.00625354144722223,-0.0276516545563936,0.0215740893036127,-0.00821870472282171,-0.0167555995285511,0.0885179117321968,-0.0564870648086071,0.0578996315…
-0.0612,0.001,-0.0071,-0.0433,-0.0099,-0.00655747856944799,-0.00541787128895521,-0.0323692187666893,0.0509181544184685,-3.44856307492591e-05,-0.0489379167556763,0.0846652016043663,-0.0698840469121933,0.0331691764295101,0.0172769222408533,-0.057913601398468,0.0320062413811684,0.0806533545255661,-0.0205771289765835,0.0802503079175949,-0.0737748742103577,-0.0508413389325142,0.0514633096754551,0.0163…
0.0157,-0.0042,0.014,0.0054,0.022,-0.0373654738068581,0.0290736239403486,0.025085374712944,-0.0601724050939083,0.0400219149887562,0.0163950361311436,-0.00181564979720861,-0.0626699924468994,0.043223712593317,-0.0205349512398243,0.0118923522531986,0.0561875477433205,0.0874099060893059,-0.00802562292665243,-0.119419634342194,-0.0114301545545459,-0.076970562338829,0.0802520960569382,0.02295032888650…
0.0149,7e-04,0.0172,0.0304,-0.1276,-0.00415193103253841,-0.0406611040234566,-0.0148734143003821,-0.0470686405897141,0.0221962705254555,0.00633288826793432,-0.00222759926691651,0.0139422211796045,0.0480049066245556,-0.0156554933637381,0.0391273088753223,0.0162656772881746,0.0693667754530907,-0.0176092684268951,-0.0475212931632996,0.133301302790642,0.160440325737,0.061108835041523,-0.00442667864263…
-0.1065,-0.0186,0.004,0.0105,0.0098,0.00682871369645,0.0312168542295694,-0.00627650693058968,0.0730687528848648,-0.0128937652334571,0.0485389046370983,-0.0327991768717766,-0.0418361574411392,-0.0325954668223858,0.045349482446909,-0.0254763197153807,-0.0418453998863697,0.0396036989986897,0.0429344400763512,-0.0585874691605568,0.0250078495591879,-0.0346495360136032,0.0756224393844604,-0.01993661560…
0.0153,-0.0073,0.0092,1e-04,0.003,0.0376965589821339,-0.0493557527661324,0.0216114688664675,-0.0405319072306156,-0.00448524346575141,-0.00237415521405637,-0.0212421175092459,0.0131407678127289,0.0331250615417957,0.0507026314735413,0.0355861745774746,0.0456633158028126,-0.0343163721263409,0.0135824680328369,0.000533465237822384,-0.0443140752613544,0.0572080388665199,0.0486452355980873,-0.028168410…
0.0157,-0.0068,0.0228,0.0197,-0.0025,-0.0226701945066452,-0.000630064110737294,-0.0048026186414063,0.0262128058820963,-0.0080762067809701,-0.0342575572431087,-0.0507809519767761,-0.0193046648055315,-0.0254209097474813,0.0267719253897667,0.0600482523441315,0.0401428006589413,-0.0987652391195297,0.0485749579966068,-0.0252943839877844,-0.0577001608908176,0.0196225997060537,0.0515778362751007,0.01568…
0.013,-2e-04,-0.005,0.0045,0.0235,-0.0273225773125887,-0.00320234918035567,-0.0139656234532595,0.00499722361564636,-0.038263563066721,-0.0210608672350645,0.0107184052467346,-0.0476586408913136,-0.0194257628172636,0.0160099118947983,-0.0272783488035202,-0.00364708062261343,-0.0581348463892937,-0.0467096865177155,-0.00324552739039063,0.0465331226587296,0.0341089256107807,-0.0072866715490818,-0.0334…
0.0159,-0.0064,-0.0029,0.0065,0.009,0.00659792730584741,0.0225633177906275,0.00870078522711992,0.058694563806057,-0.0197551287710667,-0.0157762859016657,0.00121329352259636,0.033023189753294,-0.0198604986071587,0.0362562537193298,0.00880635529756546,-0.0298551097512245,-0.00191447068937123,-0.0421171523630619,-0.0390366278588772,0.0700479671359062,0.014275873079896,0.0293900780379772,0.0079060047…
0.0138,-0.0037,-0.0031,-0.0022,0.0293,-0.0317422188818455,-0.0368305779993534,0.0402301102876663,0.0140823749825358,-0.0385931842029095,-0.0135619575157762,0.0276576578617096,0.0171878058463335,0.0388743244111538,-0.0527105033397675,-0.0435327999293804,0.0840588957071304,0.075433112680912,0.0755515098571777,-0.0189248062670231,0.0162403993308544,0.0234842263162136,0.00010199032840319,-0.041258264…
0.0144,-0.0058,0.0116,-0.0249,0.0404,-0.0288959145545959,0.0173384118825197,-0.0227670855820179,0.015847884118557,-0.0574061758816242,0.0156421083956957,0.0421222671866417,-0.0745868980884552,-0.00229533109813929,-0.032376367598772,-0.0435937605798244,0.0441013798117638,0.000533970247488469,0.0388357825577259,-0.0504291728138924,-0.0142101962119341,0.00489097880199552,0.0040565887466073,0.0689970…
0.0161,-0.0042,0.0139,0.0021,-0.0166,0.0176015272736549,0.000908606220036745,-0.0197419729083776,-0.0436440482735634,-0.00235555390827358,0.0540793985128403,-0.0219481699168682,-0.0385616272687912,-0.0400055944919586,-0.00553228333592415,-0.00544550828635693,-0.0177410393953323,-0.108172386884689,-0.0662876293063164,-0.0701513588428497,-0.0284395888447762,-0.0531236343085766,-0.0454580709338188,0…
0.0047,0.0373,-0.0137,-0.1217,-0.0209,-0.00151046668179333,-0.0369380414485931,0.0297370124608278,0.0168659836053848,-0.0058113788254559,-0.0701261311769485,-0.0263298060745001,-0.0136032523587346,0.0188115201890469,0.0284893736243248,-0.0142520712688565,-0.027448171749711,-0.0219225101172924,0.0414520613849163,0.0183038134127855,0.0292088929563761,0.0257568843662739,0.0478897616267204,0.01750805…
0.0115,-7e-04,-0.0606,-0.002,-0.0067,-0.00901763699948788,0.00452435575425625,-0.041811216622591,-0.00667927600443363,0.00425449246540666,-0.0302404221147299,0.0144882816821337,-0.0555025413632393,-0.0594008304178715,0.0395048446953297,-0.0292063038796186,-0.0404728576540947,0.051027175039053,-0.0424573682248592,-0.0567693449556828,-0.017077611759305,-0.0129105616360903,0.0488689281046391,-0.0106…
0.0137,-0.0046,-4e-04,0.0224,-0.0091,-0.00451057637110353,0.00267128879204392,-0.0228093955665827,0.0133031010627747,-0.00844133365899324,0.055318608880043,0.0257179867476225,-0.0660727545619011,-0.0240348987281322,-0.00363806774839759,0.0233746822923422,-0.000602350279223174,0.0240266975015402,-0.00634297775104642,-0.0238705724477768,0.056792140007019,0.0562020875513554,-0.0200150962918997,0.027…
0.014,-0.0011,-0.0218,-0.0159,0.0084,-0.00832999497652054,0.0360973440110683,-0.0188855621963739,-0.0398972742259502,-0.0031441287137568,-0.0407507419586182,0.0123448483645916,-0.0180810671299696,-0.0148774012923241,0.0570076927542686,-0.026403384283185,0.0420574098825455,-0.0112372990697622,0.105466805398464,-0.108135610818863,0.0125154796987772,-0.0210199318826199,-0.0314921885728836,0.00305966…
0.0139,-0.0049,-0.0025,0.0103,0.0292,-0.0167563427239656,0.0269383043050766,0.0277960263192654,0.0510115288197994,-0.0230342093855143,0.0137466881424189,0.00575845874845982,0.00539132207632065,-0.0160459578037262,0.044036727398634,0.0440600998699665,-0.0650434643030167,0.0604058615863323,-0.0623500421643257,0.0308931600302458,-0.0636381953954697,0.158786594867706,0.0740982890129089,0.112388476729…
0.0127,0.0175,0.0166,-0.0527,-0.0076,-0.0737326964735985,-0.0472111254930496,0.0143909640610218,-0.000435283232945949,5.55875631107483e-05,0.02464959025383,0.0607128217816353,0.0132338292896748,0.0956838428974152,0.00598871428519487,-0.0261310674250126,0.0590390674769878,0.0561612360179424,-0.0371223092079163,-0.0240880288183689,-0.00564994523301721,-0.0811248496174812,0.0485016852617264,0.042656…
0.0143,-0.0065,0.0112,-0.0044,0.031,0.0287881772965193,-0.00017213607497979,0.0163330398499966,0.00185474928002805,0.0114798387512565,0.0171429980546236,-0.0516266152262688,0.00365435518324375,-0.0767658576369286,-0.00780145544558764,0.0439971536397934,0.065229058265686,0.0619631186127663,0.0070746554993093,-0.0252611972391605,-0.0288381725549698,0.0305592622607946,0.0298425145447254,-0.034826297…
0.0161,-0.0087,0.0055,-0.0153,0.0169,0.0118769844993949,0.018153240904212,-0.0404057502746582,0.00362387555651367,-0.0683992728590965,0.00637871818616986,0.0404911562800407,-0.0634991452097893,-0.109339229762554,0.0942916125059128,0.0329861640930176,0.00779826892539859,0.0482359081506729,-0.00199716608040035,0.0111348358914256,0.0218944326043129,0.0594729110598564,-0.00322585669346154,-0.00821670…
0.0152,-0.0043,0.0151,0.0207,-0.0407,-0.023756567388773,-0.0297513715922832,0.0186693724244833,0.0139797674492002,-0.00780851347371936,0.0137083306908607,-0.0249918643385172,0.028473436832428,-0.0547796599566936,-0.0412827916443348,-0.0119135333225131,0.0508298054337502,0.0102629046887159,0.000867941591423005,-0.0467871725559235,-0.0791171118617058,0.0459841154515743,0.0848243236541748,0.02372920…
0.0144,-0.0078,-0.0068,-0.0033,0.0281,-0.0240716356784105,-0.0545714013278484,-0.0191429331898689,-0.0396708212792873,0.023957222700119,-0.0719142332673073,0.0486049614846706,0.0248177330940962,-0.0630108118057251,0.0199441034346819,-0.0154237002134323,-0.0591629110276699,0.00514219049364328,-0.0656750425696373,-0.0711647346615791,-0.00829401891678572,-0.0305833220481873,0.00634178798645735,-0.02…
0.0141,-0.0045,-7e-04,-0.0065,0.004,-0.00280453148297966,-0.0482690259814262,-0.0257866960018873,-0.00905248988419771,-0.0111234458163381,-0.000323727756040171,-0.0236635971814394,-0.00339283840730786,-0.0433385111391544,-0.0171262137591839,0.00430821860209107,0.0514640435576439,0.031814269721508,-0.0108172632753849,-0.0283370576798916,0.0245588161051273,0.044029600918293,-0.00324551970697939,0.0…
0.0146,-0.0078,0.0088,0.0081,-0.0195,0.0280003733932972,-0.0214160922914743,0.0195681490004063,0.0335818529129028,-0.0328733697533607,0.035352535545826,0.0774064585566521,0.0359640382230282,-0.00189694028813392,0.0383903607726097,-0.0412848778069019,0.0564387738704681,0.0200483445078135,-0.0405756384134293,0.0134585993364453,0.0305388998240232,0.00988622754812241,0.0219855327159166,-0.00028184297…
0.0142,-0.0076,0.0125,-0.0088,0.0205,0.00911411643028259,0.0385408662259579,0.0125887040048838,0.0262302905321121,0.0477786026895046,-0.0800519660115242,0.0981671214103699,-0.00293008284643292,-0.0603219456970692,-0.0257793832570314,0.0500967614352703,-0.00325726973824203,0.0658798068761826,-0.0718796774744987,0.125514760613441,-0.0418068915605545,0.0140375327318907,0.164597973227501,0.0734969004…
0.0144,-0.0061,0.0149,-0.0036,0.0332,-0.0314821489155293,-0.0428121164441109,0.0112655162811279,-0.0183714535087347,0.00409220391884446,-0.0587338209152222,0.0317868515849113,0.0427188389003277,-0.0459325835108757,0.00666847778484225,-0.0461536832153797,0.0716528072953224,0.025075750425458,0.0662761330604553,0.0557164549827576,-0.0863713398575783,0.0170603916049004,0.143175050616264,-0.0291271265…
-0.0409,0.0069,-0.0183,-0.0495,-0.0183,-0.032797671854496,-0.0216159410774708,-0.0229926314204931,-0.0035689240321517,-0.0160471796989441,0.00663407146930695,-0.0588039718568325,-0.0504632256925106,-0.0560636520385742,0.0445145405828953,-0.0429780595004559,-0.040420688688755,0.0494626387953758,-0.0802607461810112,-0.0151609648019075,-0.00529875233769417,-0.0308653898537159,0.0605468191206455,0.02…
0.0143,-0.008,0.0061,5e-04,0.0224,0.00122374994680285,-0.0171073172241449,0.0129568008705974,0.0642009526491165,-0.0192071497440338,0.0418928824365139,-0.0549155287444592,-0.0141196791082621,0.00270815938711166,-0.0259895473718643,-0.00988434907048941,0.0147050386294723,0.0296518187969923,-0.0161469653248787,-0.0406464152038097,0.0026457894127816,0.00419678073376417,0.0512638799846172,-0.02340843…
0.0146,-0.0039,0.0363,1e-04,0.0194,0.032548300921917,-0.0397739261388779,-0.00554656609892845,-0.0207777842879295,0.0164978131651878,-0.0214417930692434,0.0405483245849609,0.0439671017229557,0.0102801797911525,0.0171222630888224,-0.00681724864989519,-0.019648464396596,-0.043934915214777,0.0709887519478798,-0.00156407209578902,0.0105680245906115,-0.0155229456722736,0.0251277387142181,0.05205887183…
-0.0799,-0.0086,0.007,-0.0101,-0.0026,0.00813943333923817,0.0350274555385113,-0.0348938032984734,0.088929109275341,0.00591423315927386,-0.0160685516893864,-0.0233427938073874,0.0832040905952454,-0.0268506947904825,-0.032729871571064,0.0162560492753983,-0.0392342805862427,0.016829676926136,-0.0423360764980316,-0.0266481470316648,-0.0219768956303596,-0.124585963785648,0.0139765366911888,-0.02198120…
0.0164,-0.0062,0.0083,-0.0039,0.0033,-0.0211093537509441,-0.00887999963015318,0.0412014126777649,-0.0351301394402981,-0.0611817203462124,-0.088801845908165,0.0323378071188927,0.0483656413853168,0.0558547340333462,0.0594646297395229,0.0118857715278864,0.100577987730503,-0.0197543781250715,0.0630705207586288,-0.0138120772317052,-0.0236768927425146,-0.130716398358345,0.00959265045821667,0.0145296836…
0.0133,-0.0082,0.0225,-0.0048,0.0415,-0.0303084533661604,0.0332240387797356,-0.061601709574461,-0.0209102593362331,-0.0389248169958591,0.0412201099097729,-0.0876165479421616,0.0639891251921654,0.0162208341062069,-0.00408460618928075,-0.0257008448243141,-0.0425417795777321,0.0643583536148071,-0.0506553165614605,0.0625790357589722,-0.0532926730811596,-0.0827827230095863,0.0363083519041538,0.0527087…
0.0148,-0.0073,-0.0034,-0.0065,0.0105,-0.0419575795531273,0.0041584693826735,-0.0195595603436232,-0.0154282115399837,-0.0378718078136444,-0.0299913175404072,0.0689985975623131,0.030536187812686,-0.0462726466357708,0.0146723678335547,-0.000904321437701583,0.0519384145736694,0.0102208415046334,-0.0115522406995296,-2.98186132567935e-05,0.0380814597010612,0.00382882147096097,0.00808654725551605,-0.04…
0.0139,-0.0058,-0.0109,0.0167,0.0031,0.00717666232958436,0.00988317094743252,0.0133065348491073,0.0589458495378494,-0.0346688963472843,-0.0447302013635635,-0.0567904449999332,0.0537153072655201,-0.0559231825172901,-0.0192701313644648,0.00387746118940413,-0.0466300323605537,0.0249806400388479,-0.0442346855998039,-0.00881359167397022,0.0268909689038992,0.0699121057987213,-0.0163038335740566,0.04289…
0.0109,-0.0059,-0.0617,0.0047,-0.0043,-0.00271191960200667,-0.0181685630232096,-0.0231727473437786,-0.0668229982256889,0.00960492808371782,0.0349285900592804,0.0202281028032303,0.00661105336621404,0.0156818646937609,-0.0348277315497398,-0.000659485813230276,0.0180188380181789,0.0756636634469032,-0.0925205647945404,-0.0771960318088531,0.111662670969963,0.0666079819202423,-0.0394716262817383,-0.058…
0.0141,-0.008,0.0188,0.003,0.0208,0.0186304114758968,-0.0063097164966166,-0.0172687508165836,0.0101717244833708,-0.0498208068311214,-0.0184066668152809,0.0324545986950397,-0.0151977855712175,-0.0281844399869442,0.0289842989295721,-0.00708915805444121,0.0381484627723694,-0.0261109117418528,0.00839172676205635,-0.0242559369653463,0.0407903864979744,-0.0054958569817245,-0.0316371843218803,0.01292828…
0.0144,-0.0046,-0.0062,-0.0044,0.0247,0.0228113159537315,0.00341997132636607,0.00503526162356138,0.0313348174095154,-0.00611905846744776,-0.000689332722686231,0.0751799121499062,-0.00711011933162808,-0.00891990680247545,0.113165333867073,-0.0248730611056089,0.0453746505081654,0.0575063638389111,0.00999467447400093,0.0486437045037746,0.0152205293998122,0.033369604498148,0.0557331778109074,-0.08196…
0.0084,0.0077,-0.1155,0.0045,-0.0093,-0.0114084761589766,0.022112313657999,0.0105655696243048,0.0145235443487763,-0.046567514538765,-0.0420330837368965,0.0142206940799952,0.0450929999351501,-0.0677291229367256,0.0484722703695297,-0.022435424849391,-0.0216815192252398,0.0198750644922256,-0.0195635464042425,0.0770964398980141,0.0301186256110668,-0.0253454502671957,-0.0900955647230148,-0.00480105029…
0.0145,-0.0048,0.0151,0.0064,-0.0981,-0.0135887768119574,0.0463596843183041,-0.0428835824131966,0.0177344139665365,0.0446303375065327,0.075734905898571,-0.123951740562916,-0.00698191905394197,0.0894835516810417,-0.0187364425510168,-0.023557972162962,-0.0129950437694788,-0.0244498904794455,0.0254417974501848,0.0108297988772392,-0.0230823568999767,0.0178963541984558,-0.0303966421633959,0.0431435965…
-0.1026,-0.0168,0.0023,0.0044,0.0078,0.0187562108039856,0.0162535887211561,0.0250823814421892,0.0727899894118309,0.00293353362940252,-0.0153224281966686,-0.0135175688192248,0.0368581786751747,-0.0599840171635151,-0.0134048126637936,0.0199407003819942,0.00468725617974997,0.0789703354239464,0.0372602343559265,-0.0488459020853043,0.0820313766598701,-0.133139446377754,-0.0981166511774063,0.0028107732…
0.0152,-0.0077,0.0126,-0.0022,0.0221,-0.0298765059560537,0.0195928644388914,0.0044699371792376,-0.0763050392270088,-0.0417302362620831,-0.0217757485806942,0.00888498593121767,0.0811920613050461,-0.0309676025062799,0.0336782075464725,-0.0602946728467941,-0.0162321999669075,0.0453449785709381,0.0885738953948021,0.0827864110469818,0.0311411060392857,0.00061419588746503,-0.13714987039566,-0.026759877…
0.0157,-0.0044,-5e-04,0.0096,0.014,0.00424443185329437,0.0103125190362334,-0.0144538823515177,0.0308727454394102,-0.074114091694355,-0.0030008212197572,-0.0634698122739792,0.0401948802173138,0.00398219004273415,-0.0346107110381126,0.0628222227096558,-0.0494033694267273,-0.0621121786534786,-0.0397801622748375,-0.0289872922003269,0.0734086558222771,-0.0267830975353718,-0.0860621854662895,-0.0322229…
0.0156,-0.0037,0.0066,0.0148,0.0482,-0.00804490875452757,-0.021836357191205,-0.00528344186022878,0.0164850559085608,-0.00107194960583001,-0.00795539561659098,-0.0724291503429413,0.0364293716847897,0.0912444815039635,0.00681250682100654,-0.0181386098265648,-0.0713806450366974,-0.0451371371746063,-0.0134887453168631,0.0330117158591747,0.0473487824201584,0.0757183954119682,-0.0487518385052681,0.1141…
0.0144,-0.0038,0.0111,0.0149,-0.0348,0.0198925025761127,-0.016647893935442,0.014425658620894,-0.0451133735477924,-0.0501137785613537,-0.0419582277536392,-0.0803558751940727,-0.0498399548232555,0.0127181308344007,-0.0792604237794876,-0.020262885838747,-0.0252902414649725,0.0380458533763885,-0.00657090963795781,0.120177403092384,0.0637318640947342,-0.030297826975584,-0.0468577556312084,-0.063060633…
0.0111,-0.0025,-0.0751,0.0077,0.0096,0.0186546910554171,0.0521198846399784,0.0500233843922615,0.000152572654769756,0.0765440240502357,-0.0636848360300064,0.0345507711172104,0.0400325134396553,0.0388202406466007,0.0126840490847826,-0.00161813176237047,-0.0249468889087439,0.01789241284132,0.0250418353825808,-0.096608966588974,0.085046112537384,0.0168198067694902,-0.124258227646351,-0.02457815408706…
0.0079,-0.002,-0.1044,0.0016,0.0175,-0.00650302181020379,0.0181488748639822,-0.0401680879294872,-0.0247965324670076,0.0614958852529526,0.0213179960846901,0.0614065490663052,0.042561337351799,-0.0224556569010019,-0.036835141479969,-0.011300403624773,-0.0605576112866402,-0.025759095326066,0.0196441691368818,0.00594977661967278,0.0608066096901894,0.0448871701955795,-0.0355209037661552,-0.01711157150…
0.0078,0.0044,-0.1499,0.0024,-0.0107,-0.0254083387553692,0.0739749297499657,-0.0058884359896183,0.0190158449113369,0.0592270866036415,0.0276694856584072,0.0875932574272156,-0.0289549976587296,0.00733421975746751,-0.0870722457766533,-0.0422176606953144,-0.0374690815806389,0.0376914963126183,0.0505022890865803,0.130217313766479,-0.0476514846086502,0.038840614259243,-0.0333269275724888,0.07507706433…
0.015,-0.0102,0.0156,-0.0035,0.0222,0.00676756957545877,0.0624595358967781,-0.075580470263958,-0.010693552903831,0.0593285076320171,0.0156262908130884,-0.0468580797314644,-0.0478125512599945,0.0974727720022202,-0.011682316660881,0.0259121302515268,-0.0147038362920284,0.0513643473386765,0.0117075284942985,0.0286009144037962,0.000304362620227039,-0.00277103949338198,0.0449487455189228,-0.0336974523…
0.0136,-0.0046,-0.012,0.0021,0.0307,-0.0325642749667168,-0.00942268222570419,0.000250774406595156,0.0154148116707802,-0.00791010446846485,-0.0107097178697586,-0.0380600057542324,0.0160301309078932,0.0281818322837353,-0.0249063223600388,-0.035769134759903,0.0829033926129341,0.0125661939382553,-0.0165774878114462,-0.000274747639195994,-0.0773824080824852,0.0149228498339653,0.0188035741448402,-0.001…
0.0132,-0.006,0.0101,-0.0048,0.0242,-0.0114699993282557,-0.00365046970546246,0.0176455788314342,-0.0340056084096432,0.00208392343483865,-0.00721286050975323,-0.0852131098508835,0.0661447495222092,0.0209066644310951,-0.00412244023755193,-0.0832366198301315,-0.0258087161928415,0.0280514061450958,0.0421471670269966,0.120302647352219,0.0186918433755636,-0.0676900148391724,-0.0435401983559132,0.037055…
-0.0865,-0.0088,0.0019,-0.0082,-0.014,-0.00438494980335236,0.0131350122392178,-0.0220177955925465,0.0199534017592669,-0.0190349873155355,-0.050754189491272,-0.0662780925631523,-0.0125386714935303,-0.0413034968078136,-0.0174381881952286,-0.0169597007334232,-0.0291180033236742,0.0104222670197487,-0.00113534939009696,0.080933153629303,0.0405023023486137,-0.0402187369763851,-0.00266978284344077,0.052…
0.0085,0.0038,-0.1116,0.0111,-0.0987,0.00542808324098587,0.00876716617494822,0.0231772549450397,0.0332944020628929,0.018994614481926,-0.0811849385499954,-0.0656821802258492,0.0218124445527792,-0.0790105760097504,0.0146048087626696,0.0193760320544243,0.00558002246543765,0.0520658828318119,-0.00800726190209389,-0.0492108687758446,0.019288320094347,0.0336428284645081,-0.0802300572395325,0.0494177974…
0.0141,-0.0028,0.0234,0.0041,-0.0441,0.00218928721733391,-0.0155703322961926,-0.0315203592181206,0.0318337194621563,-0.00465987576171756,-0.00812978390604258,0.00409057224169374,0.0167056359350681,-0.0251776427030563,-0.049438863992691,0.0378502160310745,0.0405501984059811,0.0388653166592121,0.0249450523406267,0.0474531687796116,0.0158946514129639,-0.0277552418410778,-0.0192165430635214,-0.073426…
0.01,-0.0026,-0.0634,-0.0029,0.0166,0.000897536519914865,0.0134945195168257,-0.0104242963716388,-0.0317837409675121,-0.0607479363679886,-0.0405949614942074,-0.0514554604887962,-0.0218995157629251,-0.0243674796074629,0.0074670952744782,-0.0349756628274918,-0.00711593590676785,0.0689485892653465,0.0629605129361153,-0.0302502308040857,-0.0151316942647099,-0.0113106742501259,0.00875437632203102,-0.01…
0.0159,-0.0065,0.0248,0.0099,0.0119,-0.00372221134603024,0.00404489319771528,-0.0232830140739679,0.0151941115036607,-0.015383149497211,-0.053692065179348,-0.082823283970356,-0.00466162152588367,-0.0575733445584774,-0.00370474811643362,0.0277599263936281,0.00414005946367979,-0.0229152701795101,-0.00462828017771244,0.0448429584503174,0.024405350908637,-0.0223419331014156,-0.0386444702744484,-0.0248…
0.0154,-0.0076,0.0093,-0.0081,0.0263,-0.0441272258758545,0.00512540154159069,-0.0465490631759167,0.0567728020250797,0.015241090208292,0.0146327838301659,0.00476468214765191,-0.0449328310787678,0.0533166937530041,-0.0420887693762779,-0.0540134236216545,0.0103885633870959,0.00767824007198215,-0.0273781381547451,0.0591703616082668,0.0226579662412405,-0.0566032342612743,-0.00819759536534548,0.1003605…
-0.0663,-0.013,0.0143,0.0107,0.0025,-0.00882072374224663,-0.0500067584216595,0.058525625616312,-0.0663684979081154,-0.0556306764483452,0.0334997028112411,0.00902354717254639,-0.0649077445268631,-0.0272096544504166,0.103742681443691,-0.0255045499652624,-0.0244606696069241,0.153632029891014,0.0139399208128452,-0.0169332455843687,-0.00620968034490943,-0.0167075004428625,0.0388203002512455,0.02707992…
0.0142,-0.0058,0.0063,0.0077,-0.0114,-6.44444517092779e-05,0.0818720459938049,-0.0106185106560588,-0.0316727571189404,-0.101092241704464,0.0216357689350843,-0.0992626547813416,0.00275352434255183,0.0575442761182785,-0.0644909515976906,0.101831071078777,0.0115566225722432,0.0328786969184875,-0.101115152239799,0.0733960047364235,0.00482128374278545,-0.0251593627035618,-0.0398851297795773,-0.1319375…
0.0157,-0.0031,0.0053,-0.0017,0.0151,0.00304589956067502,-0.0138274729251862,0.00330870691686869,0.00628404412418604,-0.00350812892429531,-0.079532153904438,0.0175078995525837,-0.038029421120882,0.00152295443695039,0.0395590662956238,-0.0314525999128819,-0.0288816671818495,0.00135803793091327,-0.069944828748703,0.0472809970378876,0.0287497378885746,0.000238241424085572,0.0317311994731426,0.067675…
0.014,-0.0054,-0.0016,-0.0091,0.0335,-0.0618580467998981,0.0222960580140352,-0.00255625275895,0.0115808686241508,0.0106195332482457,0.0434615351259708,0.000563925714232028,0.0495613776147366,-0.0124983182176948,-0.0437796004116535,-0.0350739136338234,0.00373786874115467,0.00828618835657835,0.0200337804853916,0.0327581241726875,-0.0648360028862953,-0.0133813815191388,0.0595462881028652,0.082899592…
0.0136,-0.0085,0.0136,-0.0207,0.0058,-0.0507615134119987,-0.0272631756961346,-0.0198270045220852,0.0050800577737391,0.0284917950630188,0.0350177139043808,-0.00751478131860495,-0.0131789799779654,-0.0633219555020332,0.00188932765740901,-0.0168852843344212,-0.0260910876095295,-0.0188296157866716,-0.00641343276947737,-0.0450315847992897,0.0647402703762054,-0.0287991128861904,-0.0435222238302231,-0.0…
0.0142,-0.0049,0.0168,-0.0105,0.024,0.00680343201383948,-0.0348932780325413,-0.0538030564785004,-0.0315873213112354,0.033111035823822,0.0295075569301844,0.0125766238197684,0.0113775720819831,-0.00922028906643391,0.0189251359552145,0.0607397928833961,0.0464718006551266,0.00304882065393031,0.0132828690111637,-0.0620984882116318,-0.00974018033593893,-0.0168346483260393,0.00818334799259901,-0.0205301…
0.0151,-0.0043,0.0268,0.0035,0.0484,0.00398961035534739,-0.026833413168788,-0.0304701142013073,-0.000616447010543197,0.0152649264782667,0.0295894388109446,0.0103418044745922,0.011620195582509,-0.0392893068492413,-0.0141257364302874,0.0392224006354809,-0.0611756891012192,0.00958296004682779,0.0724611133337021,0.144509866833687,0.0419481694698334,-0.0734020993113518,-0.102367348968983,0.00647843489…
-0.0724,-0.0125,0.0237,0.0141,0.0015,-0.0373369455337524,-0.00554586853832006,0.050426859408617,-0.0205670073628426,0.00990878697484732,0.0452759973704815,0.00380630954168737,-0.0160008575767279,0.0361150801181793,0.0913379192352295,0.0519716441631317,0.00157741992734373,0.0117770256474614,0.0114274593070149,-0.0045283492654562,0.0400836355984211,-0.118825860321522,0.0904604643583298,0.0075128208…
0.0143,-0.005,-0.0347,0.0103,-0.0424,-0.0075669139623642,0.014828709885478,-0.0186096578836441,0.0113720931112766,-0.0286607500165701,-0.013638068921864,-0.00188756303396076,0.115650691092014,0.0262632016092539,0.00905701611191034,-0.020266642794013,-0.0419055111706257,0.0116415144875646,0.0450516007840633,0.10287344455719,0.0515292026102543,-0.0272380542010069,-0.0681313276290894,-0.055499125272…
0.0153,-0.009,0.0229,0.0026,0.0556,0.0092142503708601,-0.0331832021474838,-0.0077265165746212,-0.080685518682003,-0.0468770302832127,-0.0255360044538975,-0.061246495693922,0.0685298070311546,-0.0402460284531116,-0.00947934295982122,-0.029568824917078,-0.00233454210683703,0.119257152080536,0.0328907072544098,0.0327482186257839,0.0463789291679859,-0.0467616096138954,0.0213230382651091,0.02311844192…
0.01,-0.0053,-0.064,0.0061,0.0154,-0.00789349526166916,-0.0166406743228436,-0.0279878415167332,-0.0230743791908026,0.0557827949523926,-0.0278244148939848,-0.0305123869329691,0.0518137328326702,0.0283163450658321,0.0432610958814621,-0.0391801409423351,-0.101448714733124,0.0389127545058727,0.0538848042488098,0.0111331799998879,-0.00328085641376674,-0.0617733299732208,-0.104735516011715,-0.047400921…
0.0133,-0.0035,-0.0278,0.0232,-0.036,0.00868151430040598,0.0182120110839605,-0.0687125623226166,-0.0563625246286392,0.0218080654740334,-0.0129435453563929,-0.104039333760738,-0.0247335806488991,0.0751674771308899,0.0101999957114458,0.0640159547328949,0.0201793424785137,0.050980981439352,0.0282943304628134,-0.152842298150063,-0.0917303338646889,-0.125629544258118,-0.00108323444146663,0.09051961451…
0.0164,-0.0052,0.0348,0.0044,-0.0378,-0.022050317376852,0.0192948132753372,0.0144436536356807,-0.0281134080141783,-0.000962777994573116,0.0127638382837176,-0.015292632393539,0.120730057358742,0.0678494423627853,-0.0190405957400799,-0.0656131207942963,-0.0650010406970978,0.0341218337416649,-0.00497000943869352,0.147211238741875,0.00377681595273316,0.00661347061395645,-0.0942843407392502,-0.0882908…
0.0153,-0.0076,0.0185,-0.0051,0.013,0.0165468696504831,0.0294657610356808,0.00259234383702278,0.00556633993983269,-0.0287422519177198,-0.0450447238981724,-0.0669366121292114,0.0188088417053223,0.135738790035248,0.039068341255188,0.14295220375061,-0.100706644356251,0.144505128264427,-0.0939533114433289,0.0154889607802033,0.00921256188303232,0.134010195732117,-0.0543202497065067,0.251414924860001,0…
0.0156,-0.0034,0.0257,0.006,-0.002,0.0259314402937889,-0.0237997267395258,-0.00385089660994709,0.0419291667640209,-0.00867818389087915,0.020837003365159,0.0638630464673042,-0.00636094762012362,0.00559401884675026,-0.00329369399696589,-0.00679211411625147,0.00870221201330423,0.0217391829937696,0.023274103179574,-0.0305064786225557,0.107948631048203,-0.079247921705246,-0.0303472988307476,0.03139391…
0.0152,-0.0022,0.0042,-0.0034,-0.0198,-0.0307531431317329,0.0374479554593563,0.0228005405515432,-0.0331690758466721,-0.0129799479618669,0.00360860698856413,0.00784107018262148,0.0818741917610168,0.110587365925312,0.0449039116501808,-0.0200526956468821,0.0408250130712986,0.0560138560831547,0.0115529866889119,0.129637956619263,0.0149341048672795,-0.0881123170256615,-0.0668350458145142,0.01958012953…
0.0113,-2e-04,-0.0602,0.0132,-0.0105,-0.000833978061564267,0.0517417974770069,-0.0367616415023804,0.00167615548707545,-0.0325077585875988,0.000312368472805247,-0.0605595707893372,0.0253709610551596,0.0346764735877514,0.0316399857401848,0.0320259630680084,0.0199020020663738,-0.0183812137693167,0.0198655836284161,0.0821356624364853,-0.0647910088300705,-0.0369770713150501,0.033088319003582,-0.022463…
0.0146,-0.006,0.0203,-0.012,-0.0012,-0.0230903029441833,0.0531368590891361,0.0383815988898277,-0.0286082848906517,0.021050127223134,0.0714085623621941,0.018761720508337,0.0841986238956451,-0.0224618893116713,-0.0610628537833691,0.0954669341444969,0.0647742450237274,-0.0118126105517149,0.0549426190555096,0.1157481148839,0.0102103445678949,-0.00203293422237039,-0.0456419922411442,0.0183179527521133…
-0.0241,0.2927,0.0149,0.1142,0.0312,-0.00132700777612627,0.0203142128884792,-0.0221949126571417,0.0240893326699734,0.0181710794568062,-0.00584750110283494,-0.0421972945332527,0.0686454996466637,0.0305501949042082,-0.050999578088522,0.00452448334544897,-0.034012358635664,0.0281074363738298,0.0675373002886772,0.0388023220002651,0.0766856744885445,-0.0267056990414858,0.0018583774799481,0.01415120717…
0.0154,-0.007,0.031,-0.018,0.0115,-0.00940871052443981,-0.00156427966430783,-0.0199711602181196,0.0196537747979164,0.00769740343093872,0.0221420004963875,-0.0271263290196657,0.0529183819890022,-0.0309473481029272,-0.0670019239187241,0.0429036989808083,-0.0174051076173782,0.0645898431539536,0.0805106684565544,0.103197678923607,-0.0216511785984039,0.0300535373389721,-0.00731894187629223,-0.08402862…
0.0143,-0.0048,-0.0055,-0.0113,0.0195,-0.0254230592399836,0.027675922960043,-0.0412301383912563,0.0250000171363354,-0.0105334306135774,0.0213995259255171,-0.0557061173021793,0.0200480408966541,0.0378031320869923,-0.03978306427598,-0.0390171334147453,0.00835263542830944,0.00507606426253915,0.10602629929781,0.052001379430294,-0.0191243719309568,-0.0115796690806746,-0.0047758249565959,0.001023919205…
0.015,-0.0017,-0.0017,-0.0137,-0.001,0.00679480982944369,-0.0140032274648547,-0.0252930205315351,0.00533445831388235,-0.0293408799916506,-0.0235459078103304,0.0658118650317192,0.024608738720417,-0.0249352660030127,-0.0184419974684715,0.0208039749413729,0.0395058020949364,0.00878939591348171,0.0471053533256054,-0.0333520770072937,0.073720894753933,0.0700985416769981,-0.0325275175273418,0.018108414…
0.0147,-0.0021,-0.0074,0.0026,0.014,0.0319092161953449,-0.00723304832354188,-0.00885395053774118,-0.0354785844683647,0.00782936625182629,-0.0320177301764488,0.0405279397964478,0.0383254997432232,0.0354492515325546,0.0234340485185385,0.0306409783661366,0.0132540855556726,-0.0188510101288557,0.076011449098587,-0.0828529968857765,-0.0838423669338226,-0.0485205203294754,0.0121761867776513,-0.01856880…
-0.0028,9e-04,0.0188,0.0446,-0.077,-0.00193228991702199,0.00628718314692378,-0.083396352827549,0.00449913926422596,-0.0527196899056435,0.0692363157868385,-0.0586038678884506,0.0224633309990168,-0.0517174229025841,-0.0620907731354237,0.117054276168346,0.0489724799990654,0.0707412138581276,0.00131623877678066,0.0463450215756893,-0.00724039180204272,0.014655701816082,0.0142690436914563,-0.0047409306…
0.0149,-0.0072,0.0145,0.0039,-0.0098,-0.0189651399850845,0.00137766625266522,-0.0180644076317549,0.0335087105631828,0.00985303614288568,-0.0128801008686423,-0.0229299198836088,-0.00130182690918446,-0.0249616429209709,0.0491509810090065,-0.00980927515774965,-0.00797884911298752,-0.017865464091301,-0.0361166559159756,0.0638732835650444,0.0861793458461761,0.0201873276382685,0.00778751727193594,0.022…
-0.0106,0.0301,-0.0437,-0.1206,0.0163,-0.0141813848167658,0.0131071917712688,-0.00447783386334777,0.0208806991577148,-0.0288742017000914,-0.05039107427001,0.0154509283602238,0.0550650432705879,-0.0205576419830322,-0.0137391835451126,-0.0324517525732517,-0.0213397014886141,-0.0500786639750004,0.0399864539504051,-0.0433902479708195,-0.00296257087029517,-0.0277853328734636,0.0104903122410178,0.05731…
0.0155,-0.0048,0.0141,-0.0091,0.0074,-0.0454861931502819,-0.0322173126041889,-0.0241440385580063,-0.0204290580004454,0.0278920438140631,-0.0108755566179752,0.0274886731058359,0.0607276260852814,-0.00472605414688587,-0.0192426592111588,0.0209042485803366,-0.0429868251085281,0.0176828019320965,-0.0271131992340088,0.0910768881440163,0.0197614450007677,-0.0339327678084373,-0.103258982300758,-0.086219…
0.0089,-9e-04,-0.1411,0.0141,0.0169,-0.0296716466546059,0.0879062637686729,0.0120196714997292,-0.0159415975213051,0.101481452584267,0.067932054400444,-0.0596546046435833,0.0241121686995029,-0.0133687127381563,-0.00880114641040564,-0.00911882240325212,0.0231871642172337,-0.0289440341293812,0.113856688141823,0.0569108836352825,0.0829720422625542,0.109815880656242,-0.00773929059505463,0.017554067075…
0.0143,0.0085,0.0375,0.0238,-0.0532,-0.0014249007217586,0.0287141613662243,-0.0563618429005146,0.00177914800588042,-0.00436500040814281,-0.0598742067813873,-0.0242906510829926,0.0510400086641312,-0.0171064920723438,0.0174769461154938,0.0304171070456505,-0.0515114963054657,-0.0577672533690929,0.0789493247866631,0.0601464062929153,0.0262956526130438,-0.0103290379047394,0.0303160697221756,0.02520832…
0.0149,0.0014,0.012,0.0342,-0.1202,0.0327310115098953,0.0105523942038417,-0.0424597188830376,0.0118819484487176,0.0153820514678955,0.0187695119529963,0.028268214315176,0.0118487058207393,0.00129276933148503,0.052459254860878,-0.0189216714352369,0.016251752153039,0.0361383520066738,0.00543815176934004,-0.00491786748170853,-0.0353292413055897,-0.0619761347770691,-0.00793902203440666,-0.016197761520…
0.0143,-0.0054,0.0115,0.0132,-0.0368,0.01375802885741,0.0462604053318501,-0.0598770715296268,0.0164934769272804,0.0416899882256985,-0.00639894092455506,0.0247448217123747,0.0171056296676397,-0.0110662151128054,-0.00462807714939117,-0.0450818575918674,-0.0402341410517693,0.0204127747565508,0.0479102469980717,0.00417915591970086,0.0287240892648697,0.00346207153052092,-0.0546303391456604,-0.01525554…
-0.0232,0.2929,0.0178,0.0771,0.0313,0.0192956663668156,0.0152691742405295,-0.0240334384143353,-0.00447862595319748,0.0418576411902905,-0.00891166087239981,0.036476343870163,0.0140633825212717,-0.0436512529850006,0.00903560779988766,-0.0139311850070953,0.0201856531202793,0.00573407905176282,0.0757274180650711,-0.0386792607605457,0.00830930005759001,0.0524214245378971,-0.0591637715697289,0.04167176…
0.0158,-0.0051,0.0095,-0.0144,0.0335,-0.00937281176447868,0.0392889715731144,0.0187522750347853,-0.0436158701777458,-0.0469159595668316,-0.0162120051681995,0.0062480908818543,0.0214046183973551,0.0725061148405075,0.0927320048213005,0.0037543021608144,-0.0129654482007027,-0.0248439516872168,-0.0100166676566005,0.0331798270344734,0.113243721425533,-0.00630393717437983,0.0546075403690338,-0.01440769…
0.0137,0.0078,0.0431,0.021,-0.0388,0.0102507025003433,-0.00118927436415106,-0.016051609069109,-0.00550080556422472,-0.0164217427372932,0.0638032406568527,0.0498564057052135,-0.0498597472906113,-0.000290928466711193,0.0856534391641617,-0.0133251985535026,-0.0366442389786243,0.00881769228726625,0.0349133610725403,0.00936877261847258,-0.0270061288028955,0.00190598354674876,0.030945060774684,0.043369…
0.0156,-0.0059,0.0136,0.0112,-0.0436,0.00512970658019185,0.00945884454995394,-0.00117389822844416,-0.00912755634635687,0.0504664443433285,0.0723076611757278,0.00192177097778767,0.0582645609974861,-0.0216014739125967,-0.0171933900564909,0.0354850850999355,-0.0774478390812874,0.0709508955478668,0.140991285443306,0.0390568599104881,0.000124759957543574,-0.0542944557964802,-0.0143337622284889,-0.0189…
0.013,-0.005,0.0049,-0.0038,0.011,-0.0266535319387913,0.0176245030015707,-0.00737753277644515,0.0140308737754822,0.0691045969724655,0.0139298187568784,-0.0461598560214043,-0.0201272778213024,0.0867631137371063,0.0108545077964664,0.0317696146667004,-0.0305942688137293,0.0209132675081491,-0.00130892300512642,0.0931309163570404,0.0720324963331223,-0.0545524545013905,-0.0775810405611992,0.03634626045…
0.0118,-0.0014,-0.0515,0.0091,-0.0048,0.0168558396399021,0.00193883071187884,-0.0561558827757835,0.0088158342987299,-0.0424397885799408,0.0694032162427902,-0.00793259683996439,-0.00884920544922352,-0.0102304490283132,-0.0166752506047487,0.0552606917917728,0.0562388673424721,0.0440744832158089,0.0278865080326796,0.0913306698203087,0.0281955245882273,-0.0579774491488934,-0.0537356734275818,-0.03852…
0.0154,-0.0033,0.0125,-0.0083,0.0281,-0.0440206937491894,-0.0403145849704742,-0.00256682420149446,-0.0271753519773483,-0.0250601749867201,0.0408526174724102,-0.0478943735361099,-0.0384130626916885,-0.0140735730528831,-0.00859959796071053,0.00838737841695547,-0.0323977880179882,-0.0239664781838655,-0.0614692158997059,-0.0822258740663528,0.0056150839664042,-0.00828483980149031,0.0301720686256886,-0…
0.0142,-0.0064,0.0228,0.0109,0.0174,0.0310499202460051,-0.0233098734170198,-0.0369955040514469,0.00471900263801217,0.0202691797167063,0.0458002835512161,0.0270972792059183,0.0169955883175135,0.0666443109512329,0.0408286526799202,0.055265910923481,0.00305844680406153,0.0199240781366825,0.0161246433854103,0.118112668395042,-0.0203140042722225,-0.0818245783448219,0.00292911450378597,0.01890166476368…
0.0146,-0.0055,0.008,0.0166,0.0257,-0.0279850531369448,-0.0110062239691615,0.0145233832299709,0.0253926813602448,0.00597687065601349,0.00350539339706302,-0.0512461774051189,0.0304932408034801,0.0367807410657406,-0.0303387865424156,0.0160667020827532,-0.0999092161655426,-0.0463289730250835,0.065549798309803,0.0660842508077621,0.0669446140527725,-0.0869033634662628,-0.0559625178575516,-0.0005567894…
0.0152,-0.0036,0.0098,0.0044,-0.0226,0.0331250354647636,-0.00581202330067754,0.0133157661184669,0.0114133404567838,-0.0111371017992496,0.0873655825853348,0.003109076526016,0.0545656643807888,0.0354644134640694,0.00185975478962064,0.0123802032321692,-0.0346220172941685,-0.00474938470870256,0.0486099384725094,0.0394894555211067,-0.0618921667337418,-0.10318298637867,-0.0354891940951347,0.00658451626…
0.0147,-0.0051,0.0294,-6e-04,0.0089,0.0297382790595293,-0.00243510352447629,-0.0171107109636068,0.0131655400618911,-0.0194502901285887,0.0564403757452965,0.041587270796299,-0.00868774671107531,0.0350277237594128,0.0196974147111177,-0.0123038031160831,-0.0601485036313534,0.000656892138067633,0.0729298517107964,0.111043579876423,-0.0155368158593774,-0.0654992684721947,-0.00596062187105417,0.0266929…
0.0146,-0.0051,0.0166,-0.0021,0.0333,0.0194214060902596,0.0172701179981232,0.0245452038943768,0.00567486416548491,0.0683396458625793,-0.063277468085289,0.012644249945879,-0.0901598557829857,0.012793580070138,0.0656914114952087,0.0687718838453293,-0.013097126968205,-0.00938027445226908,0.0208074748516083,0.00354285491630435,0.00283576641231775,-0.0312079750001431,-0.0137826651334763,-0.02415729127…
0.015,-0.0058,0.0062,0.0049,0.03,-0.0182881597429514,0.0375626049935818,-0.0768974050879478,0.0163052044808865,-0.0606897845864296,0.0816197767853737,-0.036596205085516,0.000125164093333296,0.038554459810257,-0.0549756437540054,0.0595673322677612,-0.00268134754151106,0.025380851700902,-0.0327988155186176,0.0331013798713684,-0.0297635141760111,-0.0460672229528427,0.010341371409595,0.05801874026656…
-0.0634,-0.0166,0.0067,0.0042,0.0036,-0.0288509633392096,-0.0135673889890313,0.0129444180056453,0.00498479465022683,-0.00949720945209265,-0.00714769680052996,-0.0348143838346004,0.0369061157107353,-0.0450887642800808,0.0305046644061804,0.0329942032694817,-0.061471700668335,0.0386103540658951,0.0157743208110332,0.0821937546133995,-0.0118919527158141,0.0272319205105305,0.0205243993550539,-0.0009899…
-0.0915,-0.0118,0.0059,0.0045,0.0033,0.017588809132576,-0.0273314397782087,-0.0359190404415131,-0.00346931023523211,-0.0186393670737743,0.0794283449649811,-0.102062910795212,-0.0350851342082024,-0.0243612974882126,-0.0554683171212673,0.0686146020889282,0.0239642523229122,0.066235363483429,0.0938945189118385,0.0641194954514503,0.00110314995981753,-0.0978458300232887,0.117689169943333,0.11428226530…
0.0168,-0.0061,0.0015,-1e-04,-0.004,-0.0508204884827137,-0.0149866361171007,0.0299977250397205,-0.0123653840273619,-0.0210695005953312,-0.0131880603730679,0.00791243743151426,-8.64059766172431e-05,0.0248824637383223,0.0361225716769695,0.00787069369107485,-0.0173944421112537,0.00632424093782902,0.0831424370408058,0.0720976442098618,0.0808588042855263,-0.0292014162987471,-0.0306437518447638,0.02850…
0.014,-0.0043,0.0111,9e-04,-0.0173,0.00155256374273449,-0.0116317989304662,-0.0301417708396912,-0.0281260423362255,0.00499859638512135,0.0642677620053291,-0.0165483728051186,-0.000779950467403978,0.0111551992595196,-0.0231900736689568,0.0435403026640415,-0.0408121161162853,0.0902863591909409,0.029953932389617,0.0305713191628456,-0.0963053926825523,-0.0568266808986664,-0.0730067044496536,0.0812435…
0.014,-0.0038,0.0323,0.0169,-0.021,0.00442575290799141,0.0236007403582335,0.0178060214966536,0.00168894999660552,-0.0276241041719913,0.0325030945241451,0.0633177533745766,0.0103162173181772,0.00489371130242944,-0.0792113840579987,0.0210972372442484,-0.0507918745279312,0.0537628345191479,0.0261251665651798,0.0806920379400253,0.112404108047485,-0.0547933429479599,-0.0759137198328972,0.0907506123185…
0.013,-0.0039,0.0115,0.0027,0.015,-0.0614013932645321,0.0205188021063805,0.027529239654541,-0.0342228747904301,0.00686217471957207,0.10757527500391,-0.0292122662067413,0.0470012463629246,0.02395243011415,0.035031970590353,0.0438652001321316,-0.0140796788036823,-0.0528917238116264,0.132854759693146,0.0268796309828758,0.0442171096801758,0.000718318100553006,-0.0104691004380584,-0.0838563218712807,0…
0.0144,-0.0075,0.0227,-0.0134,-0.0012,0.0190006010234356,0.00911890715360641,0.0211771279573441,-0.00886206235736609,0.0222431309521198,0.0517713353037834,0.00475353514775634,0.0800726637244225,-0.0335153229534626,0.0069953128695488,0.0037282349076122,0.0150490188971162,-0.0167109593749046,0.0929579436779022,0.0803512558341026,-0.00232141953893006,0.0213324408978224,0.0217327512800694,0.084760323…
0.0142,-0.0017,0.0241,-0.0106,0.0114,-0.0410700142383575,0.0310002788901329,-0.0627060458064079,0.00483580306172371,-0.0274268854409456,0.00733376573771238,0.0127617353573442,-0.00474651530385017,-6.46863190922886e-05,-0.0421209931373596,0.0500269904732704,-0.0227642115205526,0.0201241057366133,0.0313175655901432,-0.00396687956526875,-0.00703111663460732,-0.0929460749030113,0.0168010834604502,0.0…
0.0136,-0.0062,0.004,0.0019,0.0193,-0.0171521250158548,0.0459559299051762,-0.0153120774775743,0.0247084833681583,-0.0124563714489341,0.0343204401433468,-0.0451429784297943,0.0267875511199236,0.00531261507421732,-0.00724904518574476,0.0220053400844336,-0.0316480956971645,0.0110394861549139,0.0690613612532616,-0.0329779610037804,0.0135381240397692,-0.110796064138412,0.0390830151736736,0.03065212070…
-0.0588,-0.0107,-0.0059,0.0014,0.0065,-0.05252830311656,0.0206273831427097,-0.000801870657596737,-0.0067530358210206,-0.0145082212984562,0.0237599685788155,0.00999091565608978,0.0137057043612003,-3.75801901100203e-05,0.0614101439714432,0.00831452570855618,0.0186311397701502,0.0135020297020674,0.000470893312012777,-0.00147239945363253,0.0547913759946823,-0.0415047705173492,-0.0104731842875481,0.06…
-0.0662,7e-04,-0.0164,-0.0302,0.0094,0.00578653672710061,-0.0316348746418953,-0.0519661046564579,0.0193732231855392,0.0132568404078484,0.0243780817836523,-0.0484883822500706,-0.00951003935188055,0.0433580614626408,-0.040504202246666,0.0246132630854845,0.0362336300313473,0.00660946499556303,0.108437806367874,0.0162532161921263,0.056208923459053,-0.00682642543688416,-0.0548465102910995,0.0152040021…
0.0135,-0.008,0.0065,0.013,0.0247,-0.0115457875654101,-0.062154546380043,-0.0220542959868908,-0.0298503208905458,-0.00349150015972555,0.0312649682164192,0.0456341281533241,-0.0195003803819418,-0.0233364310115576,0.0261762607842684,0.0462652482092381,-0.0320053920149803,0.0708596631884575,0.0712227895855904,0.00610108394175768,0.0583783350884914,-0.0452468693256378,0.00788859184831381,-0.031762257…
0.0145,0.0012,0.0143,0.0268,-0.1128,0.0241583306342363,0.0787328705191612,0.00112695537973195,0.0277757924050093,-0.0105457594618201,-0.0241171438246965,-0.0601688586175442,-0.0533421039581299,0.0720946565270424,0.00453827390447259,0.101004347205162,0.00847885012626648,-0.0150975277647376,-0.0488897934556007,0.0674820393323898,-0.0592230409383774,-0.0537970177829266,0.0228479336947203,-0.00726563…
0.0149,-0.0013,0.0062,0.0018,-0.0398,-0.0159475281834602,0.00398888392373919,-0.0485714077949524,0.0163315553218126,-0.00695973774418235,-0.00828480161726475,-0.0122232232242823,-0.0717351511120796,-0.0444483086466789,0.0309483911842108,0.00769597478210926,-0.0550413727760315,-0.0132618807256222,-0.00619045179337263,-0.0104070864617825,0.0535727925598621,-0.0451522171497345,0.0163008384406567,-0.…
0.0135,-0.0067,-0.0025,-0.0166,0.0486,0.00758604099974036,0.0171297900378704,-0.0647698268294334,0.0276825819164515,-0.026969525963068,0.0461578741669655,-0.047376062721014,-0.0237083993852139,0.0183909796178341,-0.01629738509655,0.0563234873116016,0.0243350677192211,0.0438583679497242,0.0294707268476486,-0.00430392613634467,-0.0329319983720779,-0.0371922738850117,-0.0171297490596771,-0.046207446…
-0.0997,-0.0168,0.0066,0.0066,0.011,0.00590570876374841,0.0297707561403513,0.0371376723051071,-0.00546717271208763,-0.0079954918473959,0.0549204871058464,0.0287708360701799,-0.081966944038868,-0.0290284249931574,0.0137708885595202,-0.0216370020061731,-0.0277354177087545,0.00689895590767264,-0.0603465624153614,0.118943475186825,-0.0725756287574768,-0.074040099978447,-0.0717688947916031,0.084745012…
0.0152,-0.0066,0.0022,0.0117,0.0124,-0.044341329485178,-0.00821504276245832,0.00193583802320063,0.00307333166711032,-0.0192302782088518,-0.0504161976277828,0.00154781097080559,0.0158375259488821,-0.0222120080143213,-0.0182275641709566,0.0139323994517326,0.0453922636806965,-0.0152321392670274,-0.0172277390956879,0.0626077800989151,0.00926878768950701,-0.0548762679100037,0.00186354271136224,0.04524…
0.0149,-0.0042,0.0074,0.0066,-0.0075,-0.0290129482746124,0.0318770706653595,0.0492556728422642,-0.0723237320780754,0.0348505191504955,0.0489181093871593,0.0698242783546448,0.0465939342975616,0.0439440906047821,-0.0678274556994438,0.0315037630498409,-0.00795934721827507,-0.0751567706465721,0.00464761164039373,0.0449513681232929,0.100116595625877,0.0415896140038967,0.0303793977946043,-0.09886789321…
-0.0911,-0.016,-0.0019,0.0095,0.0072,-0.00215785671025515,-0.0165791232138872,0.0234747026115656,0.00280478573404253,-0.0108480043709278,-0.0624573230743408,-0.0642423555254936,-0.0264148563146591,-0.0354111082851887,0.0103407884016633,0.0372240543365479,0.0787599086761475,-0.0324559360742569,0.0689356848597527,0.0054720132611692,-0.0414107069373131,-0.0782423987984657,-0.0466255880892277,0.00730…
0.0156,-0.0097,0.0184,0.0157,0.0249,0.0239769071340561,0.000234752093092538,0.0293809361755848,0.0585933774709702,-0.0372809506952763,-0.0646274238824844,0.0358629934489727,0.0790319591760635,0.0051694824360311,-0.0445909276604652,0.0590816922485828,-0.0364692695438862,0.054767407476902,-0.0330301113426685,-0.0171484127640724,-0.0166946556419134,-0.148504257202148,-0.00448323274031281,-0.06799973…
0.0137,-0.0093,0.0247,0.0087,0.0176,0.0107919564470649,-0.00502738868817687,0.0427055433392525,-0.0158786028623581,-0.00159278034698218,-0.0324888601899147,-0.03388437256217,-0.100775651633739,0.0105789583176374,0.00773646635934711,0.0760383903980255,0.0234831217676401,-0.0721732154488564,0.0630223229527473,-0.0175884906202555,-0.0158010926097631,-0.0536206550896168,-0.0230234190821648,-0.0324773…
-0.1004,-0.0144,0.004,0.0029,-0.0084,0.000314026576234028,-0.00594389485195279,-0.0356446020305157,-0.033957052975893,-0.0128711108118296,0.10466967523098,-0.12279187142849,0.0148952957242727,-0.0165880285203457,-0.0148941818624735,0.0826472565531731,-0.0101051544770598,0.0244000945240259,0.0646475106477737,0.0756624564528465,-0.028376093134284,0.0244059022516012,0.0180448684841394,-0.01964130811…
0.0163,-0.0101,0.0252,0.0053,0.032,-0.0151227628812194,-0.0145146194845438,0.00576557824388146,-0.0295217987149954,-0.0218192432075739,0.0279317200183868,0.0222525261342525,0.0264131668955088,-0.0771397650241852,-0.00585234817117453,0.0599132217466831,0.015376303344965,0.0254904124885798,0.0106749311089516,0.0509374961256981,-0.0259468536823988,0.0216169953346252,0.0823415070772171,-0.10032200068…
-0.0996,-0.0143,0.0059,-0.0085,-0.0013,-0.010833976790309,0.0642674490809441,0.072294719517231,-0.028060419484973,0.0481194145977497,0.0322204455733299,0.0498012118041515,0.016323447227478,-0.0735904946923256,-0.128841295838356,-0.0133844567462802,-0.0571997538208961,-0.0372764654457569,-0.00160611653700471,0.0267770309001207,0.066143661737442,0.131763264536858,0.0113123916089535,0.10831546783447…
0.0148,-0.0042,0.0069,-0.0037,0.0223,-0.015753909945488,-0.047281201928854,-0.011471756733954,0.0123657220974565,0.0148963844403625,-0.0274623967707157,0.0593150854110718,0.0761290341615677,0.0241450369358063,0.0399013981223106,0.0199118088930845,-0.0609493926167488,-0.108754955232143,0.0248407442122698,0.0161205772310495,0.0485032610595226,0.0065635908395052,0.0162924751639366,-0.009619968943297…
-0.0992,-0.0129,0.0102,0.0144,-0.0116,0.0355189070105553,-0.013104242272675,0.000372971349861473,0.000792748702224344,-0.00911108125001192,-0.0185675155371428,-0.0180841535329819,-0.0242223162204027,0.00674159312620759,0.000778947782237083,0.0228955782949924,0.105062127113342,0.0870031118392944,0.040759552270174,0.028781671077013,0.0244026873260736,0.0245146173983812,-0.0641138330101967,0.0283072…
0.0143,-0.0097,0.0057,5e-04,0.0089,-0.0468246527016163,0.0352286212146282,-0.0276507996022701,0.0130671607330441,0.0290902834385633,0.0893419310450554,-0.0845229178667068,0.0221600104123354,0.00109524605795741,-0.0134333502501249,0.0408887825906277,-0.0200381353497505,-0.0335288532078266,0.0597798898816109,-0.00827309675514698,-0.0273493155837059,-0.0398374125361443,-0.0891518965363503,0.01214944…
0.0119,-3e-04,-0.0759,0.0057,0.0304,-0.042498555034399,-0.0275078229606152,-0.0394334644079208,-0.026636628434062,-0.0230863988399506,0.0202009715139866,-0.0407660529017448,-0.0221824403852224,-0.0288843549787998,0.00549865467473865,-0.0352868027985096,-0.0569266714155674,-0.00450254138559103,0.00090078532230109,-0.0237545110285282,0.05489581823349,-0.0666025131940842,0.0188849251717329,0.0714023…
0.0147,-0.0057,0.0161,0.0016,0.0073,-0.0413632802665234,-0.0115706864744425,0.0150222508236766,-0.0221401304006577,0.0119001055136323,-0.0218957141041756,-0.021406089887023,0.0338360369205475,0.00115660112351179,0.032941397279501,-0.0656015574932098,0.0537115372717381,-0.0158692728728056,-0.0175628755241632,-6.19472775724716e-05,0.0567547529935837,-0.0279567092657089,0.00720221130177379,0.0390956…
0.0145,-0.0021,0.0117,0.0106,0.0332,-0.00621283752843738,-0.00542413303628564,-0.0311651527881622,-0.00591845531016588,-0.0280236750841141,0.0109097035601735,-0.112651817500591,0.00911292340606451,0.0986710786819458,-0.00583681929856539,0.0116126351058483,-0.0717187821865082,-0.0807778090238571,0.0666944980621338,0.0605827607214451,-0.0132724260911345,-0.0478098541498184,0.0612445212900639,-0.064…
0.0149,-0.0101,0.0016,0.0049,0.0215,0.00779693573713303,-0.0308131370693445,0.00496449135243893,0.0106735732406378,-0.0166289731860161,-0.0553462766110897,-0.0690590739250183,0.00584719981998205,-0.00379366846755147,0.0123833706602454,-0.0254267770797014,-0.0370264388620853,0.0078212171792984,-0.0208857767283916,0.0103865936398506,0.0625582784414291,0.00513822911307216,0.0147628281265497,-0.00762…
0.0152,-0.0049,0.0069,0.0083,0.0241,-0.0299279820173979,-0.000824426824692637,0.00376390921883285,0.0131162190809846,0.0295714493840933,-0.0225750878453255,-0.00780886644497514,0.00965050514787436,0.00276813982054591,0.00908930413424969,-0.000192216117284261,-0.0176677331328392,0.0118523575365543,-0.00511791976168752,0.0427617616951466,-0.105475693941116,0.0438552275300026,0.0346827581524849,0.01…
0.0039,0.0511,0.0192,-0.1479,-0.0055,0.0132164275273681,-0.0434612669050694,-0.0170338284224272,-0.00677948864176869,-0.00826115999370813,0.0336031056940556,-0.0374600403010845,0.0262612346559763,0.0402185432612896,0.00510960258543491,0.0298691112548113,0.0435390025377274,-0.000933929753955454,0.0143929030746222,0.0399910621345043,0.0736606195569038,0.0413713343441486,0.137401267886162,-0.0645244…
0.0148,-0.0044,4e-04,0.0045,-0.0097,0.0099337799474597,0.040612768381834,0.0504499636590481,-0.0191150065511465,-0.0165936164557934,-0.0253663528710604,0.00795042421668768,0.00867889169603586,-0.0435265526175499,-0.094824954867363,-0.0220428220927715,-0.0471041016280651,0.0431583970785141,-0.028972614556551,-0.0580800995230675,0.107973746955395,-0.101225838065147,-0.023224551230669,-0.08429441601…
0.0137,-0.005,0.0163,0.0018,-0.0684,0.032974436879158,-0.0165081135928631,-0.0153893539682031,-6.59632587485248e-06,-0.0181610845029354,0.00855567213147879,-0.0239489879459143,0.014308562502265,-0.0557334683835506,0.0112429624423385,-0.0531226247549057,0.0225153230130672,-0.0291219614446163,0.00559065863490105,0.0122985234484076,0.0236508622765541,-0.0232645962387323,-0.093895211815834,0.11033497…
0.0113,-0.0023,-0.0439,0.0089,-0.0565,0.0587829500436783,-0.004300975240767,-0.0109009929001331,-0.00356393470428884,-0.0524525232613087,-0.0583980940282345,0.00998878199607134,-0.0323109030723572,0.00410506082698703,0.0035533036570996,0.0153440199792385,0.0505947172641754,-0.0411612428724766,-0.012248863466084,0.0912137627601624,0.0638111755251884,-0.039522759616375,0.0202514100819826,0.04594034…
0.0155,-0.002,0.0129,-0.0214,0.0093,0.0237542483955622,-0.0204643066972494,-0.004182786680758,-0.0336573570966721,0.010336640290916,0.0455462262034416,-0.0347383618354797,-0.0119058834388852,-0.00891932472586632,-0.00497069722041488,-0.0272958967834711,-0.0302119683474302,-0.0617076605558395,0.00874212477356195,0.0330836623907089,-0.00134367437567562,-0.0244841761887074,-0.010642814449966,0.01856…
0.0139,-0.0067,0.0187,0.0107,-0.0048,-0.04227364808321,-0.0356179960072041,-0.00144173565786332,-0.0221140161156654,-0.0172687415033579,0.069630891084671,-0.0493763014674187,0.0400290861725807,0.0430406965315342,0.00442273169755936,-0.026804568246007,-0.031887486577034,-8.55251200846396e-05,-0.0238248761743307,-0.0102659184485674,0.0309667475521564,-0.0284505467861891,-0.0177406743168831,-0.02827…
0.0151,-0.0029,0.0098,0.0169,0.0112,0.00111776508856565,0.0217698011547327,-0.0346274599432945,0.0407074838876724,-0.00281679700128734,-0.0454420037567616,0.0145600130781531,-0.0460447035729885,0.00392941245809197,0.0481676086783409,-0.0284465495496988,-0.0208880193531513,-0.0335422791540623,0.043524906039238,0.0268220193684101,0.00608666241168976,-0.0340494960546494,0.0577013865113258,0.03230112…
0.0153,-0.0032,0.0209,-0.0074,0.0196,-0.0280399695038795,-0.0499754585325718,0.0430675484240055,-0.00198057107627392,0.0541572049260139,-0.0108046550303698,0.0355733782052994,-0.0364469699561596,-0.0410936065018177,0.0132314292714,0.0708895027637482,0.00227956310845912,-0.0210916362702847,0.0214991886168718,0.0639943704009056,-0.000395898154238239,-0.0223487373441458,-0.0603681653738022,-0.115193…
0.0147,-0.0058,-0.0024,0.0083,0.0307,0.0107946023344994,0.0372247286140919,0.00693592056632042,0.0270842462778091,-0.0307281147688627,-0.0656197071075439,-0.00198666355572641,-0.0283573754131794,0.0102126048877835,0.0695259720087051,0.00962968450039625,0.0096552362665534,-0.0151152545586228,0.0195695031434298,0.0361125431954861,-0.0212463960051537,-0.0335460603237152,-0.0637867301702499,0.0401811…
0.0146,-0.0039,0.0078,0.0129,-0.0028,0.0122292954474688,-0.0117307854816318,0.0198240168392658,-0.00770222721621394,0.054796177893877,0.0291393473744392,-0.00211393646895885,-0.0179955661296844,-0.0196893066167831,-0.0127649838104844,0.0221676584333181,0.0540454499423504,-0.0645169094204903,-0.0652169063687325,0.0327523872256279,0.048180527985096,-0.0200786497443914,-0.0405599288642406,0.03393866…
0.014,-0.0028,-0.0349,-0.0047,9e-04,-0.00715913530439138,-0.011176960542798,0.015649164095521,0.0331613831222057,0.0173323322087526,-0.0848220214247704,-0.0572251304984093,-0.00166825472842902,0.0219966694712639,0.00652802223339677,0.0256618689745665,0.024138018488884,-0.103802531957626,0.0579503662884235,-0.021380802616477,0.00788923073559999,-0.0282470416277647,-0.0644767880439758,0.06074040010…
0.0137,-0.0073,0.0189,0.0046,0.0311,-0.0183506701141596,0.0363355576992035,0.0609143450856209,-0.0304658208042383,0.035321407020092,0.0410341359674931,-0.029233306646347,0.0980384573340416,-0.0384106151759624,0.0586412139236927,0.0370371341705322,-0.00607168534770608,0.002949392888695,-0.0262803565710783,-0.0018682589288801,0.0583299398422241,-0.0492057800292969,-0.0260050650686026,0.035437799990…
0.0136,-0.0121,0.0142,0.0044,0.0138,0.00993155129253864,0.000260935397818685,0.00850063376128674,0.0231403075158596,0.0783623903989792,-0.0506363250315189,-0.0588640198111534,-0.027412686496973,0.0101923923939466,0.0470410734415054,0.0712111964821815,0.00374472164548934,0.00476328982040286,0.00563447596505284,0.00662148697301745,0.0340964607894421,-0.0546673126518726,-0.00135015323758125,0.008334…
-0.0948,-0.0111,0.0043,-0.0013,0.0079,0.0362386293709278,-0.0495038032531738,-0.000324228662066162,0.0255073495209217,-0.00184328726027161,-0.0219707079231739,0.0221284721046686,0.0560136288404465,0.0490377731621265,-0.0258529614657164,0.0975940227508545,0.0148718170821667,0.00317836855538189,0.135530889034271,-0.0645461976528168,0.0542248710989952,-0.0609285086393356,0.0401562601327896,0.0772468…
-0.0979,-0.0161,-1e-04,0.0076,-0.0113,0.00417126063257456,-0.0302206985652447,0.00418536690995097,-0.060673650354147,-0.0434475168585777,-0.03494468703866,-0.011035954579711,0.046453308314085,0.00128492503426969,0.0292996987700462,0.0693869665265083,0.0587195307016373,0.00750555610284209,0.152310326695442,-0.0367755629122257,0.0884594619274139,-0.0173123218119144,0.0501263029873371,0.055855490267…
0.0148,-0.0063,0.0092,0.0153,-0.0223,-0.00958802178502083,0.0460820645093918,0.0235195383429527,-0.0654786303639412,0.049615278840065,-0.038959164172411,0.0988569334149361,0.0114453127607703,0.0291284956037998,0.0313636586070061,0.0239323768764734,0.0370992422103882,-0.0107398964464664,0.00207357830367982,-0.00105605751741678,0.00424960581585765,-0.0625173598527908,0.0169102288782597,0.0073756719…
0.0146,-0.0029,0.0083,-0.0054,0.0273,-0.01266501378268,-0.0178256165236235,0.00410651788115501,-0.00352052482776344,0.000779649883043021,-0.0534541718661785,-0.0246290117502213,0.0397128909826279,-0.0427900180220604,0.0515649504959583,0.0340497232973576,-0.0380241312086582,-0.0225801672786474,-0.0163637474179268,-0.0449780188500881,0.0381635874509811,-0.0272106323391199,-0.00094694527797401,0.026…
0.0148,-0.0045,0.0194,-0.0017,-0.0346,0.0251799635589123,-0.00668292166665196,0.0236300099641085,0.0128838429227471,0.0853494480252266,7.93573999544606e-05,-0.05588473752141,-0.0193417277187109,-0.049192737787962,0.0724719911813736,0.0328574068844318,0.0441912487149239,-0.021506005898118,0.0199738014489412,0.0207213759422302,0.0225792974233627,-0.0631245151162148,-0.0122249955311418,0.08604492992…
0.0136,-0.0057,0.0038,0.0116,0.0019,-0.0237911194562912,0.00310483993962407,0.0163711030036211,0.026559866964817,0.0284979492425919,0.0441070944070816,-0.0179866831749678,0.0074966293759644,-0.00988066289573908,0.0674346163868904,-0.046845693141222,-0.0453677326440811,0.0304494332522154,-0.0241770539432764,0.0216156225651503,0.124784648418427,0.00324569339863956,-0.00823071505874395,-0.0140793379…
0.008,-0.0016,-0.1416,0.0131,-0.0096,-0.0226445235311985,-0.0106478948146105,0.00511184660717845,0.0379318334162235,-0.0403644181787968,-0.0123852295801044,0.00368259055539966,-0.0460958145558834,0.010836691595614,0.0250453744083643,-0.00895870011299849,0.00468320166692138,-0.0656192600727081,0.0333544425666332,0.00552658690139651,0.049615103751421,-0.0185166858136654,0.0170872192829847,0.0555885…
0.0148,-0.0019,0.0132,-0.015,0.0175,-0.0228794477880001,-0.0437924154102802,0.00528648821637034,0.0330743081867695,-0.00968883279711008,-0.0823796838521957,0.0375347584486008,0.0369074903428555,0.0116195902228355,0.0116784619167447,0.00479561975225806,0.0370281003415585,0.0101193133741617,0.0515046529471874,0.0329694226384163,-0.00487411860376596,-0.0224467944353819,0.0220485795289278,-0.04713078…
0.0157,-0.0067,0.0019,-0.0157,0.0014,0.00440506776794791,0.0654452741146088,0.0308749880641699,-0.0472917668521404,-0.0810601562261581,-0.0730317160487175,0.0686382427811623,-0.00286468397825956,0.0165389105677605,-0.0326798669993877,-0.00218742014840245,0.00209047994576395,-0.00962031446397305,-0.0410534739494324,-0.0107455318793654,-0.0244139581918716,-0.000249410339165479,-0.0657725632190704,-…
0.0149,-0.006,0.013,0.0166,0.0504,0.0106213046237826,0.00325685529969633,0.0227084495127201,0.0263527221977711,0.0599542409181595,-0.00413464056327939,0.0485903173685074,-0.0849432498216629,0.00340330181643367,0.0491177625954151,-0.0134564554318786,0.0389781333506107,0.0736184939742088,0.0156004233285785,0.000705690588802099,0.0479292050004005,0.00121752778068185,-0.013805840164423,-0.02489761821…
0.0137,-0.0019,0.0203,0.0049,-0.1042,0.0309645440429449,-0.0205201003700495,0.0151222357526422,-0.0517413318157196,-0.0679131150245667,-0.0626594871282578,0.000613228476140648,0.0146314958110452,0.0294129382818937,0.0121012004092336,0.00771936494857073,-0.0673240795731544,0.0169027969241142,-0.00296527938917279,-0.000169383725733496,-0.0242530778050423,0.0644100904464722,-0.0620411671698093,-0.04…
0.0126,-0.0041,0.0225,-0.0016,0.0085,0.0125119658187032,-0.0287755895406008,-0.0262319892644882,0.0196567233651876,-0.00992152653634548,0.024267828091979,0.0314479321241379,-0.0254373364150524,0.0487402267754078,-0.0491820052266121,0.0448756627738476,0.0563082061707973,0.0585836097598076,-7.3636845627334e-05,0.0231475662440062,0.0778501778841019,0.0822318270802498,0.0197520088404417,0.03400703892…
0.0075,3e-04,-0.1604,0.0124,0.0202,0.0301973801106215,-0.0290847960859537,-0.0010275524109602,0.00811585690826178,0.0119077982380986,-0.00100239808671176,0.016310952603817,0.0219697318971157,0.0151397828012705,0.026665547862649,0.0333532765507698,0.02996208332479,0.0258343387395144,-0.0380682498216629,0.0437411442399025,0.0399289056658745,0.0596197955310345,-0.0228697713464499,0.0369723811745644,…
0.0151,-0.0023,0.0287,-0.0043,0.0214,-0.0175125431269407,0.00304815662093461,-0.0189521182328463,0.0254387687891722,0.00420008227229118,0.0179676990956068,0.00545495469123125,-0.05434774979949,0.0170736480504274,0.0205828752368689,-0.000931461458094418,-0.0821660533547401,0.0189856700599194,0.0167414210736752,-0.0125671410933137,0.0953286662697792,0.0912604629993439,-0.00925609469413757,0.0447848…
0.014,-0.006,0.0331,0.017,-0.0895,0.0216331370174885,-0.0135272182524204,0.0275869183242321,0.0547962859272957,0.0194499529898167,0.0596557557582855,0.00752712227404118,0.0148085951805115,0.00368130183778703,-0.0317991673946381,0.0514652766287327,0.0308069232851267,-0.0367330275475979,-0.00443026656284928,-0.0202958080917597,-0.0044273603707552,-0.0543163120746613,-0.042118277400732,0.05437579378…
0.0142,-0.0045,0.0061,0.0036,-0.0299,0.00923841912299395,-0.0207370147109032,0.0150512782856822,0.0392646752297878,-0.0415282063186169,-0.0949550718069077,0.00474331248551607,0.0193107519298792,0.026264114305377,-0.00404648389667273,-0.0194088295102119,0.0338258594274521,-0.0795680731534958,0.00882077123969793,0.0491805858910084,0.0675968900322914,0.00557303708046675,-0.0334290526807308,-0.026236…
0.0157,-0.0079,0.0254,0.0198,-0.0816,-0.0234787687659264,-0.012706988491118,-0.0137249398976564,0.0112941460683942,-0.00807779468595982,-0.0555016733705997,0.0360021069645882,-0.0132408086210489,-0.0422646887600422,0.0096737090498209,0.00864043645560741,0.00807882193475962,-0.0538965538144112,0.0288200993090868,0.031989648938179,0.0851232632994652,-0.0223381072282791,0.00904360320419073,0.0417838…
-0.0949,-0.0132,-0.0041,0.0011,-0.0037,-0.000762503128498793,-0.0457318089902401,-0.0262690950185061,0.0336022153496742,0.0298216287046671,0.0691609978675842,0.0135631412267685,0.0025627794675529,0.0066461986862123,-0.0604587979614735,0.0291599929332733,0.0730160549283028,0.0633353814482689,0.0107723502442241,-0.00928638223558664,0.0604930259287357,-0.0543731674551964,0.00567743554711342,0.028626…
0.0151,-0.0049,-0.0044,-0.01,0.0318,-0.0458975285291672,-0.0338084064424038,0.0105040865018964,-0.0149019146338105,-0.00781508162617683,0.0100717544555664,0.00960578955709934,0.0324297174811363,-0.0232885181903839,0.0182386580854654,0.0148249678313732,-0.00580351753160357,-0.0450943782925606,-0.0235713310539722,-0.0160801876336336,0.0438502281904221,0.014455801807344,-0.0253956131637096,-0.046908…
0.0161,-0.0077,0.0368,-4e-04,0.0392,0.00479897856712341,-0.00631854683160782,-0.00399722438305616,-0.0304014533758163,-0.028784828260541,-0.0239635426551104,-0.0338956825435162,-0.000708714185748249,-0.0349141024053097,-0.0325478576123714,-0.0133178969845176,0.0382706820964813,0.0940168723464012,0.00187082937918603,-0.0344380885362625,0.0457444489002228,0.0848254039883614,-0.00921745877712965,-0.…
0.0143,-0.0061,0.0142,3e-04,0.0081,-0.00902726408094168,0.0309307295829058,0.0366804227232933,-0.00737770646810532,-0.00483267195522785,0.0259722657501698,0.0478624776005745,0.0678260996937752,0.0518570691347122,0.012913160957396,0.0524748563766479,0.0519002415239811,-0.0542560704052448,0.0543638728559017,-0.0262196157127619,0.0509025231003761,0.0568935461342335,0.0381484292447567,0.0326639451086…
-0.1007,-0.0096,0.003,-0.0011,-0.0059,-0.00839734636247158,-0.0400022715330124,0.0684779584407806,-0.0210329480469227,-0.0609026849269867,-0.0133413141593337,-0.0440805219113827,0.075696736574173,0.0612231194972992,-0.0112466672435403,0.0108297932893038,0.00267299637198448,-0.02788888476789,-0.00528431171551347,-0.00904401298612356,0.031431507319212,0.000305503403069451,-0.082886777818203,-0.0083…
0.0143,-0.0055,0.0082,-0.0035,0.017,0.0404447093605995,0.00747026409953833,0.0144646698608994,0.0452469550073147,-0.012663965113461,0.0569167248904705,0.0269484352320433,0.00228059943765402,-0.0330349542200565,0.0626659393310547,-0.0276836398988962,0.0316543839871883,0.0397838950157166,0.00745130330324173,0.0252545140683651,0.0595670640468597,-0.0350317396223545,-0.0287701040506363,0.048900723457…
-0.1079,-0.0163,0.006,0.0066,-0.0102,-0.0326501242816448,0.00874045863747597,0.0110637675970793,0.00988221913576126,0.0398569889366627,-0.0186668783426285,-0.0379314534366131,0.00481313560158014,0.00555521855130792,-0.00248154485598207,-0.0556186661124229,0.0131029905751348,-0.0432432033121586,0.0335501469671726,-0.0236986931413412,-0.0366187803447247,0.0342904254794121,-0.0843644589185715,0.0023…
0.0143,-0.0101,-0.0026,-0.0178,0.0163,-0.00449043419212103,-0.0132830077782273,0.0409938991069794,0.0200384967029095,0.0222920887172222,-0.0445736236870289,-0.0919170081615448,0.000291009637294337,0.00188990170136094,0.0579508431255817,-0.0444938167929649,-0.0348022989928722,-0.0371687449514866,0.0459893569350243,0.00825987197458744,0.015756880864501,0.0162918232381344,-0.0169730912894011,-0.0248…
-0.0831,-0.0129,0.0107,0.0032,-0.0042,-0.0171429309993982,0.0155789870768785,0.0383373573422432,-0.0447600670158863,0.026403333991766,0.0756919458508492,-0.0311578717082739,-0.0319451093673706,-0.0145773570984602,-0.0322220399975777,0.0129866283386946,0.0509862117469311,0.0281590931117535,0.0786024257540703,-0.0681232362985611,-0.00387827074155211,0.135224431753159,-0.0915037244558334,-0.03756899…
0.0158,-0.0019,0.0102,-0.0011,0.0032,0.0214400049299002,-0.0509861782193184,0.00361389783211052,-0.0184750501066446,-0.0343197882175446,-0.0486796833574772,-0.0225189551711082,-0.0371937155723572,-0.0122291818261147,-0.0457687675952911,0.0406643785536289,-0.00137499324046075,-0.0465239360928535,-0.0348442122340202,0.00347842625342309,-0.028513228520751,0.0920598804950714,-0.0974876806139946,0.024…
0.0148,-0.0052,0.0201,-0.009,0.0281,-0.0431553162634373,-0.0759887397289276,0.043247926980257,-0.00213267561048269,-0.0282301567494869,0.0469059087336063,0.0078412052243948,-0.165117233991623,0.0830147489905357,-0.0037461428437382,0.054934736341238,-0.0936406925320625,-0.0686629414558411,-0.0704631805419922,-0.00203590304590762,0.0156919714063406,0.0545313023030758,0.00145739258732647,-0.09856930…
0.0071,-2e-04,-0.1421,0.0056,0.0176,0.0203050542622805,-0.00910019688308239,0.0114421099424362,0.0281181298196316,-0.0503638796508312,-0.0337450727820396,-0.0212334357202053,-0.000396812072722241,-0.0280584264546633,-0.0174206960946321,-0.0169392228126526,0.0689252018928528,0.00611619837582111,0.045881275087595,0.0202962122857571,0.0062216711230576,0.0159129351377487,-0.0846845135092735,0.0416757…
-0.0916,-0.0197,0.0105,0.0103,0.0044,0.0140903983265162,-0.0613797642290592,-0.00892063789069653,-0.0123813282698393,0.0121927242726088,-0.00430885842069983,0.00560372928157449,-0.0192551910877228,0.0603830330073833,-0.0208246186375618,0.0696675181388855,0.0288675297051668,0.0753844752907753,0.0692792013287544,0.0480152405798435,0.047208733856678,-0.0116435755044222,0.0898882895708084,0.023801498…
0.0144,-0.0039,-0.0079,-0.0074,0.0076,-0.0205125566571951,0.0188864152878523,0.0178104192018509,0.0203682780265808,0.0243605636060238,-0.00229929387569427,-0.0543184280395508,-0.0515352636575699,0.0773030072450638,-0.0125682316720486,0.0223846193403006,-0.00735990377143025,-0.101693376898766,-0.0153912883251905,-0.047755740582943,0.0592939779162407,-0.00433377223089337,-0.0905368626117706,0.04333…
0.0155,-0.0037,0.0101,0.0029,-4e-04,-0.0504944026470184,-0.0201575346291065,-0.0117533076554537,-0.0214091949164867,0.00845228228718042,-0.0367002002894878,0.0392988845705986,-0.00235068215988576,0.0387289635837078,-0.0132384253665805,-0.0227964874356985,-0.00159259000793099,0.0303694140166044,-0.0173375885933638,-0.0636961087584496,-0.0151435732841492,-0.0613040998578072,-0.0410213731229305,0.11…
-0.0257,-0.005,2e-04,0.0049,0.0085,-0.0585150681436062,-0.046980943530798,0.00159565662033856,-0.0165379103273153,0.0126891452819109,-0.0398866645991802,0.0788848176598549,-0.00167582160793245,0.0283267702907324,-0.0618665851652622,-0.041438851505518,0.0288486331701279,0.0164111685007811,-0.0140939867123961,-0.00852499902248383,-0.0628280714154243,-0.0503014288842678,0.0113330986350775,0.03266320…
0.0137,-0.0094,-0.0038,0.0188,0.0127,-0.0401040315628052,-0.00529510481283069,-0.000321881292620674,0.027033619582653,0.00851904135197401,0.0405355766415596,-0.021799448877573,-0.040034431964159,0.0131039107218385,-0.00441584596410394,0.0687339007854462,-0.0264316834509373,-0.0548955984413624,-0.0227173697203398,0.010248196311295,0.0245735980570316,0.0113614564761519,-0.00411384180188179,0.022689…
0.0147,-0.0061,0.0183,0.0089,0.0175,0.000732222688384354,-0.0161017421633005,0.00759197771549225,0.0338487066328526,-0.00388028146699071,-0.0512727871537209,-0.0208095666021109,0.0142230475321412,-0.0154760088771582,0.0251390226185322,-0.000642464030534029,-0.0222251694649458,-0.0608065612614155,0.0402662865817547,-0.020736176520586,0.0173579659312963,0.0189535040408373,-0.0100167514756322,0.0295…
0.0141,-0.0044,0.0167,-0.0056,0.0105,-0.00498049193993211,-0.0155541226267815,-0.0217032376676798,0.014457437209785,-0.0130668822675943,-0.0299680475145578,-0.0136640816926956,0.0258454065769911,0.0375502519309521,0.035995289683342,0.0396480783820152,-0.0718748643994331,-0.0698762089014053,0.0244981050491333,0.0657889172434807,0.111563965678215,0.0118549540638924,0.0179411992430687,0.048872891813…
0.0147,-0.004,-4e-04,-0.0186,0.0092,0.0364313833415508,-0.0215547885745764,0.0329525880515575,0.0242243967950344,0.0131932348012924,0.0408086031675339,0.0138767389580607,0.0763941332697868,-0.020246921107173,-0.0467693954706192,-0.0111362393945456,-0.0299047287553549,-5.81719214096665e-05,-0.00153859239071608,-0.0791732743382454,0.000635196687653661,-0.1113121509552,-0.0137358186766505,-0.0148686…
0.014,-0.0068,0.0161,-0.0015,-0.0103,-0.0231654066592455,-0.022288741543889,-0.00382512644864619,0.00665576616302133,-0.0233763605356216,-0.0611676797270775,-0.0264703258872032,-0.00643891235813498,-0.0101843820884824,0.00217813136987388,-0.0674243122339249,0.0170086305588484,-0.0551794208586216,0.0387515611946583,0.0605002269148827,0.0431650057435036,0.0376408770680428,-0.0360970497131348,0.0241…
0.0147,-0.0084,0.0078,0.0103,0.0417,0.0154236378148198,0.00093211280182004,-0.0063242120668292,-0.0263365302234888,-0.0129809128120542,0.0623985566198826,0.0384288690984249,0.00512041617184877,0.0215742327272892,0.00823763199150562,-0.0173557214438915,0.0249249078333378,-0.0174922291189432,-0.0274559203535318,0.00794829335063696,-0.00829098466783762,0.0476546511054039,-0.0665823370218277,-0.01985…
0.0072,-0.0013,-0.1406,0.0074,-0.0025,0.0331618674099445,-0.0141554092988372,0.00384343857876956,-0.00830104388296604,-0.00643611513078213,0.0115002496168017,0.0577265247702599,-0.038914330303669,0.0229028891772032,-0.00839690864086151,-0.0361658595502377,0.0690465196967125,-0.0145865734666586,-0.0341246649622917,0.00974606815725565,-0.0527371689677238,-0.0275935977697372,-0.0653995722532272,0.11…
0.015,-0.0033,0.0114,0.0163,-0.0485,-0.0126621285453439,0.0323508121073246,0.0382435359060764,-0.00664818705990911,0.0116763263940811,0.0587755888700485,0.0266484282910824,0.0412092655897141,-0.0721924379467964,-0.0833913534879684,0.0654842704534531,0.062849372625351,0.00432839803397655,-0.0366029553115368,0.032021377235651,0.0784725472331047,0.0158563330769539,0.0229734089225531,0.04279466345906…
0.0135,-0.0052,-0.0049,0.0077,0.0057,0.0188581570982933,-0.0573715716600418,-0.0341014079749584,-0.024273281916976,0.0205386262387037,0.0234772674739361,0.0606565773487091,0.0392066836357117,0.031369399279356,0.0256641693413258,0.0096764825284481,-0.0435716137290001,-0.0162273198366165,-0.000351117632817477,-0.0187085308134556,-0.0233288817107677,0.0396752692759037,0.0113366488367319,-0.000855148…
0.0146,-0.0076,0.0263,-0.0031,-0.0171,0.0195808485150337,-0.00588026596233249,-0.00148748571518809,0.0110780531540513,0.0612358599901199,0.015735013410449,0.060413159430027,-0.0167278982698917,-0.0373421795666218,0.0163517873734236,0.00654940074309707,-0.0446577928960323,-0.00961848814040422,0.0450803637504578,-0.01997478492558,-0.0516378805041313,-0.0397802889347076,-0.0135003533214331,-0.014459…
-0.1052,-0.0168,-0.0102,-0.0034,-0.0228,0.0138993104919791,-0.0563155263662338,-0.0475834384560585,0.00387219502590597,0.0160109028220177,0.00239443546161056,0.0066012442111969,-0.0114722419530153,0.0737161114811897,-0.0761843249201775,0.067405067384243,0.0219465475529432,0.0620675384998322,0.00986902415752411,-0.0387153327465057,0.0266922824084759,0.040886502712965,0.128664553165436,0.0200878251…
0.0145,-0.0066,0.0217,0.0154,0.0146,0.00411238893866539,-0.0217241141945124,0.024803277105093,0.0280504301190376,-0.0204566512256861,-0.0375311300158501,-0.0482417494058609,0.0638289451599121,0.0133352084085345,-0.00897076260298491,0.0368044339120388,-0.107145331799984,0.00983778294175863,-0.0133772306144238,0.072465717792511,-0.0538655780255795,0.0785087049007416,0.03330148011446,-0.036383070051…
-0.0883,-0.0143,0.0085,0.003,0.0059,-0.00394440582022071,0.0463996715843678,0.0128761706873775,-0.0452602803707123,0.0263661108911037,-0.0504680201411247,0.0473734065890312,-0.0434312522411346,0.020836478099227,0.00225616991519928,-0.0277128424495459,0.0407397001981735,-0.0374120622873306,0.0926377847790718,-0.00250057596713305,-0.0169072076678276,0.0808709710836411,-0.0569385625422001,0.02903181…
0.0159,-0.003,0.0053,0.0026,0.0265,0.0144027201458812,-0.0211207959800959,-0.0380998067557812,-0.0111296065151691,-0.00317558390088379,0.0597140528261662,0.0807744935154915,0.00333253154531121,0.0286377556622028,-0.00990633945912123,0.00975941400974989,-0.0621407553553581,-0.01128089427948,0.0017883867258206,0.0603900402784348,-0.0496158711612225,0.0306157432496548,-0.00714646093547344,-0.0343036…
0.0148,-6e-04,0.0457,0.0113,-0.037,-0.0082955239340663,-0.00380914239212871,-0.0127615258097649,-0.025362191721797,-0.0507750399410725,0.0330653339624405,-0.0100577306002378,-0.022691311314702,-0.00984310917556286,-0.0731974318623543,0.061067208647728,0.0713094398379326,-0.0259258840233088,0.00130919506773353,-0.0346766300499439,0.0476064756512642,0.0767295733094215,-0.0245249513536692,-0.0092540…
0.0144,-0.0077,0.013,-0.0068,0.0107,0.0272157993167639,-0.0281799864023924,0.0324648395180702,0.022699037566781,-0.00824941881000996,0.0157326310873032,-0.0165718365460634,-0.012764822691679,-0.029132355004549,-0.0287087932229042,0.00874981936067343,0.0873827561736107,-0.0901154801249504,-0.0636959448456764,0.0300277750939131,-0.0381624661386013,-0.0177351385354996,-0.0558526031672955,0.040450140…
0.0153,-0.0056,0.0066,-0.0104,0.0183,-0.0703671053051949,-0.0171628184616566,-0.0089418264105916,-0.00499386619776487,-0.0255358144640923,0.0851898193359375,-0.064119279384613,-0.029771126806736,-0.0826962664723396,-0.00227654888294637,-0.0196732487529516,0.00109845551196486,-0.00194492982700467,-0.0845342129468918,-0.0291270241141319,0.029639046639204,0.000477251596748829,0.00508670182898641,-0.…
0.0145,-0.0068,0.0083,0.0062,0.0257,0.0168601889163256,-0.0107720354571939,0.0132683543488383,-0.022463982924819,-0.0167833101004362,0.0838931575417519,-0.0609795637428761,0.0652740597724915,0.0499616041779518,0.00688858702778816,-0.0389746651053429,-0.00289487559348345,0.0384499579668045,-0.0485560186207294,-0.0552515797317028,0.0293539464473724,0.0993385165929794,0.0702673718333244,0.0630594417…
0.0136,-8e-04,0.0099,-0.0028,0.0053,-0.0461963266134262,-0.00885562039911747,-0.0143128018826246,0.00478908745571971,0.0159861408174038,0.0668537393212318,-0.0486846975982189,0.0126608889549971,-0.00598022108897567,0.0269688460975885,-0.0454251356422901,-0.0339120030403137,-0.0672650039196014,-0.0415040850639343,-0.0182091984897852,0.0296992119401693,0.0260625202208757,-0.00879005994647741,-0.027…
0.0138,-0.0108,0.0118,-0.0054,6e-04,0.027363246306777,0.0531510263681412,0.00857266969978809,-0.0203743558377028,-0.0676361992955208,0.0342874117195606,0.0545912943780422,-0.121748171746731,-0.000222551840124652,0.0194895062595606,0.0544620081782341,0.0119083831086755,-0.0294788386672735,-0.108659587800503,0.0163439605385065,-0.00861333683133125,-0.0900916010141373,-0.0983412563800812,0.020889878…
0.0089,-0.0035,-0.1092,0.0057,0.0045,0.0305140372365713,0.00838413927704096,-0.0353930480778217,0.0051752501167357,-0.025589631870389,0.00972607731819153,-0.0552277378737926,0.00426545273512602,-0.046392310410738,0.00879943650215864,0.0159384794533253,0.0851203501224518,-0.0388955697417259,-0.0041111009195447,-0.0146720567718148,0.0066777435131371,0.0020008054561913,0.01150425337255,-0.0527932159…
0.0152,-0.008,0.023,-0.0103,0.0145,-0.00153661717195064,0.0389601960778236,-0.0262927208095789,0.03089907951653,-0.0175246316939592,0.00691691040992737,-0.0423250049352646,-0.0896374955773354,-0.000995399313978851,-0.00822971202433109,-0.0284104123711586,0.0357293039560318,-0.0093147661536932,-0.041891161352396,0.0027175834402442,0.119417265057564,0.0114571424201131,0.0524796396493912,-0.03005362…
0.0141,-0.0031,0.0222,-0.0032,0.0237,-0.0259214527904987,-0.00902369990944862,0.000102480051282328,0.00411186227574944,0.0536969639360905,-0.0126032996922731,-0.0641515478491783,-0.0316104702651501,-0.09608393907547,0.0135386940091848,-0.0107429008930922,-0.0315039232373238,-0.0341401137411594,0.00898041389882565,-0.0334414541721344,-0.00323157571256161,0.038410197943449,-0.0503064282238483,-0.02…
0.0146,-0.0031,-0.0015,-0.003,0.0056,0.00618793955072761,0.00618020538240671,0.016273021697998,-0.0512048378586769,-0.02239222638309,-0.0198013316839933,0.0278546214103699,-0.0495102889835835,-0.00296573876403272,-0.0264349412173033,-0.0152600994333625,-0.0118738701567054,-0.0355019271373749,0.0201081540435553,-0.0325518511235714,0.00564368814229965,0.0856035798788071,0.00106118572875857,-0.07189…
0.0147,-0.0057,0.0162,-0.017,0.0325,-0.0335916206240654,-0.0348203554749489,-0.0161783900111914,0.0330640450119972,0.0529103986918926,-0.026606198400259,0.0277152583003044,-0.00880412477999926,-0.0382438786327839,0.00209251744672656,0.00758775975555182,0.0178488679230213,-0.0257440339773893,-0.0105402171611786,-0.0612224340438843,0.0625143572688103,-8.22686997707933e-05,-0.0565284080803394,-0.048…
-0.1001,-0.008,-0.0015,-0.0103,-0.0058,-0.0348958000540733,0.0119141926988959,0.0184674486517906,0.0293148625642061,0.00594869907945395,-0.0453496277332306,-0.0315542854368687,-0.0132290935143828,-0.067422479391098,0.0297617595642805,-0.0180262457579374,0.0423840284347534,0.00624387711286545,-0.00139399734325707,-0.00381181668490171,-0.0117587838321924,-0.0280287358909845,0.03234738484025,0.08440…
0.0137,-0.0034,0.0049,0.0132,0.0152,-0.0254409778863192,0.0129881231114268,-0.0547999031841755,-0.0134488539770246,-0.0412613973021507,0.0148321539163589,-0.0190240927040577,0.0332967899739742,-0.039764616638422,0.024174140766263,-0.0089400839060545,-0.0365085862576962,-0.0354172736406326,-0.0165403839200735,-0.0536203235387802,0.0696825012564659,0.0354799143970013,-0.00969665311276913,0.04445999…
-0.0583,-0.0045,0.0191,-0.0048,-0.008,-0.0323397479951382,-0.00415512453764677,0.00452431011945009,0.00964399054646492,-0.0229508206248283,-0.0350224003195763,-0.00466777430847287,0.0150653617456555,-0.0140440389513969,0.00831717345863581,-0.00785036012530327,0.0479957200586796,-0.0412797220051289,0.0602839477360249,-0.0825947672128677,-0.0568139888346195,-0.0161323789507151,-0.00347600318491459,…
0.0155,-0.001,0.0048,-0.0022,0.0326,-0.0536127649247646,-0.058228112757206,0.00793880317360163,0.000581422122195363,-0.0230602789670229,0.00186534505337477,0.00421913154423237,-0.0299381129443645,-0.0108497971668839,-0.0392644591629505,0.00580868078395724,0.00402602786198258,-0.0212629791349173,-0.0724978670477867,-0.0117188803851604,-0.0149400597438216,-0.0301882941275835,-0.0643803253769875,0.0…
0.0152,-0.0082,-0.0046,0.0015,0.0173,-0.042914841324091,-0.0451048761606216,-0.0206933282315731,-0.0137937497347593,-0.00391304632648826,-0.0408473014831543,0.00583363883197308,0.0234595499932766,-0.0689450055360794,-0.0128671796992421,0.0827320367097855,-0.0277771819382906,-0.0400834195315838,-0.0365209579467773,0.0109336385503411,-0.0182464476674795,-0.00107941345777363,-0.0563907586038113,-0.0…
0.0153,-0.0057,0.0394,0.0016,-0.0081,-0.0366233848035336,-0.0267230849713087,0.011780833825469,0.00300006382167339,0.0797374993562698,0.00605017878115177,-0.0509617850184441,-0.00714850425720215,0.0575555451214314,0.0133370766416192,-0.000992923625744879,0.0248045772314072,0.0132199889048934,-0.0580551624298096,-0.00203550443984568,0.0280123557895422,0.0123446900397539,-0.076523095369339,0.008992…
-0.0853,-0.0079,-0.0018,-0.019,-0.0022,0.00601226929575205,-0.0251869056373835,0.0203535482287407,0.0184136424213648,-0.00903193280100822,0.00873623415827751,0.0313360430300236,0.03429014980793,-0.0446886867284775,-0.0233826767653227,0.0633229613304138,0.047155287116766,-0.0122366100549698,0.0571701750159264,0.0414215065538883,-0.0481651127338409,0.0730296522378922,-0.0528369545936584,0.031448245…
0.0153,-0.0078,0.0171,0.0059,0.0115,-0.0603094026446342,-0.0245717838406563,-0.0173856243491173,-0.0151124307885766,-0.00838014949113131,0.0285562984645367,0.0369718186557293,0.0094144381582737,0.0154606755822897,-0.0309831760823727,-0.0440426208078861,-0.0176580604165792,0.0245504416525364,0.0440009720623493,-0.0674147009849548,-0.0389446578919888,-0.0144486464560032,0.0298946388065815,0.0378364…
0.0159,-5e-04,0.0375,0.0184,-0.0447,-0.0384451672434807,-0.00593798700720072,0.0161844529211521,0.00586679112166166,-0.0359178967773914,0.037691492587328,-0.0218071267008781,-0.0136041324585676,0.0112261222675443,-0.0608557090163231,-0.00591436307877302,0.0615618042647839,0.0805426985025406,0.0313552729785442,0.0151755809783936,-0.0290524456650019,0.0103711951524019,0.0343665704131126,-0.01066005…
0.013,-0.0042,-0.0206,-0.0156,-0.0024,-0.0374282449483871,0.0198633186519146,0.0118816811591387,-0.0427911058068275,-0.0261110328137875,0.00728829856961966,0.0309100653976202,-0.0554848276078701,-0.000255297840340063,-0.0371575728058815,0.0387643575668335,0.0648017227649689,0.0698679834604263,-0.0427318625152111,-0.0253564286977053,-0.00416865339502692,-0.0757692828774452,-0.0316790565848351,-0.0…
0.0159,-0.0065,-0.0024,-0.0011,0.0185,-0.0229107346385717,0.0172865949571133,-0.00882319360971451,0.0175903458148241,0.0154950711876154,-0.0145223326981068,-0.00268637808039784,-0.0114486142992973,-0.0604171305894852,-0.00644287653267384,0.0257800705730915,-0.0728678032755852,0.0215867254883051,-0.0208392981439829,0.0346743911504745,0.0251304358243942,0.104040719568729,-0.0759183317422867,0.05420…
-0.0734,-0.0101,0.0115,-0.0082,0.0249,-0.0238126032054424,0.0255309883505106,-0.0107948379591107,0.0189033132046461,-0.0421921275556087,-0.00396344857290387,-0.0204639062285423,0.0209962800145149,0.00247336644679308,0.0297907721251249,-0.039462111890316,-0.0258920323103666,0.0300898142158985,0.00406072940677404,0.0430681519210339,0.0219135843217373,0.00842087529599667,-0.0217334739863873,0.069976…
0.0154,-0.006,0.0068,0.0029,8e-04,0.0314376763999462,-0.0316383503377438,-0.0354123972356319,0.0217526499181986,0.016343517228961,0.0427802056074142,0.0611471123993397,0.00769049348309636,0.0701331794261932,0.00425087055191398,0.0364254601299763,-0.0551433339715004,-0.00955173466354609,0.0122847864404321,0.0172237157821655,-0.0121993590146303,0.00432424014434218,0.0162505842745304,-0.026058670133…
0.0144,-8e-04,0.0139,-0.0102,0.0142,0.0258957371115685,0.0154745513573289,-0.0127878552302718,0.00617404468357563,-0.0288427621126175,-0.00195765728130937,0.0189301762729883,-0.010751492343843,-0.00359784532338381,-0.0482905954122543,-0.0514419712126255,-0.00935015827417374,0.0216407869011164,0.0434041097760201,0.0732884407043457,0.00095258723013103,0.0373203977942467,-0.0378781892359257,-0.05914…
0.015,-0.007,0.0084,0.0069,-0.0078,-0.00361072341911495,0.0244941338896751,-0.0223571229726076,0.00297822058200836,-0.0377714782953262,-0.0164802018553019,-0.0342715419828892,-0.0477421507239342,-0.0339055061340332,-0.0659054070711136,-0.00554357096552849,0.018021397292614,0.0327865816652775,-0.0102879973128438,0.0119631020352244,0.0125936344265938,0.00640509556978941,-0.00555901182815433,-0.0579…
-0.1043,-0.0127,-0.0043,0.0056,0.0141,-0.0167558398097754,-0.0057176616974175,-0.00258848653174937,-0.0149072175845504,-0.0179539639502764,-0.0427929162979126,-0.048736996948719,0.0341250412166119,-0.00316578475758433,0.0399985797703266,0.0279148407280445,0.0215372461825609,-0.116206474602222,-0.0178944990038872,-0.0108407912775874,-0.0493153929710388,0.0273236464709044,-0.0103460717946291,0.0396…
0.0157,-0.0076,-0.0097,-0.008,0.0133,-0.0333684422075748,-0.0195855665951967,-0.043337494134903,0.0161301512271166,0.0225465148687363,-0.0310793109238148,0.0116279609501362,-0.0151273477822542,-0.0293289814144373,-0.0138830002397299,0.0208913534879684,-0.00196394207887352,-0.0212386734783649,-0.0501012653112411,-0.0388154610991478,-0.0138309840112925,-0.000327974150422961,-0.0168514735996723,-0.0…
0.0148,-0.0085,0.0125,-0.0026,0.0183,-0.000828468066174537,-0.00711037265136838,0.0100913252681494,-0.0482174642384052,0.0485835559666157,0.0529976598918438,-0.0381591804325581,-0.0889956057071686,0.0136793181300163,-0.00706407940015197,0.0204638782888651,-0.089937187731266,-0.0657986178994179,0.0113693065941334,-0.0366326980292797,-0.0157533548772335,-0.0337438583374023,0.0201371796429157,0.0036…
-0.0987,-0.0195,0.0031,0.0148,0.0022,0.00895112659782171,-0.0355814136564732,-0.0105891413986683,-0.0726534649729729,-0.0162261389195919,-0.029143838211894,-0.0201665069907904,0.0546603873372078,-0.00221247016452253,0.0167113225907087,-0.0296041388064623,0.0318899340927601,-0.00956476293504238,0.101667106151581,0.0130763780325651,0.0244727283716202,-0.00396886048838496,0.0164207089692354,0.058993…
0.0149,-0.0068,-0.0161,-0.0064,-0.0157,-0.0202738717198372,-0.0185395274311304,0.0566274672746658,0.017546346411109,0.0100723132491112,-0.0563186630606651,-0.0248632449656725,-0.0102233737707138,-0.0346577651798725,0.007368303835392,0.0133581506088376,-0.038046557456255,0.00123009039089084,0.0856693834066391,0.064661331474781,-0.0593261383473873,0.0553179569542408,-0.0321278385818005,-0.022490462…
0.0125,-0.0068,0.0241,0.0198,0.0098,-0.0398462265729904,-0.0200102590024471,-0.0546918101608753,0.0306228622794151,0.0118801416829228,-0.0277368240058422,0.0448518618941307,-0.0329931415617466,0.00720338430255651,-0.0535956174135208,0.0310920160263777,0.0617273524403572,0.00599959772080183,-0.094967857003212,-0.0160945933312178,0.018375501036644,-0.0143945869058371,-0.00738668674603105,0.03178577…
0.0073,0.006,-0.1548,0.0089,-0.0198,0.0341896936297417,-0.00164705060888082,-0.0107100084424019,0.0298132766038179,-0.00745027884840965,-0.0275339744985104,-0.037616029381752,-0.0345939472317696,-0.0114490296691656,0.00591883948072791,-0.00317630986683071,-0.0256570689380169,0.00455046677961946,0.0566670261323452,0.0520141497254372,-0.0485814996063709,0.0283310320228338,-0.0149454101920128,-0.042…
-0.0934,-0.0143,0.0089,0.0064,0.001,0.0233494937419891,-0.00533441873267293,-0.0120287649333477,0.0220586266368628,0.0505017675459385,0.0873035863041878,0.0550119243562222,-0.0191551093012094,0.0170474294573069,0.0247575305402279,0.0345716737210751,0.0339083299040794,0.0299388449639082,-0.0391926839947701,-0.00103186047635972,0.0247991885989904,-0.0181604977697134,0.0212035197764635,0.01206174865…
0.0134,-0.0047,-0.0111,-0.0098,0.0208,0.00465803872793913,0.0239021331071854,0.092376321554184,-0.00706742750480771,0.00595051189884543,0.0411653779447079,0.0776422321796417,-0.066103495657444,0.0663058534264565,-0.0134991118684411,0.066552571952343,-0.0896112322807312,-0.0952342227101326,0.0906574055552483,-0.0799970105290413,0.0527940504252911,-0.0976092517375946,0.0719251781702042,0.0318976156…
0.0134,-0.0088,0.0044,0.0052,0.0148,0.0152396252378821,-0.0469661094248295,0.0176946856081486,0.027941282838583,-0.0049182097427547,0.0183307006955147,0.00230049318633974,-0.000637602934148163,-0.0236732121556997,0.00452985521405935,-0.0218688789755106,0.0376377105712891,0.0474911704659462,0.0433158315718174,0.129492208361626,-0.0460129119455814,-0.0123867932707071,-0.0391157045960426,-0.01923223…
0.0118,5e-04,-0.0678,0.0063,0.0326,-0.0192147307097912,0.0295207444578409,0.0480497144162655,-0.0887711867690086,-0.0179891791194677,0.0132472105324268,0.00462058093398809,0.0594208985567093,0.0359713435173035,0.0662524476647377,0.0122894216328859,0.0138234030455351,-0.0154771581292152,-0.118471533060074,0.0163067020475864,-0.0501010380685329,-0.0605659522116184,-0.0785452127456665,0.020978998392…
-0.0245,0.2918,0.0227,0.121,0.0376,0.0137377260252833,0.0338012538850307,0.0378671996295452,0.0103572513908148,0.0650153458118439,-0.0317858420312405,-0.0391607582569122,-0.0435718409717083,0.0630920454859734,-0.0522273071110249,-0.011198085732758,0.021179124712944,0.0262609478086233,-0.0157700758427382,0.000963359780143946,-0.00661412486806512,0.0178706161677837,-0.0134825771674514,-0.0117783201…
0.0111,-0.0048,-0.0795,-0.0113,0.01,-0.0249923709779978,0.00962380319833755,-0.0140190841630101,-0.0331335589289665,0.0549949444830418,-0.0159422494471073,0.0461053885519505,0.0226961262524128,0.0825227275490761,0.0335495844483376,0.0509015619754791,0.0423880517482758,0.0659897699952126,-0.0327980518341064,-0.0611072555184364,-0.147107914090157,-0.0267152227461338,-0.0749216601252556,-0.008195901…
0.0137,-0.0048,0.0171,-0.0016,-0.0138,-0.0499202385544777,0.00458518043160439,-0.00735184317454696,0.044326476752758,-0.00525692105293274,-0.00089449348160997,0.0253823772072792,-0.042806513607502,-0.0189359821379185,-0.0182890016585588,-0.00512554217129946,0.0162304360419512,0.0239287726581097,-0.0415824726223946,0.07310701161623,-0.0359274931252003,-0.00357982818968594,-0.0235761497169733,0.027…
0.0135,-0.0053,-0.0058,0.0014,0.0087,-0.0264133624732494,-0.00570914568379521,-0.0333819389343262,0.00735025946050882,-0.00495011918246746,0.0443016402423382,-0.0620457157492638,-0.0518819503486156,-0.0658230111002922,0.0231218412518501,0.017542589455843,0.00420427089557052,-0.0141512462869287,-0.0196350272744894,-0.0326997190713882,-0.0442745201289654,0.0231118146330118,-0.0300959330052137,-0.08…
-0.0867,-0.0132,-0.0062,0.0046,0.0054,0.0145330419763923,0.0502762347459793,-0.00514472695067525,0.0274725370109081,-0.0187169685959816,0.0197556558996439,0.0222818534821272,-0.0703527256846428,0.0924279168248177,0.00926938001066446,-0.0155015401542187,-0.114592336118221,-0.0195538345724344,-0.0673230215907097,-0.0304057728499174,0.0798418372869492,-0.0969944223761559,0.0327465571463108,0.1479022…
0.0107,-0.0026,4e-04,-0.0015,0.0112,-0.0473677441477776,-0.0207966230809689,0.00447689229622483,0.0323772393167019,0.0181527435779572,0.00799285806715488,0.0557769127190113,0.00453820591792464,0.00478452863171697,-0.0530423820018768,-0.0102316336706281,-0.0387204140424728,-0.0164908207952976,-0.0364769026637077,0.0929835960268974,-0.0194044318050146,-0.0664482638239861,0.0223957598209381,-0.00948…
0.0154,-0.0093,0.0107,-0.0038,-0.0083,-0.0482053756713867,0.00759195629507303,0.00905075948685408,0.0287070609629154,0.0158998630940914,-0.0450477451086044,-0.000539293221663684,-0.0303418785333633,0.0006823391886428,-0.0311281867325306,0.0430009178817272,0.0192750412970781,-0.00538578629493713,0.0204020421952009,-0.0203347355127335,-0.0565629974007607,-0.0301155708730221,-0.0484695993363857,0.16…
0.0139,-0.0097,0.0067,-0.0144,0.0296,-0.045150775462389,-0.0705385804176331,-0.0325805209577084,0.0468583628535271,-0.00836915150284767,0.00650579575449228,0.00653994828462601,-0.0960369631648064,-0.00282870489172637,0.00787636917084455,0.059899590909481,0.0604756213724613,-0.0506682507693768,0.0594870410859585,0.0359727703034878,-0.0639137774705887,-0.0175459329038858,-0.0384701453149319,0.09953…
0.0145,-0.0093,0.0327,0.0056,0.051,-0.00984073616564274,0.0357789881527424,-0.0824761316180229,0.0540212281048298,-0.0706168413162231,0.0477627962827682,0.026442738249898,0.0152512807399035,-0.0367077440023422,0.0662844255566597,0.000375731004169211,-0.0442979112267494,-0.0413759686052799,0.0531696975231171,0.0489524938166142,-0.0815074741840363,0.0191511064767838,0.0396198555827141,-0.0688439086…
0.0106,0.0037,-0.0116,-0.0239,-0.0036,0.0444948673248291,0.0515282601118088,0.0329652577638626,0.033219039440155,0.064569003880024,-0.0679109767079353,0.0303939003497362,0.0196782182902098,0.022969564422965,0.0315318219363689,-0.0217406209558249,-0.0576239675283432,0.00198967033065856,0.0537405870854855,0.0164711475372314,-0.0109626539051533,-0.0144536700099707,-0.0228099767118692,0.0067062606103…
0.0109,-0.0031,-0.0767,0.012,0.002,0.0328741744160652,0.0177527572959661,0.016587883234024,0.00783818960189819,-0.0252868440002203,0.0173507630825043,0.0328783467411995,-0.0642155781388283,-0.0357569605112076,-0.0536473281681538,0.00528689566999674,0.0375811830163002,-0.0262306071817875,0.0597891956567764,0.0214332025498152,0.000880736159160733,-0.0329511389136314,-0.0194594133645296,0.1143429949…
-0.024,0.2897,0.0133,0.1111,0.0262,-0.0317983813583851,0.0120214391499758,-0.0293659940361977,-0.0563190653920174,-0.0948779359459877,-0.058952983468771,0.00166714529041201,0.0743314102292061,-0.0284049119800329,0.0315011851489544,-0.0559470765292645,-0.0309151746332645,-0.0322520881891251,0.0249535627663136,-0.0425279922783375,0.00588057702407241,0.0145617034286261,0.0117734661325812,0.061078548…
0.0138,-0.0056,0.0067,0.0275,-0.0057,0.0263457708060741,0.0290592312812805,-0.0218443833291531,0.0437160357832909,-0.0194029305130243,0.0792678892612457,0.0198360905051231,-0.00296861468814313,0.0701936632394791,0.0149853471666574,0.00400336505845189,-0.0772291868925095,0.00432297214865685,0.0214709080755711,-0.0158589240163565,0.0330909416079521,0.0281268674880266,0.00974360760301352,0.018573496…
0.0141,-0.0083,0.0026,0.015,0.0228,-0.0287332702428102,-0.0373782925307751,-0.0323532968759537,0.00416628085076809,0.0184638742357492,0.0090012913569808,-0.0419054552912712,0.0541309528052807,-0.0236142240464687,0.112592600286007,0.0273255556821823,-0.0375535897910595,0.0827005803585052,0.0897380635142326,0.0585414469242096,-0.00180340034421533,-0.00933901220560074,-0.0681437253952026,0.116816267…
-0.0898,-0.012,0.0067,0.0028,0.0143,0.0293170139193535,-0.02472859993577,0.0341793671250343,-0.02305793389678,-0.0147885233163834,0.0893654897809029,-0.0207900702953339,0.0136209242045879,-0.0486703552305698,0.0789461806416512,0.0476457998156548,-0.0554002523422241,0.065745122730732,-0.0503466986119747,-0.0186112131923437,0.0426346845924854,0.00248485151678324,-0.0041447514668107,0.07953909039497…
-0.0941,-0.0131,0.0034,0.0074,-0.0088,0.0376677922904491,0.0066638900898397,-0.00817754399031401,-0.0362878255546093,0.015788309276104,-0.0355731695890427,0.0252009611576796,0.0517349764704704,-0.00513843074440956,0.0095704197883606,0.00126454117707908,0.0628951415419579,0.0241043269634247,0.00123915169388056,-0.0497423820197582,-0.0027047055773437,-0.0786057859659195,-0.00298353191465139,0.03782…
0.0145,-0.0059,0.0096,0.0145,0.0263,-0.0288903079926968,0.0535027608275414,0.025411507114768,-0.0683011561632156,0.0195885244756937,0.0602556131780148,-0.0338458567857742,0.017929382622242,-0.0112658860161901,-0.0240500047802925,-0.10391216725111,0.0362205319106579,0.0608559511601925,0.017155921086669,-0.000963438418693841,0.0309659279882908,-0.0574015267193317,0.109589822590351,0.056885905563831…
0.0135,-0.0064,-0.0041,0.002,-0.0016,-0.0504116378724575,-0.032075971364975,-0.00438407342880964,0.0612303353846073,0.0529643781483173,-0.0223863739520311,0.0899567976593971,0.00610543973743916,0.0638587400317192,-0.0317907892167568,-0.0981978476047516,0.114090450108051,0.0510112941265106,-0.0527840852737427,0.0230758246034384,-0.0151837011799216,-0.0627836287021637,-0.0585719794034958,-0.0219394…
0.0091,-0.0024,-0.1295,0.0143,-0.0224,0.0332920998334885,-0.00646042730659246,0.0294457543641329,0.041034534573555,0.0394691973924637,0.0847000703215599,0.0740400925278664,-0.120659932494164,0.0108295930549502,-0.00537708261981606,0.0172420740127563,0.021410433575511,-0.0190013255923986,0.0607877038419247,0.0289458129554987,-0.0209005381911993,0.000875510449986905,-0.0705377608537674,-0.039414670…
0.0142,-0.0078,-0.0021,-7e-04,0.0151,0.00871147215366364,0.00393838994204998,-0.0307796467095613,-0.0108430003747344,0.0318394713103771,-0.00618730578571558,0.0219264235347509,-0.0442145280539989,0.0141383856534958,-0.0481062382459641,0.0187912248075008,0.053174152970314,0.0186848063021898,0.0313833504915237,-0.0151760848239064,-0.0374750532209873,0.00651486357674003,0.00162980007007718,0.0924961…
0.0147,-0.0048,-6e-04,0.0135,0.0029,0.0446083694696426,0.0129208797588944,-0.00813134294003248,0.0159611403942108,0.066393755376339,-0.016898674890399,0.0372697003185749,0.0181868281215429,0.0253059938549995,-0.000975795497652143,-0.0208427272737026,-0.0103442510589957,0.00943230744451284,-0.00507763680070639,0.0154707571491599,0.022435050457716,0.00986465439200401,-0.137506127357483,-0.105130165…
0.014,-0.0074,-0.0128,0.0014,0.0086,-0.0570688918232918,-0.0244603808969259,-0.0304469019174576,0.00394150381907821,0.0347699150443077,0.00242346106097102,-0.0247016493231058,-0.0263065025210381,-0.0351007021963596,-0.0135344713926315,3.47687746398151e-05,0.00253785587847233,0.0462704338133335,0.0986952409148216,0.0602303892374039,0.0420801006257534,-0.0917952358722687,-0.056067880243063,-0.05017…
0.0148,-0.0085,0.0074,-0.0139,0.0379,-0.0292687453329563,-0.000885899062268436,0.0387369878590107,0.00665570655837655,-0.038326520472765,0.0135269369930029,0.0407049655914307,0.00704851094633341,0.0123962890356779,-0.027587529271841,0.00965526513755322,-0.0147081557661295,-0.0142774051055312,0.0435535535216331,0.0817203521728516,0.0179135706275702,-0.00774200400337577,0.0212411843240261,0.0039015…
0.0139,-6e-04,0.006,0.0275,-0.02,0.0540738590061665,-0.00867268163710833,0.00926747545599937,-0.0398410484194756,0.0549722090363503,0.0238739047199488,0.00301518803462386,0.0223937667906284,-0.0342433378100395,0.0422843173146248,-0.0065738195553422,0.0368005596101284,-0.0270019955933094,0.00519980490207672,0.0247999876737595,0.0227090902626514,0.00701531255617738,-0.0094406483694911,0.03539480268…
-0.0966,-0.0143,-0.0172,2e-04,-0.0012,0.0533194653689861,0.00348046026192605,0.0335909500718117,0.0102555053308606,-0.00190442986786366,-0.0484822690486908,0.00845234747976065,0.032397698611021,-0.0650131776928902,-0.0117195881903172,-0.00126196641940624,0.0653759613633156,-0.025441849604249,-0.0449717678129673,0.031803585588932,0.0133896563202143,-0.0526319220662117,0.0418193750083447,0.07415844…
0.0146,-0.0037,0.0209,0.0036,0.021,0.0440154485404491,-0.0190501846373081,0.0329018048942089,0.0338091775774956,0.00730611616745591,-0.0311829783022404,0.0401158258318901,-0.0089305154979229,-0.0502929352223873,-0.0178471300750971,-0.0275409463793039,0.0481622442603111,-0.00502150831744075,-0.0222637951374054,0.0891136229038239,-0.00337113440036774,-0.0392471477389336,0.0537643134593964,0.0372200…
-0.0998,-0.0125,0.0128,0.021,-0.0015,-0.0149414846673608,0.015960518270731,0.045911330729723,0.00611328147351742,-0.025451947003603,-0.00851858407258987,-0.0555255971848965,0.0611339174211025,-0.0363062843680382,0.0545267499983311,-0.0386353507637978,0.00687112798914313,-0.0444203428924084,-0.0572227947413921,-0.0273218639194965,0.0184519775211811,-0.0122888693585992,0.0809480994939804,0.06729601…
0.0146,-0.009,0.0158,0.0135,0.0366,0.00610559619963169,-0.031808715313673,-0.00272666290402412,-0.0136325405910611,-0.0667066052556038,0.0282058399170637,0.00752171501517296,-0.030153525993228,-0.0301225446164608,-0.0411514081060886,-0.0290026254951954,0.00504969246685505,-0.00320011633448303,-0.0498175956308842,0.0165379717946053,0.0560338795185089,0.0831198394298553,-0.0148723749443889,0.013279…
0.014,-0.0044,0.0082,-0.0119,0.0331,-0.0444466732442379,0.0112451417371631,-0.00684446422383189,-0.028230682015419,0.0620622895658016,-0.00398127362132072,-0.0258547756820917,-0.0135752176865935,-0.0133555270731449,0.0210594348609447,-0.079945296049118,-0.0447447150945663,-0.033481452614069,0.0192022901028395,-0.0552618615329266,0.0197513476014137,0.00254164496436715,-0.00240926793776453,0.034130…
-0.1106,-0.0155,-0.0038,-0.0045,-0.0102,0.0289521422237158,-0.0010604279814288,-0.00957857444882393,0.0181830115616322,-0.00981119647622108,0.0207463260740042,0.0944570004940033,0.0772998556494713,-0.0290322806686163,0.0224784668534994,0.0138583239167929,0.0210015531629324,0.0510700345039368,-0.0138155203312635,-0.0648280680179596,-0.00052861007861793,-0.0140228318050504,0.0414701476693153,0.0226…
-0.0217,-0.0089,0.0094,0.0102,0.0211,-0.0564322248101234,-0.0339620411396027,-0.0981289148330688,0.0614987351000309,-0.00275330734439194,-0.0530123077332973,-0.0417600534856319,-0.0253326985985041,-0.0719412192702293,0.0635996237397194,-0.0497238822281361,-0.0519931837916374,-0.0782983303070068,0.0625089183449745,0.110277146100998,0.0449722930788994,0.000721513875760138,0.0755119696259499,0.06257…
0.014,-0.0072,-0.0016,-7e-04,0.0127,-0.00120588298887014,-0.00713800638914108,0.0667078793048859,-0.0205049328505993,0.0358694419264793,0.108337387442589,-0.0453630164265633,0.0227511189877987,0.010827231220901,0.0695873647928238,0.0129536455497146,-0.0014070279430598,-0.00405630050227046,0.00335964793339372,0.0460072606801987,-0.0221411641687155,0.0830047503113747,-0.00679060257971287,0.06815824…
0.0136,-0.0102,0.001,0.0111,0.0037,-0.0113733718171716,0.0643550902605057,-0.0612215399742126,0.046384759247303,0.0187084618955851,-0.0221105925738811,-0.0682885050773621,-0.0311527978628874,-0.0291606076061726,-0.0142762558534741,0.042292445898056,0.039746068418026,-0.0127582829445601,-0.0214183442294598,0.0877740830183029,0.000979519682005048,-0.101352155208588,-0.00412703352048993,-0.005143343…
0.015,-0.0078,0.0276,0.017,0.0219,-0.0347621478140354,-0.010415019467473,4.5094930101186e-06,0.00168300641234964,0.0151364644989371,-0.0341020002961159,-0.0394803211092949,0.00555700808763504,0.0120465625077486,-0.0123881846666336,-0.0174337532371283,-0.0126260062679648,-0.0539450123906136,0.0198097992688417,0.0891726538538933,0.0859729200601578,0.0139549905434251,0.0339980386197567,0.00725078163…
0.0154,-0.0085,0.0164,-0.0036,0.0378,0.0408343411982059,0.0041939178481698,0.0226044841110706,0.0196815393865108,-0.027340903878212,-0.0318091660737991,0.0227810926735401,-0.0405502878129482,-0.0501134432852268,0.0110290702432394,-0.0425592586398125,-0.0487334504723549,0.00943933613598347,0.0644281953573227,0.0246281716972589,0.0204091779887676,-0.0458830930292606,-0.0198818929493427,-0.098383441…
0.0135,-0.003,-0.0154,-0.0039,0.0184,0.0306389033794403,-0.0143022937700152,0.00849008373916149,0.0186458453536034,0.0703080371022224,0.00542279658839107,0.0587116368114948,0.0344941541552544,-0.0140638798475266,0.0514290295541286,0.0130939269438386,-0.0711097195744514,0.0494928285479546,0.0389502048492432,0.0754385590553284,-0.00161519565153867,0.0334259420633316,0.0170900728553534,0.08475292474…
0.0149,-0.004,0.0215,-0.0127,0.0282,-0.0385493561625481,-0.0237208846956491,0.00975732784718275,-0.0178081579506397,0.0214799698442221,-0.0415045768022537,-0.0338087044656277,0.0165413804352283,0.00408973917365074,0.0734822005033493,-0.00854142010211945,-0.0314963832497597,0.00710150087252259,0.00699695711955428,0.00711286719888449,0.0685176774859428,-0.0140083394944668,0.0520107112824917,0.05671…
0.0137,-0.0022,-0.0015,-0.0128,-0.0098,0.0160001832991838,-0.0383863747119904,-0.0815119221806526,-0.0709069222211838,0.10593605786562,0.0363474562764168,0.0997178480029106,0.0397230163216591,0.0404072143137455,0.00320619461126626,-0.0125961750745773,-0.0295548755675554,0.0713575035333633,0.0661633685231209,-0.0265135765075684,-0.0815048813819885,-0.0871248841285706,-0.0166944097727537,0.00019022…
0.0126,-9e-04,-0.0182,0.0186,0.0198,0.0158854629844427,0.00705870380625129,-0.0419110991060734,0.0733226388692856,-0.00396193424239755,0.0806508436799049,0.00191407068632543,-0.028859032317996,-0.00626377202570438,-3.47400928149e-05,-0.0328757204115391,0.052536379545927,-0.121277697384357,-0.0115971881896257,0.0401430688798428,-0.0755362808704376,0.0425548627972603,-0.0650429278612137,0.028444774…
0.0149,-0.0065,0.0167,-0.0067,0.0151,-0.0161162763834,-0.0129049038514495,-0.0308697205036879,0.00923479907214642,0.024241978302598,-0.0492964237928391,-0.013959321193397,-0.047377310693264,-0.0102405613288283,0.093205988407135,0.0385267697274685,0.033287301659584,-0.0791931971907616,-0.0554951801896095,-0.0665691196918488,0.0557376928627491,-0.0788834691047668,0.0429467782378197,0.08732788264751…
0.0143,-0.004,0.0122,-0.0061,0.0133,-0.0382566563785076,-0.00938219670206308,0.0263441484421492,-0.0194453112781048,0.0276492480188608,-0.0119550731033087,-0.00128988840151578,-0.0146457310765982,0.0331856682896614,0.0468464903533459,-0.0791923254728317,-0.0609634295105934,-0.0524610914289951,-0.0295263286679983,-0.0278738792985678,0.0163032151758671,0.0183325000107288,0.0279970802366734,0.077892…
0.0095,-0.0045,-0.0853,-5e-04,-0.0089,0.0120439855381846,0.0521901585161686,0.00330800516530871,0.000156659429194406,0.00903903599828482,-0.0494358167052269,0.00946342665702105,-0.0301279462873936,-0.0124433627352118,-0.00874613504856825,-0.0453551560640335,-0.111252076923847,-0.0953468754887581,0.0299129337072372,-0.0804213434457779,-0.0763117745518684,-0.0482088066637516,0.0360922068357468,0.03…
0.015,-4e-04,0.0354,0.0279,-0.1152,0.0175218172371387,-0.00126238144002855,-0.0120507264509797,0.0337769575417042,0.0248666889965534,0.0298181474208832,-0.0662446692585945,0.0145631320774555,0.0604448281228542,0.00824343599379063,0.0710373669862747,0.0456628724932671,-0.0229464806616306,-0.0497572980821133,-0.0531964972615242,0.010646915063262,0.00813039299100637,-0.0564543046057224,0.00359605043…
0.0153,-0.0062,0.0207,0.0012,0.0348,-0.00394351594150066,0.0455921031534672,0.00606511672958732,-0.0442459620535374,0.033398374915123,-0.038090355694294,6.3232277170755e-05,-0.0653020218014717,-0.0209649242460728,0.0393050871789455,0.0752817615866661,-0.0260329134762287,0.122297085821629,-0.0925486162304878,0.0264682024717331,0.079826757311821,-0.0640505701303482,-0.0363475047051907,-0.0558393597…
0.0136,-1e-04,0.0169,0.0042,-0.0041,0.0194243770092726,-0.00165755557827652,0.0114523191004992,0.0113818179816008,-0.0549127832055092,0.0324986949563026,0.00460051745176315,-0.0489389486610889,-0.00743583822622895,0.0288279987871647,0.0722295865416527,0.0501275695860386,0.108788676559925,0.00617031566798687,0.013775946572423,0.0396577380597591,-0.0666356757283211,-0.0220160838216543,-0.0688364356…
0.0149,-0.0058,0.01,-0.0073,0.0567,0.013976102694869,0.000563489506021142,-0.0360727719962597,0.0423919856548309,0.0222273152321577,0.00464775785803795,0.120682157576084,0.0911379382014275,0.00704092346131802,0.00585323991253972,-0.0218708738684654,0.0200915280729532,0.0506336688995361,-0.00104037555865943,-0.0642665475606918,0.0563495084643364,-0.0322632938623428,0.117729902267456,0.043220598250…
0.0148,-0.006,0.0201,2e-04,0.025,-0.0267290826886892,0.0479891002178192,0.019703121855855,-0.0435055457055569,-0.0170161016285419,0.0203831382095814,-0.00374073744751513,0.00608318112790585,-0.0076601579785347,-0.00193930056411773,-0.0248843431472778,-0.0123959872871637,-0.0262858960777521,-0.0797669813036919,0.0205964725464582,-0.0600467585027218,-0.0347568169236183,-0.045860294252634,0.06551115…
0.0145,-0.006,0.011,-0.0075,0.0148,-0.021924152970314,-0.00287931505590677,0.0240491572767496,0.0313034020364285,-0.0398330427706242,-0.0458184294402599,0.00156789692118764,0.0699226036667824,0.0292393825948238,-0.0120723163709044,0.047536563128233,-0.03921839594841,-0.0243645012378693,0.00748865073546767,0.0939123257994652,-0.0350101962685585,-0.0577420890331268,-0.064129464328289,0.100775294005…
0.0158,-0.0059,0.0079,-0.0092,0.0102,0.0182197745889425,-0.0129043404012918,0.010320414789021,-0.0387688353657722,0.0108875874429941,-0.0499773435294628,-0.0136093180626631,-0.0210864003747702,0.0220251008868217,-0.0203314404934645,0.0121070109307766,0.0616954974830151,-0.0241901520639658,0.0595954209566116,-0.022264564409852,-0.0407703332602978,0.0278826840221882,0.0500579848885536,0.09756559878…
0.0147,-0.006,-0.0298,-0.0062,0.0057,0.0447182133793831,0.0137831130996346,-0.0193212553858757,-0.0495445691049099,-0.0383047126233578,-0.0632018446922302,-0.0195915903896093,-0.0381032787263393,0.0757343024015427,0.00319608813151717,-0.0604616291821003,-0.00269682263024151,-0.0907809063792229,-0.0033655574079603,-0.0143439872190356,-0.0136608676984906,-0.0348948985338211,0.0236572977155447,0.022…
0.0046,0.0575,0.0358,-0.1361,0.0018,0.019297368824482,-0.0263413395732641,0.0138921933248639,0.121113076806068,0.0460460409522057,-0.0284995194524527,0.0216410458087921,0.0254654809832573,-0.0113263167440891,-0.0512100160121918,-0.0215101018548012,-0.0148294512182474,-0.0162346623837948,-0.0695386901497841,0.0301295723766088,0.029805501922965,-0.0123426392674446,0.107060432434082,0.06826315820217…
0.0065,0.0228,-0.1056,0.019,-0.0377,-0.0383631996810436,-0.0238426644355059,0.0463390611112118,0.0223390311002731,0.0369180850684643,0.0147247249260545,0.056735809892416,-0.069868341088295,-0.0155811123549938,-0.0478975027799606,-0.0226953309029341,-0.00831568893045187,0.0134205566719174,0.00622776709496975,0.00108175538480282,0.0641022846102715,-0.0369682833552361,0.0550184808671474,-0.012237125…
0.0144,-0.0046,0.0166,0.0097,0.0054,0.0253889821469784,-0.0317023172974586,-0.0217425655573606,0.0272594392299652,0.0585676729679108,0.00475664949044585,0.0343402586877346,0.0157445482909679,-0.039253331720829,-0.0352711901068687,-0.00244590011425316,0.0248524136841297,-0.00789461378008127,-0.0489002577960491,-0.0138841047883034,0.0191215425729752,-0.0199921708554029,0.00220011826604605,0.0392390…
-0.0688,-0.0116,-0.0083,0.0063,-0.0024,-0.0202876757830381,-0.00873128324747086,0.0176228284835815,-0.0215666480362415,0.0407667867839336,0.047109454870224,0.015393590554595,-0.0014998932601884,0.0187353882938623,0.0124452942982316,-0.027405571192503,0.000856537488289177,-0.0118987932801247,0.035165436565876,0.0476881340146065,0.0154202496632934,0.061291016638279,-0.0795234441757202,0.00033266440…
0.016,-0.0091,0.0392,-0.0025,0.0089,0.0203586090356112,-0.0354541353881359,0.000998172676190734,0.0681742653250694,0.046879306435585,0.0208042785525322,0.05576391518116,0.00996051542460918,-0.0115732895210385,-0.0473640747368336,-0.0285149849951267,0.000419559306465089,-0.0225495416671038,-0.0298779122531414,0.00777655746787786,0.0917474702000618,0.025935597717762,0.0508685149252415,0.04770885780…
-0.0926,-0.0147,0.0197,0.0035,0.0049,-0.00923612434417009,-0.0069245733320713,-0.0435411669313908,0.0454296693205833,-0.0384135022759438,0.0147140435874462,-0.032317116856575,0.0242622625082731,-0.0434921756386757,-0.0547011084854603,0.0215164534747601,-0.0900968760251999,0.0163418632000685,0.0522363632917404,0.0102227265015244,0.0568315014243126,-0.0515367984771729,0.0472602285444736,-0.04468291…
-0.0213,0.0021,-0.0461,-0.0606,-0.0095,-0.0290550570935011,0.00474322075024247,0.0213183276355267,-0.00757481856271625,-0.0330439954996109,-0.0114138321951032,-0.00222628703340888,0.0397448912262917,-0.0336659587919712,-0.0117684807628393,0.0526548400521278,0.0587882734835148,0.00214502518065274,0.0327004604041576,-0.0553204417228699,-0.0260432865470648,-0.0210933685302734,0.0453710593283176,0.00…
0.0151,-0.0055,0.0012,-0.0052,-0.0012,-0.0423842780292034,-0.0444237105548382,-0.001322879223153,0.0297473445534706,-0.0367322899401188,-0.00517517188563943,0.039706714451313,-0.011280370876193,0.0304265525192022,-0.01895497366786,0.0509460642933846,0.0139195211231709,-0.000881794025190175,0.0631199106574059,0.0765325576066971,0.0135313142091036,-0.116629891097546,-0.0177407320588827,-0.026046555…
-0.1155,-0.019,0.0016,0.0181,0.0057,0.0134467808529735,-0.0244293063879013,-0.00412513595074415,0.00517995562404394,0.0266263503581285,-0.0247403979301453,0.0264202281832695,-0.0292510222643614,-0.0125491674989462,0.0313830599188805,-0.00212826393544674,0.0614361464977264,-0.0229049231857061,0.0671994611620903,-0.0713516101241112,-0.0742877796292305,-0.0317551903426647,0.04818095266819,0.03360390…
0.0141,-0.0062,-0.0143,0.0085,0.0079,0.0460756085813046,-0.0338760204613209,-0.000875819940119982,-0.0424656569957733,0.0720197334885597,-0.00963442400097847,-0.00972503609955311,-0.0413405820727348,-0.00950760766863823,0.00913604721426964,-0.0320382490754128,0.0145252961665392,-0.00580188538879156,-0.0363319925963879,-0.0273480974137783,-0.0313712134957314,0.00130461307708174,-0.0058286157436668…
0.0158,-0.0053,0.0236,0.0095,-0.0426,-0.00151571747846901,-0.0156044187024236,-0.0585063956677914,0.0111494958400726,-0.122936330735683,0.0188390873372555,-0.064524844288826,0.0297590810805559,0.0326343663036823,-0.0839695110917091,-0.0701347440481186,-0.0734343603253365,0.0745967105031013,0.0548439808189869,0.0275772269815207,-0.0382272191345692,-0.0887124389410019,0.0929664075374603,0.055221192…
0.0152,-0.0032,0.0056,0.0064,0.043,0.0328115783631802,-0.0316074155271053,-0.0125985573977232,-0.0381879173219204,-0.00144368119072169,-0.0416838377714157,0.00888586696237326,-0.0248983222991228,-0.0444622039794922,-0.00977146252989769,-0.0242662783712149,-0.0035097689833492,0.0153518337756395,0.00900070182979107,0.0344142839312553,-0.0253565143793821,0.00269790110178292,0.0118677541613579,-0.045…
0.0141,-0.0031,0.0019,0.0278,-0.125,0.0230809226632118,0.0250313077121973,-0.00624492391943932,-0.00172067317180336,-0.0322073809802532,0.0611418485641479,-0.0503643564879894,-0.10452838242054,0.0903312936425209,0.0151668014004827,0.040640190243721,0.0954333618283272,0.00169891817495227,0.0136479018256068,-0.0103832213208079,0.133187294006348,0.0137348584830761,-0.0252127759158611,0.0716797336935…
-0.0087,0.1042,-0.074,0.0232,-0.0633,-0.0557880997657776,-0.0128823332488537,-0.0583675652742386,0.0148602118715644,0.0170657746493816,0.0047816438600421,0.0531208105385303,0.0293178483843803,0.0165462512522936,0.014659677632153,0.063613660633564,0.0403883680701256,-0.0522704906761646,-0.0246006119996309,-0.0325638763606548,-0.0395806953310966,-0.0700095221400261,-0.0982942059636116,0.08071031421…
0.0151,-0.0031,0.0061,-0.0031,0.024,-0.0433540008962154,-0.035089984536171,-0.0906101316213608,-0.0221419855952263,-0.0243052672594786,-0.07778300344944,-0.0596028491854668,0.0289943926036358,-0.0104694906622171,0.0331664197146893,-0.0401305817067623,-0.020187160000205,-0.0642388239502907,-0.0284064337611198,-0.00316911423578858,0.0714517384767532,-0.0404220297932625,0.018637903034687,0.056977536…
0.0141,0.0018,0.0257,-0.0115,-0.0187,-0.0512305423617363,0.0182654857635498,-0.0616759397089481,-0.0449119061231613,0.00209448183886707,0.00944541115313768,-0.010108707472682,-0.0107992943376303,-0.0935930386185646,0.00756168132647872,-0.0236623231321573,-0.00771817052736878,0.0409014783799648,0.0379935018718243,0.0026986429002136,-0.0290822014212608,0.0211790315806866,0.00591171020641923,0.03252…
0.0145,-0.0025,-0.0091,0,0.0197,-0.0573627427220345,-0.0429339222609997,-0.0987771227955818,-0.0176634099334478,0.00669928453862667,0.0398259833455086,0.0492572598159313,0.0444574542343616,0.0332800596952438,0.0544775612652302,-0.0417583286762238,0.0361969284713268,0.0495762005448341,0.0457878671586514,0.0170786790549755,-0.0249303672462702,-0.0585432909429073,-0.0695897117257118,0.01783973164856…
0.0157,-0.0042,0.0144,-0.0209,0.0068,0.0474212802946568,-0.00563608063384891,0.0190892480313778,0.0302983205765486,0.00542665366083384,-0.0191783271729946,0.0526712983846664,0.016024224460125,-0.0409582145512104,0.048389483243227,-0.0420489124953747,0.030422005802393,0.0248919222503901,0.0253060925751925,0.0055784685537219,-0.00202625361271203,0.0331002548336983,-0.0201374813914299,-0.04492073133…
0.0133,-0.0072,0.0057,0.0029,0.0208,-0.0577306374907494,-0.0139566324651241,0.00295961392112076,-0.00234959367662668,0.0540764145553112,-0.0294350888580084,-0.00580251775681973,-0.0141337271779776,0.0209179893136024,0.0436071828007698,-0.0735374167561531,-0.00414958503097296,-0.035954624414444,-0.0257975943386555,-0.0326007157564163,0.0526127740740776,-0.104251831769943,-0.0509700290858746,-0.052…
0.0152,-0.0052,0.0251,0.0163,-0.0383,0.0219989139586687,-0.0310185458511114,-0.0385470539331436,-0.0331754311919212,-0.00972182303667068,-0.00277394149452448,-0.0570411831140518,-0.00735840667039156,0.0904672965407372,-0.0325979217886925,-0.0274831466376781,-0.0626407861709595,0.0314792767167091,0.0314216315746307,-0.006802371237427,-0.0596752464771271,-0.0620697140693665,-0.000382350699510425,-0…
0.013,-0.005,-0.0091,0.0033,0.024,-0.0198203399777412,0.00966978725045919,0.0523236282169819,0.00423427298665047,-0.000724845973309129,0.0726866945624352,-0.00191428617108613,0.0401847697794437,0.0174642484635115,0.00510626751929522,0.0167489442974329,0.0179441329091787,-0.0782392621040344,-0.091640867292881,-0.0186919439584017,-0.0428008176386356,-0.00796718057245016,-0.00207097013480961,0.01463…
0.0082,-6e-04,-0.1324,0.006,0.0199,0.039096649736166,0.0267255492508411,0.00282438518479466,-0.0670222789049149,0.0248480327427387,-0.0266595520079136,-0.031279020011425,-0.0221518464386463,0.0316741950809956,-0.07765843719244,0.0193089470267296,0.0121866846457124,-0.00856617093086243,0.0396177656948566,0.0378431268036366,-0.00820227712392807,-0.004893166013062,-0.0670666620135307,0.1080391258001…
0.0159,-0.0041,0.0223,-0.0032,0.019,-0.00230846041813493,-0.044651348143816,0.00029265254852362,0.0649125948548317,-0.0471165888011456,-0.0200346298515797,-0.0316155217587948,-0.0390622802078724,0.0541867278516293,-0.0334253236651421,-0.0273215509951115,-0.0888948515057564,0.0394533351063728,-0.00404813606292009,-0.0592796318233013,0.00676195416599512,-0.0150233907625079,-0.0543933436274529,0.014…
0.0145,-0.0037,0.0316,0.0136,-0.115,-0.0446988679468632,0.0174974463880062,-0.0114712258800864,-0.00332691241055727,0.0339606814086437,-0.0046220850199461,-0.0431812405586243,-0.0238353591412306,-0.0113937705755234,0.0185416024178267,-0.013508171774447,0.00408383458852768,-0.0975974500179291,-0.0403476916253567,0.0346278548240662,0.0553864240646362,-0.0302281379699707,0.0425994135439396,0.0434048…
0.0139,-0.011,0.006,-0.0106,0.0113,-0.0123148998245597,-0.0122562563046813,0.0136587619781494,-0.0347051210701466,-0.0392113327980042,-0.030636603012681,-0.029943285509944,0.0583171807229519,0.0221956372261047,-0.0274299532175064,0.0452936850488186,-0.00166427332442254,-0.0389308072626591,-0.0202816799283028,0.0158755630254745,0.0277523566037416,-0.0389857478439808,0.0381172522902489,0.0247266534…
0.0146,-0.005,-0.0124,-9e-04,0.0167,-0.0530525408685207,-0.0165884736925364,-0.0205928385257721,0.0454463437199593,0.0329833813011646,-0.0399243757128716,-0.010894613340497,0.0204535331577063,-0.0153584638610482,0.057734202593565,0.00446583703160286,0.0214934721589088,-0.0296588204801083,-0.065100371837616,0.0431611239910126,0.0211869962513447,-0.0486134439706802,0.0328581035137177,0.015758261084…
0.0142,-0.0062,-0.0182,-0.0067,0.0239,0.0211711078882217,0.00648081814870238,-0.0102368481457233,-0.00176033901516348,-0.122812151908875,0.0384957380592823,0.0902014523744583,-0.0505150966346264,0.0403335951268673,0.00930416863411665,-0.0299271158874035,0.0379900857806206,0.0774292349815369,-0.106895759701729,0.0420605801045895,-0.0206674858927727,-0.00304951635189354,0.0230571012943983,0.0270909…
0.0106,-0.0039,-0.0781,0.0083,-0.0011,-0.0435777306556702,-0.0224394667893648,0.00388329732231796,-0.0267922598868608,0.0106272744014859,0.0415693707764149,0.0273498855531216,-0.0105095710605383,-0.00391626032069325,0.0192980896681547,-0.024163730442524,-0.0390009470283985,0.0494655855000019,0.0944125056266785,0.00314946472644806,-0.00209212838672101,0.0120932227000594,0.0667457208037376,-0.00643…
0.0152,-0.0098,-0.0012,0.0117,0.0314,-0.0231271609663963,-0.030769769102335,0.0090495590120554,-0.0685236379504204,0.018766799941659,0.0387952364981174,0.0108776688575745,-0.010758675634861,0.0403603874146938,-0.0303904507309198,-0.0725990608334541,-0.0592891424894333,-0.0237605273723602,-0.0248254593461752,0.0775542110204697,-0.023157587274909,-0.0202667377889156,-0.0444325245916843,0.0498518683…
-0.0986,-0.014,0.0031,3e-04,-0.0144,0.0298481490463018,-0.0103053655475378,-0.0275667198002338,0.0135464100167155,-0.0177603252232075,0.0141475405544043,0.0517434887588024,0.0519503802061081,-0.033271100372076,-0.0245344862341881,0.0552850179374218,-0.0334205068647861,0.0702147409319878,0.0460223630070686,-0.0463024377822876,0.0114286504685879,-0.0838565677404404,0.0965308323502541,-0.05313827469…
0.0136,-7e-04,-0.0055,-0.016,0.0239,0.0394750349223614,-0.0424002557992935,-0.00352171901613474,-0.0222688894718885,0.0204362869262695,-0.038659580051899,0.00780234206467867,-0.021726418286562,-0.0735760852694511,-0.0058773523196578,-0.0227758456021547,0.0466048456728458,0.0191930718719959,-0.0799000561237335,0.0798952430486679,-0.0481528043746948,-0.038371853530407,0.0683282986283302,-0.03583383…
0.016,0,0.0549,0.0373,-0.1498,0.00346361310221255,-0.0017379333730787,-0.0936797708272934,0.0846906080842018,0.0516485795378685,0.0330765917897224,-0.1607376486063,0.0667746737599373,0.0581010021269321,-0.104450456798077,-0.0535561628639698,-0.00408299034461379,0.0665239915251732,0.0266753248870373,0.0715596303343773,-0.0410507507622242,-0.0945959761738777,0.0657864809036255,-0.0224407892674208,0…
-0.0953,-0.0064,6e-04,-0.0032,-0.0123,0.0125778261572123,0.0430622324347496,-0.011033053509891,0.116088010370731,0.0341352112591267,0.0196091216057539,-0.0794047489762306,0.0455990694463253,-0.0172586292028427,0.0532257370650768,0.00156397826503962,-0.0106629859656096,-0.0500577203929424,-0.0567542873322964,-0.0489205159246922,0.0745072662830353,0.112088479101658,-0.0160473380237818,-0.0098520070…
-0.0942,-0.011,0.0048,0.0029,0.0049,0.0113044120371342,-0.0113241793587804,-0.00250742258504033,0.00155530287884176,-0.127901911735535,0.0771973878145218,-0.00690777972340584,-0.0532404035329819,-0.0320586636662483,0.0263384934514761,-0.0333573445677757,-0.00020231821690686,0.0235395077615976,-0.0288329347968102,-0.00337674142792821,0.0483538806438446,0.0437978059053421,0.00515563646331429,0.0578…
0.0139,-0.0052,-0.0075,0.0067,-0.0485,-0.00687255663797259,0.0459509156644344,-0.00522142834961414,-0.0386694818735123,0.084790013730526,-0.0884352400898933,0.0418235287070274,-0.096604160964489,-0.00196140306070447,-0.0598806664347649,0.0499810837209225,-0.0130583709105849,0.0164334382861853,0.00991890765726566,0.0174713544547558,-0.00519083812832832,-0.0660961344838142,-0.0545970313251019,0.104…
0.0146,-0.0069,0.0144,-0.0107,0.019,0.01066152472049,0.000469076214358211,0.0152097744867206,0.0709119588136673,-0.00542212976142764,0.00847065262496471,-0.0134282018989325,0.0142095703631639,0.0417522676289082,0.0114001194015145,0.0070856399834156,0.0402278937399387,0.00995866116136312,0.00895995553582907,-0.0704013109207153,-0.0672282427549362,-0.0702994242310524,0.0644673109054565,-0.031062977…
-0.0241,0.2895,0.0209,0.113,0.0448,0.0394667610526085,-0.0132717089727521,-0.0495408549904823,-0.0430509448051453,-0.0371104031801224,0.0168916471302509,-0.019847622141242,0.0274296253919601,-0.0295839309692383,-0.0361519195139408,0.000337914912961423,0.00485792569816113,0.00478084897622466,0.000102730547951069,0.0236904975026846,-0.0443310104310513,-0.0406473018229008,-0.0510168150067329,-0.0667…
0.0148,-0.0071,0.0156,-0.0044,0.0142,0.0361972376704216,-0.0127087915316224,0.00226500490680337,-0.00502369971945882,0.0309755261987448,-0.0284894481301308,-0.0433474741876125,0.0415972247719765,0.0311653651297092,-0.0275445375591516,0.00453100865706801,0.010870442725718,0.0140608325600624,-0.0180735662579536,0.00155832525342703,-0.00958260893821716,-0.00732848141342402,-0.0163482818752527,-0.050…
0.0153,-0.0023,-6e-04,-0.0073,0.0298,-0.0237648077309132,-0.0389295518398285,0.0380464121699333,0.0251506138592958,-0.036661971360445,-0.0221683029085398,0.0581589415669441,-0.0286072716116905,0.0849858596920967,-0.0102198487147689,-0.0116798682138324,0.00795378629118204,-0.0718713253736496,0.0464551411569118,0.00322382221929729,0.0165600031614304,-0.00934633333235979,0.0255600120872259,0.0307347…
0.015,-0.0025,0.0377,-0.0159,0.0374,0.0428823195397854,0.0200914666056633,-0.0253335814923048,-0.0787407457828522,-0.0860880464315414,0.0435511581599712,-0.05970823392272,-0.0740509852766991,0.0519473254680634,-0.0490261949598789,-0.00949967280030251,0.0441752597689629,0.0673556253314018,-0.0452875383198261,0.128227233886719,0.0566121488809586,-0.0383038520812988,-0.0334976352751255,-0.0073644015…
0.0152,-0.0029,0.0217,0.0161,0.004,0.0340812206268311,-0.023283326998353,-0.0232415683567524,-0.00359799992293119,0.0685025975108147,-0.00677360594272614,0.022133857011795,0.0336372889578342,-0.012481551617384,-0.0316045843064785,-0.0253963116556406,0.025418359786272,-0.0221682377159595,-0.00191104877740145,0.0467495694756508,-0.0482823327183723,-0.0194427818059921,0.0312486086040735,0.0016491805…
-0.0235,0.0372,-0.029,-0.1345,-0.0056,-0.0421655178070068,0.0269588157534599,0.0184684116393328,0.0325904861092567,0.0249761007726192,0.018038934096694,0.0256286635994911,0.0450133979320526,0.038807924836874,-0.056368064135313,-0.00564378267154098,0.0629990696907043,-0.0263463519513607,0.00444480497390032,0.00181609927676618,0.0451579913496971,0.0177033860236406,-0.0574064925312996,0.037787429988…
0.0154,-0.0066,-0.0014,-0.0088,0.0137,-0.0173460282385349,-0.0136014390736818,0.0372786037623882,-0.0350389294326305,0.0326658152043819,0.0392302274703979,0.037374347448349,-0.007804193533957,0.0414507798850536,-0.0334206186234951,0.0313137844204903,0.0389748252928257,-0.0663271993398666,0.00650321552529931,0.0883049219846725,0.00472812401130795,-0.0506544038653374,0.00444129016250372,-0.05163267…
0.0153,-0.0043,0.0261,0.0185,-0.0032,-0.00763542484492064,0.0549117289483547,-0.0620963275432587,-0.00696269795298576,-0.0275510866194963,-0.0145183559507132,0.135023474693298,0.0377084091305733,0.0636050701141357,0.0128223365172744,0.02253158390522,-0.102659836411476,0.00596755975857377,-0.0564953051507473,0.0509439073503017,-0.097534067928791,0.0453430190682411,0.0591407269239426,-0.05156628042…
0.0132,-0.0032,0.006,1e-04,0.0263,-0.0243357736617327,0.0189202092587948,-0.007283641025424,0.0372445844113827,-0.0114952055737376,0.00122985197231174,0.0441308096051216,-0.0618262477219105,0.0533682554960251,0.0845085829496384,0.107009418308735,-0.00161238492000848,0.0582493506371975,-0.0737771019339561,-0.0337015427649021,-0.0470965877175331,-0.0730303749442101,0.0440302602946758,0.043993230909…
0.0127,-0.0046,-0.0078,0.0234,-0.0096,0.0284839756786823,-0.02586654946208,0.00651737581938505,-0.0192163772881031,-0.0252188444137573,0.0459452345967293,-0.0574606247246265,0.0461094416677952,-0.00852554757148027,-0.0357641354203224,0.00237542111426592,0.000557188875973225,0.0446454957127571,-0.0492996200919151,-0.0209416374564171,-0.058466698974371,0.00557919824495912,-0.0815738216042519,0.0565…
0.0152,-0.0073,0.0241,0.0048,0.0292,0.0207478050142527,-0.00886056758463383,0.0087426295503974,0.0126726180315018,0.0217745546251535,-0.0185851696878672,0.0849104076623917,0.0536069422960281,-0.0232897028326988,-0.0110035566613078,-0.00601268606260419,0.0430584475398064,-0.00386906252242625,0.00479822931811213,-0.0321085341274738,0.0395594462752342,0.0394994765520096,0.0306986514478922,0.05233890…
0.0157,-0.0068,0.0102,-0.0143,0.0109,0.0309135504066944,-0.0259326696395874,-0.0219631679356098,-0.00631663296371698,0.0298679042607546,-0.0184196271002293,0.0232414230704308,0.0331532694399357,-0.0409415401518345,0.0602581836283207,-0.0197909735143185,-0.00573716638609767,0.0016253711655736,0.022952351719141,-0.0241265818476677,0.0152106089517474,-0.00020275660790503,0.0191023349761963,-0.004535…
0.015,-0.004,0.0255,0.0073,0.034,0.0324589423835278,-0.00257606245577335,-0.00183475820813328,0.00210532476194203,0.0933037325739861,0.00378175266087055,0.0168947819620371,0.0552110187709332,-0.0167035311460495,0.090631790459156,0.0419378541409969,-0.118796564638615,0.115051031112671,0.120080068707466,0.0681174769997597,-0.00641133822500706,0.0259937439113855,-0.0551458410918713,0.119227066636086…
0.014,-0.0048,4e-04,0.0067,0.008,0.0121410759165883,0.0109952399507165,-0.00883924122899771,0.0678691640496254,0.0672860220074654,0.00278161582536995,0.037839625030756,0.0314921662211418,0.0036654828581959,0.00807146169245243,0.00742762861773372,-0.00320136244408786,-0.014392726123333,0.0187134221196175,-0.0508525408804417,-0.0191170293837786,0.0116118798032403,0.0380757190287113,-0.0172403510659…
0.0082,-5e-04,-0.1299,-5e-04,0.0087,0.0224130414426327,-0.00121986120939255,-0.0520448535680771,0.0925549045205116,0.0154583072289824,0.0441705845296383,-0.113001078367233,0.0717064812779427,0.0713817551732063,-0.13378019630909,-0.0569249652326107,0.00981898326426744,0.0302971974015236,0.0151023846119642,0.0744541063904762,-0.0228632353246212,-0.0547855049371719,0.00529610458761454,-0.03855559602…
0.0024,0.0212,-0.0087,-0.0665,-0.0143,0.052997462451458,-0.00354271265678108,-0.0162763893604279,-0.0326274409890175,-0.00137439544778317,-0.0160240139812231,-0.0500292629003525,0.0368344485759735,-0.0182523857802153,0.00357307307422161,-0.0397372134029865,0.0216508246958256,-0.00510036386549473,-0.0135921249166131,0.0568152777850628,-0.0190416481345892,-0.0541987195611,0.0396107770502567,-0.0072…
0.016,-0.0043,0.0311,0.0149,-0.1417,-0.0467200204730034,0.0343255549669266,0.0266455002129078,-0.0168205909430981,-0.0159892253577709,0.0115973437204957,0.0283030606806278,-0.000463831558590755,0.0548991486430168,-0.058813389390707,-0.0585477314889431,0.0235492754727602,0.115611299872398,0.0812922045588493,-0.064947098493576,0.0349943488836288,-0.0607150457799435,0.0489203073084354,-0.03346884250…
0.0032,0.0188,-0.1583,0.0058,-0.0199,-0.00945798028260469,0.0776663571596146,-0.0229781772941351,0.00882116053253412,0.0665045604109764,-0.0682205259799957,-0.00542804086580873,-0.108200170099735,-0.0461301989853382,0.0316780880093575,0.0213207937777042,0.0341330766677856,0.0320001840591431,-0.00382589618675411,-0.0418741814792156,0.0490956641733646,-0.0315063185989857,-0.0256345849484205,-0.0169…
0.015,-0.0064,0.0256,-0.0022,0.0209,-0.0210124291479588,0.00909728277474642,0.0453216023743153,-0.0503186546266079,0.0388062819838524,-0.0271116513758898,-0.0178504176437855,0.017566466704011,0.0162700284272432,-0.0130773261189461,-0.0371413938701153,0.0620059184730053,0.00778318103402853,0.0264019425958395,0.0126924766227603,0.020804276689887,0.0347907207906246,0.0446886084973812,-0.059260241687…
0.0146,-0.0077,-0.0063,0.009,0.0336,-0.0527217015624046,0.0384040698409081,-0.026376636698842,-0.0408470667898655,0.0554737970232964,-0.00628634355962276,-0.0217053685337305,-0.0325774438679218,-0.0801616758108139,-0.00979137606918812,-0.0655550360679626,0.0359616987407207,0.0571064502000809,-0.0455242656171322,-0.00205623335205019,0.010655527934432,0.0654321610927582,0.111552760004997,0.01380674…
0.0129,0.0022,0.0029,-0.0059,-0.023,-0.0508487969636917,0.0230398997664452,-0.00682579120621085,-0.0595247447490692,0.0541262328624725,0.0103402342647314,0.0165137127041817,0.0229246448725462,0.0268770307302475,-0.0231997892260551,-0.0563504509627819,0.00787771306931973,0.0411599799990654,-0.0297006778419018,-0.00443103304132819,-0.0467568151652813,0.00956341717392206,-0.0671816691756248,0.000708…
0.0147,-4e-04,0.0398,0.0347,-0.1297,0.0451939962804317,0.00260887178592384,-0.017535924911499,-0.0816759467124939,0.0129578867927194,0.0118543691933155,-0.0680448710918427,-0.0382478572428226,0.0289911478757858,0.00647510588169098,-0.0196032878011465,0.108728811144829,-0.0368106029927731,0.0692891106009483,0.0302478671073914,0.023335849866271,0.00109484035056084,-0.00972786080092192,0.02262963913…
0.0152,-0.007,-0.0013,0.0114,0.0107,-0.000293690653052181,0.00853897165507078,-0.031442254781723,0.0683623030781746,-0.0653488337993622,0.0299675166606903,-0.122336491942406,0.0953241661190987,-0.0413844883441925,-0.0846701934933662,0.0707953572273254,-0.0679552406072617,0.0596279799938202,0.00681481091305614,0.0270357020199299,0.0262785889208317,-0.0143165057525039,-0.087566077709198,0.056079432…
0.0151,-0.0052,0.0119,-0.0201,0.002,0.0122439628466964,0.0081708375364542,-0.0306526087224483,-0.0498605705797672,-0.0693145915865898,-0.00874654203653336,-0.00253514177165926,0.0300170592963696,-0.0778666436672211,-0.0125467963516712,-0.0248339269310236,0.0215203631669283,0.0221940334886312,-0.0523989275097847,-0.0408088229596615,0.062856949865818,-0.0295464619994164,-0.00804396905004978,0.03361…
-0.0868,-0.0107,-0.0039,0.0016,-3e-04,-0.0114860171452165,-0.0140143083408475,0.014421371743083,-0.0779159888625145,0.0297705866396427,0.0422458499670029,-0.029117351397872,-0.00678034638985991,-0.010642047971487,0.00809286814182997,-0.0566774569451809,-0.00135683943517506,-0.0899526849389076,0.0759578049182892,0.0386128984391689,0.0404027998447418,-0.0413326472043991,-0.037820179015398,-0.058410…
0.0148,-0.0062,-7e-04,0.0154,0.0169,0.0345448665320873,0.0115865049883723,0.00206380384042859,0.0575411468744278,0.0846324786543846,0.032415084540844,0.0540230125188828,0.0661607459187508,-0.0126439267769456,0.00942152831703424,-0.0242458917200565,-0.0116816041991115,-0.020745700225234,0.0134159857407212,0.0195991080254316,0.0130026452243328,0.00410623010247946,-0.053234975785017,-0.0008790263673…
0.0147,-0.007,0.0086,-3e-04,0.0423,-0.00805903691798449,0.0167514476925135,0.0173447635024786,-0.0664244890213013,0.0131477620452642,0.0285636857151985,-0.032111007720232,0.0942933410406113,-0.0289287343621254,0.0487151294946671,0.00251373089849949,-0.022018114104867,-0.0309188086539507,0.0459635518491268,0.0412347353994846,-0.0535657592117786,-0.00437642261385918,0.00133692601229995,0.0151943489…
0.0149,-0.0051,0.0142,0.0106,0.0325,0.0391302332282066,0.0125536695122719,-0.0209981482475996,0.0155580779537559,-0.00486871972680092,-0.080805167555809,-0.0779921188950539,0.0732459425926208,0.0400868654251099,-0.042285118252039,-0.00808774959295988,-0.0552240498363972,0.0134257832542062,0.000115991519123781,-0.0264001023024321,0.00578207382932305,-0.0134265515953302,-0.0066922614350915,-0.00039…
0.0141,-0.0033,0.0179,4e-04,0.0328,-0.0471464246511459,-0.0252057984471321,-0.142083957791328,-0.0782359316945076,-0.0145077221095562,0.0650207996368408,0.13932791352272,0.0564676001667976,0.0182021073997021,0.0131999449804425,-0.0672949180006981,0.0334743522107601,-0.00669036991894245,0.0119906719774008,0.00253592873923481,-0.0639362782239914,-0.0469899550080299,-0.0367677509784698,0.00204372010…
0.0151,-0.0047,0.0267,-0.003,0.0327,0.0273223239928484,0.0121967680752277,-0.0127402897924185,-0.0270836297422647,-0.110629431903362,0.0271825455129147,0.0279100183397532,-0.0531895942986012,0.0451765507459641,0.00192340684588999,0.0137105137109756,0.00587362423539162,0.0104797361418605,0.00428256718441844,0.0120720136910677,0.0280494689941406,0.0369456335902214,-0.0393692702054977,0.012693750672…
0.0103,-0.0013,-0.0805,-0.0125,-0.0109,0.031939584761858,-0.0325461179018021,-0.0103487558662891,-0.012629889883101,-0.00104957493022084,-0.028078131377697,0.0563374236226082,0.0234254840761423,-0.0434944778680801,-0.0497031807899475,0.000650762405712157,0.0696394518017769,0.0119335995987058,-0.0353592187166214,-0.00643249740824103,0.00102227297611535,0.00852274894714355,-0.00842596683651209,0.07…
0.0143,-0.0077,0.0063,-0.0032,0.0217,0.0301985517144203,0.00366497901268303,0.0282511189579964,0.0698050558567047,-0.0117082362994552,0.0107614882290363,-4.79503542010207e-05,0.0409216545522213,-0.00600406154990196,0.110101327300072,-0.0177057888358831,0.000158990296768025,-0.0279862135648727,-0.00411516334861517,-0.0175658650696278,0.0189323388040066,0.0293995887041092,0.0744656845927238,-0.0085…
-0.1005,-0.0101,0.0096,0.0017,-0.0077,0.000112163063022308,0.0378113351762295,-0.0786165148019791,-0.0407601371407509,-0.0307020619511604,-0.0840115025639534,0.0693380162119865,0.00163208763115108,0.0696409195661545,0.0766800343990326,-0.0503801368176937,0.0361862294375896,-0.0468441471457481,-0.0680024772882462,-0.0329627655446529,0.0146089578047395,-0.0119945416226983,-0.0190456416457891,-0.050…
0.0143,-0.0048,0.0219,-4e-04,-0.0031,-0.00136194925289601,0.0815455764532089,0.019008181989193,0.0703340843319893,0.065032385289669,0.0213191006332636,-0.0264030192047358,-0.0869910046458244,0.0258279275149107,0.061685636639595,0.0156291648745537,0.0111814122647047,0.0539778806269169,0.0475077964365482,-0.0303556118160486,-0.000503247720189393,0.056547787040472,-0.05399239808321,0.14554937183857,…
0.0153,-0.0031,0.0266,0.0146,-0.059,-0.0116070341318846,0.0250851158052683,-0.021617092192173,-0.0419146344065666,-0.0374817363917828,0.0295831989496946,0.00568701233714819,-0.0200305227190256,-0.0639376267790794,-0.00985830184072256,0.00890560168772936,-0.019470626488328,0.0821545049548149,-0.183799803256989,0.0264785476028919,0.0121903009712696,0.0103125832974911,-0.0575041882693768,0.004077775…
0.0146,2e-04,0.0235,0.0347,-0.095,0.0361075513064861,-0.0109247658401728,0.0298710949718952,0.0142286829650402,0.0380078479647636,-0.0295004583895206,0.0554510056972504,0.0179090369492769,-0.00166721595451236,-0.0175428614020348,-0.00472979387268424,-0.0042103286832571,0.0047786682844162,-0.00428444519639015,0.0166893675923347,0.00882182270288467,0.0149801131337881,0.0266163051128387,0.0788448601…
0.0145,-0.0106,-5e-04,0.017,0.0242,0.0223574340343475,-0.048560731112957,-0.00966327823698521,0.0708365812897682,0.0801004320383072,0.0157249495387077,0.0419310741126537,-0.0149009004235268,0.0129464706405997,0.0294521134346724,-0.047847643494606,-0.0307201594114304,0.0344965346157551,-0.0309115312993526,0.00687918066978455,0.0164030231535435,-0.018476439639926,0.0500104688107967,0.00570743391290…
0.0069,0.0018,-0.1552,0.0102,-0.0244,0.0278181582689285,0.0395836308598518,-0.0440175570547581,0.0382349379360676,-0.0141050769016147,-0.0127372993156314,-0.0263318009674549,0.0130080953240395,0.0338780954480171,0.0357718467712402,-0.0182721558958292,0.0579032190144062,-0.0291122626513243,0.0543733164668083,0.103377357125282,0.0325514823198318,0.0934818983078003,-0.0312663204967976,-0.03738192468…
0.0126,-0.0076,-0.0469,0.0109,0.0039,-0.0107144750654697,-0.043979074805975,-0.0325199775397778,0.025539193302393,-0.0937362760305405,-0.0136087583377957,0.052732914686203,0.03669748082757,-0.0160393752157688,-0.0431326515972614,0.0186613351106644,-0.0705655515193939,0.0269212871789932,0.082044243812561,0.0343786925077438,-0.0188228785991669,-0.0952763855457306,0.0161600988358259,-0.0651058405637…
0.0144,-0.0038,0.0032,0.0038,0.0204,-0.00468258233740926,0.00449176551774144,0.0724399909377098,-0.00463524926453829,-0.00998109858483076,0.00740484660491347,-0.0102925561368465,0.0268164929002523,0.0574470497667789,-0.0284429173916578,-0.0151204420253634,0.0236864015460014,-0.0344825126230717,0.00706947175785899,0.0273515842854977,0.0826258137822151,0.0220817402005196,-0.0454447939991951,0.04441…
0.0154,-0.0019,0.0503,0.0017,2e-04,0.0249953642487526,0.0566496215760708,0.0117382546886802,-0.0286623258143663,0.0462865941226482,-0.0827300027012825,0.0289365369826555,0.0247579272836447,0.0844017863273621,0.00593403307721019,0.015800517052412,-0.0207359176129103,0.0278910547494888,0.00754200061783195,0.0285300705581903,-0.0656567290425301,-0.0211949329823256,-0.0160058736801147,-0.029603492468…
0.0137,-0.0064,-0.0103,0.014,0.0061,0.0340568237006664,0.0170900765806437,-0.00388745870441198,-0.0148162040859461,0.0653628334403038,-0.0372182242572308,0.00964147038757801,0.039517130702734,-0.0244227107614279,-0.00766073446720839,-0.00432481802999973,-0.044009692966938,0.0262626707553864,0.0947290137410164,0.0434469543397427,0.00472543435171247,0.019791342318058,-0.0262306071817875,0.076907850…
0.0146,-0.0056,0.0033,-1e-04,0.0075,0.0269124526530504,-0.0218643695116043,0.0024620380718261,0.0524222552776337,0.0230464581400156,0.0069695794954896,0.0869938582181931,0.0243181213736534,-0.0199221931397915,-0.0396123602986336,0.0225067976862192,0.0314814560115337,-0.0219434890896082,-0.0457283295691013,0.0151342777535319,0.0522488988935947,0.0353266783058643,0.0423620864748955,0.05919172242283…
-0.0155,0.2284,0.0208,0.0443,0.0063,0.0250851754099131,-0.0449477098882198,0.0169535186141729,0.0403610952198505,0.0172363948076963,0.0607359930872917,-0.0877689272165298,0.00808815192431211,-0.0167860649526119,-0.0254550818353891,0.0504358299076557,-0.029205072671175,0.045642077922821,-0.0818323642015457,0.0099318940192461,-0.0131718758493662,0.0168728362768888,-0.0477082766592503,-0.01846399903…
0.0144,-0.0095,0.0181,0.005,-0.0088,-0.0353434793651104,0.0133555810898542,0.041760616004467,-0.0356431566178799,0.0414417423307896,0.035095889121294,0.0147256292402744,0.0351202636957169,0.015178494155407,-0.0224879812449217,-0.0434767492115498,0.0173080544918776,0.0709157213568687,0.0697408840060234,0.0820465981960297,0.0127770993858576,0.04623768851161,0.0676077976822853,0.00237751589156687,0.…
0.0109,-0.0067,-0.0581,0.0127,0.0053,0.0182183776050806,0.0300736147910357,0.00480580236762762,0.0160600282251835,0.00845405086874962,0.00637183943763375,0.0583517998456955,0.0191076304763556,0.0351544432342052,0.0134185664355755,0.0181244798004627,-0.0117858983576298,-0.008024662733078,0.0453849993646145,-0.0516406632959843,0.0368319228291512,0.0211592465639114,0.0780603289604187,0.0877803713083…
0.015,-0.0049,0.025,-0.003,0.0132,0.00602598255500197,-0.0115382932126522,-0.0414868332445621,0.10895910859108,0.0701820254325867,0.00984364748001099,0.0119780013337731,0.0897225439548492,0.0954703390598297,0.0115822674706578,-0.0194991268217564,0.00919318851083517,-0.0111024416983128,-0.0393177010118961,-0.0161474235355854,-0.0287173017859459,0.0403953939676285,0.0545170716941357,-0.068829685449…
0.011,-0.0057,-0.0585,0.0047,0.0094,0.0499467588961124,-0.00069673330290243,0.0222442038357258,-0.0131980367004871,0.0281317587941885,0.00250389124266803,0.0253776479512453,0.0134133119136095,0.0137612400576472,-0.00943908840417862,-0.0411808416247368,0.0235026311129332,-0.0208496674895287,0.0144226728007197,0.0115939965471625,-0.0042828768491745,0.00762805482372642,0.0191711857914925,0.029908798…
0.0137,-0.0061,0.0049,-0.002,0.0141,-0.0535017773509026,0.00541637418791652,-0.0164960827678442,-0.00540681416168809,-0.0136384749785066,-0.0703495442867279,-0.0479260757565498,0.00175428111106157,-0.0529725216329098,-0.0313431397080421,-0.0835991948843002,-0.0654000416398048,0.0238679628819227,-0.00187375489622355,-0.00834914017468691,-0.0246863067150116,0.100754395127296,0.0516296587884426,0.01…
0.0145,-0.0067,0.0098,0.0031,0.0207,0.0384858325123787,-0.0381036289036274,0.0249841790646315,-0.022950790822506,0.0178341753780842,-0.0728311538696289,-0.0147947212681174,-0.0623258501291275,-0.0398890301585197,0.0163924377411604,-0.019958259537816,-0.0362063273787498,-0.0565505549311638,-0.0340479910373688,0.0124521795660257,-0.00791943073272705,0.0148440757766366,9.92434615909588e-06,0.0003966…
0.0149,-0.01,0.0382,6e-04,0.0063,-0.0189629998058081,0.0365651622414589,-0.101598814129829,0.0761668831110001,-0.026275523006916,0.0465209819376469,0.00632752571254969,0.0114931063726544,0.0151655450463295,0.0398252345621586,-0.0128435054793954,0.0743604227900505,-0.135751038789749,-0.000768679776228964,0.0581530220806599,0.0421429462730885,0.0322784744203091,0.0221163928508759,-0.040099516510963…
0.0145,-0.0067,0.0178,0.0152,0.0205,-0.0321807488799095,0.0380063317716122,-0.0748342499136925,0.0254682302474976,-0.0971520841121674,-0.0220860820263624,0.0638374388217926,-0.0228653810918331,-0.03173703327775,0.00465825293213129,-0.0120086129754782,-0.0518158487975597,-0.0417853146791458,0.0382614992558956,-0.0249634962528944,-0.146015629172325,-0.0494902394711971,0.0640897154808044,0.069245405…
0.0135,-0.0045,-0.0129,0.0039,0.0173,0.0179236847907305,0.0372393727302551,-0.0107618672773242,-0.0152627415955067,-0.0280004423111677,-0.0641508102416992,-0.0112411100417376,-0.0216482374817133,0.086736187338829,0.0294388942420483,0.0890905857086182,0.0388874299824238,0.0352766588330269,-0.0218917801976204,0.0226273275911808,0.034479271620512,0.0496117919683456,0.0314687490463257,-0.079703733325…
0.0145,-0.001,0.0397,0.0261,-0.1341,0.0549645647406578,-0.0134679963812232,0.0144546814262867,-0.064073383808136,0.0299194678664207,-0.0186137277632952,-0.0423410423099995,-0.0420883111655712,-0.0102511774748564,0.0118723204359412,-0.0151393534615636,-0.0730093792080879,-0.00596329150721431,0.0124921081587672,-0.047835398465395,0.0240725893527269,-0.0264250412583351,0.0285561624914408,0.035605836…
0.0146,-6e-04,-0.0046,0.0227,-0.1009,-0.0201127808541059,0.0255531053990126,0.00961282849311829,-0.0511223077774048,-0.013010548427701,-0.0447308048605919,-0.0483841635286808,0.01548832654953,0.00387403951026499,-0.0361785627901554,-0.0156354997307062,0.0936582460999489,0.0764259994029999,0.0269402302801609,-0.0326840318739414,0.049220148473978,0.0378364957869053,0.0536646209657192,-0.05110611394…
-0.0858,-0.0184,0,-4e-04,0.0252,-0.0016311074141413,-0.0350972674787045,-0.0347508750855923,-0.00131848908495158,-0.00214304914698005,-0.00954284146428108,-0.0403604321181774,0.0323971174657345,0.0270910914987326,0.000693962851073593,-0.00291896960698068,0.00504131196066737,0.0226058233529329,-0.0264792609959841,-0.0482188910245895,0.00733779324218631,0.0246302951127291,-0.0543402582406998,-0.025…
0.0154,-0.004,0.0109,-0.0041,0.032,0.00906902272254229,0.0761245340108871,0.0151639888063073,-0.00125850434415042,0.00527700688689947,-0.00120690953917801,0.112133428454399,-0.108649902045727,0.0945261940360069,0.0292573720216751,0.0316850692033768,-0.0694065764546394,0.0887740775942802,-0.0747903883457184,0.116425655782223,0.0178287532180548,-0.00848912354558706,0.0624892860651016,-0.01967223733…
0.0138,-0.0046,-0.0065,-0.0017,0.0104,0.0282769408077002,-0.003920529037714,-0.0304642580449581,-0.00206065713427961,0.00984889641404152,-0.00337285338900983,0.0754957795143127,0.086206279695034,-0.0159228052943945,0.00884404499083757,0.0150772351771593,0.0916418731212616,0.00524289580062032,0.0412229858338833,-0.0261888355016708,0.00059534702450037,0.0266361963003874,0.0360237620770931,0.0114906…
0.0154,-0.003,0.0266,1e-04,0.0277,-0.01886803843081,-0.0402390770614147,0.00550564331933856,0.0473569706082344,-0.0594599731266499,-0.0471889674663544,-0.0216524507850409,-0.0138334399089217,0.00198356015607715,0.0207962561398745,0.0248419083654881,-0.043168056756258,0.0309922229498625,0.0527044981718063,0.0655543878674507,-0.0642247870564461,0.0307181533426046,0.0653181374073029,0.04094925895333…
0.0147,-0.0053,0.012,0.0134,0.0122,0.0538100749254227,-0.00156733603216708,0.0154178123921156,-0.0601736232638359,0.0123093724250793,-0.0101294489577413,0.00225521158427,-0.00658865692093968,-0.0672710984945297,0.0128812678158283,-0.0189346391707659,-0.00954617373645306,-0.0558751076459885,0.0307582933455706,-0.00511610042303801,0.0713160336017609,-0.018696952611208,-0.02359664067626,0.0267372857…
0.016,-0.0054,0.0269,0.0268,-0.0696,-0.0419958680868149,0.00394918629899621,-0.0138265648856759,-0.00190402788575739,0.0126869371160865,-0.101579278707504,0.00362544576637447,-0.0842257887125015,0.00311060482636094,0.0163349602371454,-0.0143563263118267,-0.0582832284271717,-0.0668733716011047,-0.0697002783417702,-0.0723797380924225,-0.104970909655094,0.0796260237693787,-0.00956084672361612,0.0526…
0.0133,-0.0048,-0.022,-0.0022,0.0199,-0.0459317974746227,-0.0194319412112236,0.0158900618553162,0.0130706373602152,0.0252402294427156,-0.0525300577282906,0.0276047606021166,0.00140886602457613,-0.000692838046234101,-0.031966507434845,-0.00859020557254553,0.0118589298799634,0.00339033221825957,0.0270769447088242,0.00922471191734076,-0.0159466173499823,-0.00958514306694269,0.0387770794332027,-0.014…
0.0147,-0.0039,0.0111,0.0045,0.0062,0.0286705251783133,-0.00522692548111081,-0.0174015928059816,0.00282307667657733,0.0726260095834732,-0.006577686406672,0.0127679640427232,-0.0130126662552357,-0.00595439458265901,-0.0496059246361256,-0.0400901846587658,0.0581316836178303,-0.0369881056249142,0.0123349400237203,-0.00895188376307487,-0.00850136019289494,0.0100586535409093,-0.0711929574608803,0.0544…
0.0137,-0.006,0,0.0068,0.0056,-0.0336407534778118,0.0129028642550111,0.0024971617385745,-0.0912258550524712,0.0177067182958126,0.0426231622695923,0.0334159657359123,-0.0490028448402882,-0.0350546538829803,-0.00253800745122135,-0.0338586941361427,-0.0518005937337875,0.0375695824623108,-0.0237637311220169,0.0217660740017891,-0.0476892031729221,0.0497986525297165,0.0719791501760483,-0.01174874510616…
-0.0752,-0.0095,0.0089,0.0259,-0.0096,-0.0134234493598342,-0.00970700476318598,-0.0102331405505538,-0.0459351688623428,-0.0570092238485813,-0.0111058568581939,0.000688235159032047,0.06840630620718,-0.00157392804976553,-0.0277873575687408,0.063979759812355,-0.019685035571456,-0.051324374973774,0.0423193387687206,0.0695840567350388,0.0811456888914108,-0.0788910016417503,0.00397266773506999,-0.03484…
0.0129,-0.0039,-0.019,0.0107,0.0245,0.0114641673862934,-0.0263021271675825,-0.0211259964853525,0.0312836654484272,0.0260449517518282,-0.0217787213623524,0.0117279337719083,-0.0242104642093182,-0.00594539940357208,-0.0440187677741051,-0.0167904794216156,-0.0278033744543791,0.0436214581131935,0.00548593746498227,-0.0648691058158875,-0.0201781131327152,0.0331505462527275,0.0471285432577133,0.0161260…
-0.0035,0.0761,-0.0109,-0.2112,-0.0423,0.00324343401007354,-0.0422010868787766,-0.0114124305546284,-0.102292366325855,0.0128656923770905,-0.0170622169971466,-0.0276865549385548,0.0499349348247051,0.00986866652965546,0.0578723475337029,0.0304654352366924,0.00343069992959499,-0.0166497658938169,-0.00179248582571745,-0.0540609955787659,-0.0448129624128342,0.072149246931076,0.0792945325374603,-0.0065…
0.0135,-0.0095,0.0152,0.013,0.0047,-0.0554866939783096,0.00699408305808902,-0.0248348601162434,0.0294466465711594,-0.0610571354627609,0.00409918837249279,0.00521272467449307,-0.030737578868866,-0.0180778633803129,-0.0267757065594196,0.0755254551768303,0.0397767499089241,0.0655392110347748,0.0611459836363792,-0.0582188963890076,-0.0614852979779243,-0.0675185471773148,0.0311903897672892,-0.01942968…
0.0152,-0.006,0.0114,0.0109,0.027,-0.0178068913519382,-0.0210326556116343,0.0233177244663239,-0.0456240326166153,-0.014030821621418,-0.0332378223538399,-0.0359309501945972,-0.0449948310852051,0.0405638366937637,-0.0157532263547182,0.0143004115670919,0.064596563577652,-0.0281101688742638,0.0256178397685289,-0.00751516595482826,0.0935573428869247,0.00925520155578852,-0.0452348664402962,0.0843567922…
0.0145,-9e-04,0.029,0.0245,-0.1005,0.0399017035961151,-0.000618816469796002,0.0211549997329712,-0.0293540731072426,-0.0363813787698746,-0.0856929495930672,0.0415602661669254,0.0247516483068466,-0.0138456374406815,0.0187818724662066,-0.0167422108352184,0.0686361119151115,0.000700039498042315,0.0627409815788269,-0.0321443006396294,0.00314490054734051,0.0495718456804752,0.0217959024012089,0.01067488…
0.0145,-0.0056,0.0266,-0.0034,0.0404,-0.027461975812912,0.0262169651687145,0.0370397605001926,-0.040873434394598,0.0514240749180317,0.0189743563532829,0.00262854690663517,0.0105359926819801,0.00420921156182885,-0.0334386043250561,-0.0787631645798683,-0.000851263583172113,-0.0108158821240067,-0.0349558144807816,-0.0332815162837505,-0.0363998673856258,0.0244287382811308,0.0670295581221581,-0.060594…
0.0151,-0.0019,0.0296,0.0357,-0.1706,-0.017353618517518,-0.0392161719501019,-0.10215412825346,-0.0313670784235001,0.0247134510427713,0.00886965543031693,-0.00400942051783204,-0.0103726778179407,0.0178211275488138,0.0770866349339485,-0.00255711958743632,0.0188366454094648,-0.0955398082733154,-0.0380542315542698,-0.0421921908855438,0.0299330856651068,0.00669346190989017,0.0540506392717361,0.0155088…
0.0151,-0.0044,-0.0018,0.0042,0.0037,-0.0456643514335155,0.0203530844300985,-0.00713757704943419,0.0146367801353335,0.0389679782092571,0.0103195691481233,0.0410647876560688,0.0239452198147774,-0.00640643434599042,-0.0726405903697014,0.00532890763133764,-0.00339443748816848,0.119458012282848,0.0591410249471664,0.0322321839630604,0.038564920425415,-0.0270720236003399,-0.0181705821305513,-0.07797741…
0.0154,-0.0096,0.0071,0.013,-0.0218,-0.0338982790708542,-0.0476372800767422,0.000358373916242272,0.0433875508606434,0.05131496489048,0.000692589674144983,-0.0270032342523336,-0.0111391227692366,0.0188591741025448,0.0696195289492607,0.0595077723264694,-0.0186619814485312,-0.0158477928489447,-0.0480935052037239,0.141427382826805,-0.0145757328718901,-0.000586966867558658,-0.0502169616520405,0.070570…
0.0147,-0.006,0.0277,-0.0037,0.0388,-0.0405633635818958,-0.0259979274123907,-0.06377162784338,-0.0512598678469658,0.0968400314450264,-0.0312620997428894,0.0386657528579235,0.0788606628775597,0.0970698893070221,0.00792322400957346,-0.0406787879765034,0.0722140595316887,-0.00225337245501578,-0.0208103451877832,-0.0847837254405022,-0.00167287921067327,-0.0361026413738728,-0.0777295157313347,0.068658…
0.0146,-0.0049,-0.0015,0.0057,-0.0035,-0.0293536186218262,0.0184181462973356,-0.0995434150099754,0.0376810245215893,-0.0485648140311241,-0.0632544159889221,0.117158740758896,0.0661853030323982,0.0528376251459122,-0.0057561295107007,0.039073072373867,-0.0304761957377195,-0.0376094542443752,-0.0708913952112198,0.0404002405703068,-0.0346893705427647,0.092967614531517,0.030905781313777,0.015675928443…
0.0149,-0.0061,0.0082,0.0063,0.037,-0.0231881812214851,0.00154128496069461,0.0345726609230042,0.0181171074509621,0.00313578709028661,0.0286664385348558,0.00539685972034931,0.0295134000480175,-0.00700476160272956,0.00188720913138241,0.0105425668880343,-0.0292768217623234,-0.0509764514863491,0.0917174145579338,0.0201155971735716,0.0304321832954884,0.0212629847228527,-0.0240979734808207,-0.145335376…
0.0139,-7e-04,0.0039,0.011,-0.0752,0.0423701219260693,0.0200323592871428,0.0222323182970285,0.0166256763041019,-0.00216983631253242,0.00896824616938829,0.0144177079200745,-0.0395424216985703,-0.0200853422284126,-0.0121686710044742,-0.0352468937635422,0.0162879191339016,0.0168752558529377,0.00857170671224594,-0.0395688973367214,0.0915634706616402,-0.00361526245251298,0.00491668516770005,-0.0148519…
0.0146,-0.0021,0.0206,8e-04,-0.0406,0.0458095297217369,-0.00411066925153136,0.00486137438565493,-0.0304837506264448,-0.0226925797760487,0.0791549608111382,-0.00912223290652037,-0.0701403245329857,0.0128950737416744,-0.0235036760568619,-0.0200211014598608,0.0831417366862297,-0.0293294694274664,-0.0689354762434959,0.149448066949844,-0.102294661104679,0.0358378738164902,0.110991731286049,-0.02632673…
0.0147,-0.0053,0.0256,0.0193,-0.0834,0.0339920446276665,-0.0333096645772457,0.00523487059399486,-0.00747166574001312,-0.00686068693175912,-0.0386081971228123,0.0136697273701429,-0.027298292145133,-0.0366919934749603,-0.0185629855841398,-0.0249926559627056,0.00383742968551815,0.0203742291778326,-0.015226929448545,-0.0609815679490566,0.00593526288866997,-0.0150666106492281,-0.00900501012802124,0.04…
0.0052,0.0167,-0.0151,-0.0586,-0.0057,-0.0317783169448376,0.0142235923558474,0.0501522161066532,-0.0297939069569111,-0.00016245010192506,-0.0179753359407187,0.0289055369794369,0.00503336358815432,0.0055637932382524,-0.0277242716401815,-0.0386300422251225,-0.00182867422699928,0.00652840873226523,0.0123796435073018,-0.00770316179841757,-0.0191958881914616,0.0361021645367146,0.0365198440849781,-0.06…
0.0129,-0.0066,0.0055,0.0097,0.0028,-0.00726193934679031,0.025677340105176,-0.0478157997131348,0.00295474496670067,-0.0177008993923664,-0.0301859173923731,-0.0403612107038498,-0.0139122121036053,-0.00345698813907802,0.0858995169401169,-0.0069093843922019,-0.0528802201151848,-0.0176038648933172,-0.0938760042190552,0.135812923312187,0.0643512085080147,-0.0425745695829391,0.0464095622301102,-0.00691…
0.0146,-0.0031,-0.0079,0.0103,0.0279,0.0427224040031433,-0.0436728596687317,0.00195522094145417,-0.0592980794608593,0.0357922650873661,0.00321511342190206,-0.0402075313031673,-0.0409428291022778,-0.0294272881001234,-0.00654129451140761,-0.0563698038458824,0.0498517230153084,0.0377042591571808,-0.0622754506766796,0.072584941983223,-0.031376026570797,-0.0774239599704742,-0.0573738440871239,-0.07045…
0.011,-0.0042,-0.0952,-0.0104,-0.0038,-0.0291259102523327,0.0071531250141561,0.0373617261648178,0.00992945488542318,-0.030776672065258,0.00884434953331947,0.0439814627170563,0.0227613616734743,-0.005990045145154,0.0153110893443227,0.0164901576936245,-0.0446733050048351,-0.10530598461628,-0.0377007573843002,-0.0449960604310036,-0.0357195325195789,0.000545619695913047,-0.0620638020336628,-0.0137983…
0.0151,-0.0056,0.017,-0.0031,0.0134,0.0238821115344763,0.0215216930955648,-0.0444081015884876,0.0553297810256481,-0.0327002629637718,0.0654417276382446,-0.0993784666061401,0.0259502045810223,-0.000666934123728424,-0.038061186671257,-0.048487514257431,-0.0133556304499507,-0.0920868739485741,0.0350324958562851,-0.00471464404836297,0.019460653886199,0.00209956662729383,0.0828043818473816,0.021070504…
0.0153,-0.0059,0.0317,-0.0024,0.0236,0.00588374165818095,-0.00836696103215218,-0.047452088445425,-0.0277510583400726,-0.0153022231534123,-0.00952633190900087,-0.120138332247734,0.0442035235464573,-0.0249997060745955,-0.0377024188637733,0.0550838001072407,-0.0100725395604968,0.0503151379525661,0.0295793544501066,-0.043309673666954,0.00394890829920769,-0.069852277636528,-0.122538797557354,0.0005392…
0.0077,-0.0046,0.0038,-0.0097,-0.0061,0.0366625487804413,-0.0200981218367815,0.0366834327578545,0.0466948226094246,0.0154619039967656,0.0149990571662784,-0.0146339060738683,0.0424163304269314,0.0410980246961117,0.0429296679794788,-0.021738750860095,0.085750937461853,-0.0387033484876156,-0.127113863825798,0.0194157529622316,-0.00803111586719751,-0.0220631826668978,0.0490965433418751,0.029869142919…
0.0145,-0.0033,0.0044,0.0249,-0.031,0.0200197845697403,0.0274512004107237,-0.0284996256232262,0.022403122857213,-0.03657166659832,-0.0110210860148072,-0.0489556305110455,-0.00794049911201,0.0146299125626683,-0.0301953982561827,0.0252897758036852,-0.00606333836913109,0.00254254462197423,-0.029190169647336,-0.0623007640242577,-0.044727485626936,-0.0361927822232246,0.0551368296146393,0.0259072501212…
0.0152,-0.0057,0.0234,0.0249,0.0072,-0.029253276064992,-0.0018868965562433,-0.0324962362647057,0.0100170485675335,0.0249330904334784,0.0168644785881042,-0.0390787534415722,0.0344582311809063,-0.0196501258760691,0.048798855394125,0.00127010268624872,-0.0730467885732651,-0.0814320743083954,0.0761795341968536,0.0851139947772026,0.039388932287693,-0.0727104470133781,-0.013315754942596,0.0014428177382…
0.0154,-0.003,0.0197,0.0092,-0.0664,0.00626587215811014,-0.0340409092605114,-0.0414165556430817,-0.049730196595192,-0.00587127916514874,0.0588419437408447,-0.0842229127883911,-0.0140137150883675,-0.00574717065319419,-0.0301025845110416,0.0361110083758831,0.0262372866272926,-0.0457190871238708,0.00101453880779445,0.022687179967761,-0.0280186161398888,0.00276717101223767,-0.0115301236510277,0.03717…
-0.0089,0.1051,-0.0681,0.0266,-0.0549,-0.0203816425055265,0.0134117463603616,0.0249436609447002,0.00220054015517235,-0.00926184747368097,0.00853641889989376,0.00562484422698617,0.0841857939958572,0.0565906129777431,-0.0243662986904383,-0.0402268394827843,-0.00737459864467382,-0.0027174074202776,-0.00307343015447259,-0.0441177673637867,-0.0178558453917503,0.000631689094007015,-0.0153412073850632,-…
0.016,-0.0023,0.0154,0.003,-0.0036,-0.0489606484770775,0.0282680373638868,-0.00560946809127927,-0.000564411748200655,0.0825287103652954,0.0349184162914753,0.00140457658562809,-0.0246474333107471,-0.0294875148683786,-0.0134464800357819,-0.0491624772548676,0.0814952030777931,0.0570159517228603,-0.00996480043977499,-0.017768133431673,-0.032402403652668,-0.000287444825517014,0.0085138650611043,-0.003…
0.0147,-9e-04,0.0089,0.0068,-0.1241,0.0443129613995552,-0.00403745844960213,-0.0246052891016006,-0.018522135913372,0.0450500883162022,-0.00265492731705308,0.0194427724927664,0.0460894852876663,-0.0372115671634674,-0.0185379181057215,0.00453789439052343,0.0382176004350185,0.00310417078435421,0.0385313518345356,0.0129752615466714,-0.0361735261976719,-0.0691686421632767,-0.0340212993323803,-0.061228…
0.0138,-0.0026,-0.0079,0.0027,-0.0151,-0.037785392254591,-0.0188777688890696,-0.0151797123253345,0.0234287045896053,-0.0377739705145359,-0.0244423262774944,0.0731297507882118,0.0760778784751892,0.0453748516738415,-0.023148313164711,-0.0175788141787052,0.0428151041269302,-0.00477823941037059,-0.0549651719629765,-0.00157192233018577,-0.0783773139119148,-0.0344070084393024,-0.135158389806747,-0.0261…
-0.0761,-0.0096,0.0146,0.0073,0.0152,-0.00192488275934011,-0.0410947948694229,0.0607310421764851,-0.0535252764821053,0.0253570284694433,-0.00824301410466433,-0.0474549978971481,-0.0056069572456181,0.0544124059379101,0.0744859576225281,-0.00490257702767849,-0.0374684035778046,0.00263234623707831,0.043253518640995,0.067564070224762,0.0421511195600033,0.060288168489933,0.0715551823377609,0.047597113…
0.0139,-0.0015,0.0043,0.0169,-0.0483,0.027957996353507,0.0226831175386906,-0.0267177112400532,0.0334145240485668,-0.013751057907939,0.0197389423847198,-0.0250877905637026,-0.0167892966419458,0.05906717851758,-0.047725111246109,0.0155006991699338,0.0081622339785099,-0.0338488481938839,0.0222073961049318,0.0298481564968824,0.0260575134307146,0.0785433948040009,-0.0491673722863197,0.0031979274936020…
0.0144,-0.0032,0.0123,-0.0198,-0.0131,0.0232900232076645,0.0392027460038662,0.0162939876317978,0.0567957945168018,-0.0504303313791752,0.00429448205977678,0.0458698943257332,0.0265325270593166,-0.0101455841213465,0.0741354301571846,0.0250725243240595,-0.00777642801403999,0.0432105176150799,0.00589594058692455,-0.0313617140054703,0.0507073439657688,-0.0699435994029045,0.0219082683324814,-0.08360859…
0.0147,-0.0066,0.0077,-0.0013,0.0029,-0.00856076646596193,0.0517353937029839,-0.041353702545166,-1.85276840056758e-05,0.0103494040668011,-0.0440367124974728,0.0345619507133961,-0.0429739244282246,0.0854956209659576,-0.0240981243550777,0.0653813481330872,-0.00969422608613968,0.0817787125706673,-0.0850449651479721,0.0557317808270454,-0.0128969056531787,-0.0562909506261349,-0.00665513379499316,-0.06…
0.0134,-0.0041,0.0061,1e-04,0.0102,0.0194966234266758,-0.0354643352329731,0.0388955660164356,0.0502986945211887,-0.0152346147224307,0.0202709604054689,-0.0669455826282501,0.0184376910328865,-0.0226472858339548,-0.0407733283936977,0.0111963730305433,-0.0323391929268837,0.015885116532445,0.0020276119466871,-0.00124023936223239,-0.00108492118306458,0.0538660436868668,-0.0412875860929489,0.0750523656…
0.0161,-0.0084,0.0136,-8e-04,0.0478,0.0171079952269793,0.0189285147935152,-0.00702823372557759,0.0271147899329662,0.00823887065052986,-0.0364552922546864,0.0627276375889778,0.101980961859226,-0.0150849400088191,0.0448497831821442,0.0215678792446852,0.0474615022540092,-0.00109399762004614,0.0258729178458452,-0.0890973955392838,0.00841219909489155,0.00460945349186659,0.027909267693758,-0.0054511767…
0.0156,-0.0051,0.0147,-0.0068,0.0299,0.0317896753549576,0.0255206692963839,-0.0223623625934124,-0.0408512428402901,-0.0749584138393402,0.0546363405883312,0.0607024058699608,-0.0608088262379169,0.0036634337157011,0.00668797455728054,-0.0714786425232887,0.0649230927228928,0.000643015140667558,0.0278476122766733,0.0932094603776932,-0.0195793472230434,0.0450525507330894,-0.0768870115280151,-0.0166610…
0.0145,-0.0077,0.0284,-0.002,0.0247,0.0407167412340641,-0.010574035346508,0.0154675673693419,-0.0642238333821297,-0.0495283119380474,-0.10175234824419,-0.0517315790057182,0.0179440416395664,0.0511852167546749,-0.0178519729524851,0.0175670832395554,0.0261030979454517,-0.0140637336298823,0.0277762077748775,-0.0240760575979948,-0.0134336492046714,0.0620987415313721,0.052645355463028,-0.0145981460809…
0.0165,-0.0076,0.017,0.0012,0.0207,0.0339529328048229,0.00282987533137202,-0.0554918088018894,-0.0614998452365398,-0.0396265834569931,-0.0260653141885996,0.0717564895749092,0.0654490366578102,0.0564263425767422,-0.0408922210335732,-0.0464405119419098,0.0494206920266151,0.0193282756954432,0.0158436205238104,-0.053244836628437,0.0180213637650013,-0.0189543478190899,0.0262740198522806,0.048422005027…
0.0141,-0.0057,0.0012,-0.002,0.0202,-0.0522446930408478,-0.00608478672802448,0.0156192136928439,0.0191866029053926,0.00320710241794586,-0.0456479117274284,-0.0236049201339483,-0.0159827675670385,-0.0228865649551153,-0.023829497396946,-0.00467477459460497,-0.018876364454627,-0.0403182692825794,0.0427306070923805,0.0201314836740494,0.000807575939688832,-0.0231854971498251,0.0948973596096039,0.00752…
-0.0089,0.1241,0.0025,-0.3116,-0.0406,-0.015813359990716,0.00659132702276111,0.0126035017892718,-0.0560353361070156,0.0270990543067455,-0.0493257641792297,-0.00956742186099291,-0.0346303209662437,-0.0125290676951408,-0.0619297623634338,0.0140919853001833,-0.0298326686024666,-0.0565703921020031,-0.0208315141499043,-0.0183410886675119,-0.00635841954499483,0.00258013186976314,-0.0441784597933292,-0.…
0.0149,-0.0012,0.0147,-0.0058,-0.0319,0.0315267592668533,0.0170737616717815,-0.0481729060411453,0.0177842620760202,0.038896631449461,-0.00471325125545263,-0.112075127661228,0.0296929217875004,0.082814559340477,-0.0420625172555447,-0.0385767742991447,-0.0273195020854473,0.0210263710469007,0.0238751508295536,0.0195207539945841,-0.0128984767943621,-0.0376084260642529,-0.0649839639663696,-0.063213549…
0.0156,-0.0072,0.0141,-0.0021,0.025,-0.0449849814176559,-0.00164353789296001,-0.0286898426711559,0.00291217351332307,-0.0191338807344437,-0.0524004846811295,-0.00340515025891364,0.0281314421445131,-0.0382625497877598,-0.0482816323637962,0.0733614265918732,-0.00633081700652838,-0.0600880347192287,0.0534807406365871,0.00805886927992105,0.0250033866614103,-0.0104239294305444,0.0247601773589849,0.020…
0.0133,-0.0055,-0.0101,-5e-04,-0.0044,-0.0127328047528863,-0.0213213134557009,-0.0139257404953241,0.0550235360860825,-0.0309217106550932,0.00228329002857208,-0.00237950519658625,0.0153693752363324,-0.0477225966751575,-0.0501786023378372,0.0283830612897873,-0.0572362430393696,-0.048653420060873,-0.0325251631438732,0.0398204624652863,0.0635605826973915,-0.0828531458973885,-0.0237213373184204,-0.019…
-0.0072,-0.0038,-0.0603,0.0071,-0.0013,0.00433719903230667,-0.064017541706562,0.0408827923238277,0.0252656880766153,-0.0492371246218681,-0.00918298866599798,0.00563224544748664,-0.0501460358500481,-0.0372092612087727,0.000323239451972768,0.0233999788761139,-0.0520509257912636,0.0213085301220417,-0.0721662640571594,-0.0236889850348234,0.0236587971448898,0.0278421770781279,-0.0362191274762154,-0.03…
0.0149,-0.0075,0.0228,-0.0062,0.0394,0.0275148916989565,-0.0413232184946537,-0.0293971914798021,-0.0504486970603466,0.0472519472241402,0.0151833053678274,0.0298804361373186,-0.004295714199543,-0.0247896835207939,-0.0352523289620876,0.0192679185420275,0.0228897035121918,0.0104366261512041,0.022151542827487,0.00836502574384212,-0.0506163872778416,-0.0617832131683826,-0.0412712842226028,0.1176109164…
0.0132,-0.008,-0.0052,-0.0027,0.0079,0.0386346578598022,0.0371475480496883,0.00233136909082532,-0.0698598399758339,0.00707252137362957,-0.0407741814851761,-0.0124116446822882,-0.0320771560072899,0.0334739424288273,-0.0360491424798965,0.0337604805827141,-0.0170571710914373,-0.0118942596018314,0.0427312329411507,0.011626903899014,-0.0202788878232241,-0.0247591808438301,0.0181176327168941,-0.0525147…
0.0145,-0.0057,0.0099,0.0022,0.0208,0.0404580272734165,-0.00273227994330227,-0.0240668505430222,-0.0887935310602188,-0.00488066719844937,-0.0487300381064415,0.0160737968981266,0.0211416333913803,-0.0613164119422436,-0.00859946757555008,0.0400091260671616,-0.0126535473391414,-0.00895243044942617,0.0618729032576084,0.000388038431992754,-0.0203159470111132,-0.0586477816104889,-0.0145547864958644,0.0…
0.0138,-0.0085,-0.0102,-0.0173,0.0034,0.0239847674965858,-0.0134695004671812,0.0125821251422167,0.0366045832633972,-0.0419907160103321,0.0886116847395897,-0.0805804207921028,0.0105885826051235,-0.059115894138813,0.0192809551954269,-0.0191980320960283,0.0022693770006299,-0.0239447932690382,-0.0451286397874355,-0.0187284965068102,-0.0373661033809185,0.068921260535717,-0.0432526245713234,0.049314860…
0.0146,-0.0076,0.0276,0.0015,0.0124,0.0300905201584101,0.0237488895654678,0.0779227465391159,-0.0225582960993052,-0.00866570416837931,0.0460360758006573,-0.0542899928987026,-0.123417854309082,0.0465679951012135,0.0273603778332472,-0.00220022001303732,0.0763373225927353,-0.0456185042858124,-0.132334604859352,-0.016707019880414,-0.00423042755573988,-0.0585887916386127,0.0506902895867825,0.012587849…
0.0156,-0.0033,0.0272,0.009,-0.0066,-0.0233241319656372,0.00539785670116544,0.0336490496993065,-0.0356000252068043,-0.00828553829342127,-0.0359327644109726,0.0373612865805626,0.0275402814149857,-0.0137341925874352,-0.0626479312777519,-0.0224987249821424,-0.0229815039783716,-0.0113809639587998,0.0179482121020555,-0.0346795693039894,0.0577202662825584,-0.00279839243739843,-0.118599086999893,-0.0181…
0.0148,-0.0076,0.0189,-0.0024,0.0163,-0.00365555286407471,0.0207358822226524,0.0289275161921978,-0.0461551584303379,-0.048264853656292,0.0177445560693741,0.0271123331040144,0.0739559158682823,-0.0291060879826546,-0.0652434229850769,0.0379683785140514,-0.126828134059906,-0.0886180698871613,-0.106248930096626,-0.0388212390244007,-0.104182071983814,-0.0425103865563869,-0.0420053750276566,0.054878104…
0.0149,-0.0068,0.0027,-9e-04,0.0319,0.0457360409200191,-0.0119888270273805,0.0229729544371367,-0.0274598896503448,-0.00691317860037088,-0.0209224224090576,-0.0212459843605757,-0.0249854028224945,-0.0675645172595978,-0.00820893328636885,0.0171722732484341,-0.0182362385094166,0.00251189665868878,0.0344879552721977,0.00646967301145196,-0.0482498183846474,-0.0552907027304173,0.0412181951105595,-0.017…
0.0142,-0.0084,-0.0076,0.0255,-0.0269,-0.0228377282619476,-0.0598817691206932,-0.00410622311756015,0.07016921043396,-0.0515712462365627,-0.0500997975468636,-0.0258976574987173,-0.0443346612155437,0.0266463570296764,0.0134022468701005,-0.0248257089406252,-0.0462243966758251,0.0189116895198822,-0.0618792735040188,-0.130071803927422,-0.0697961747646332,-0.01342564355582,-0.0683383047580719,-0.020053…
0.013,-0.0061,0.0114,0.0081,0.0046,-0.0271740481257439,-0.0035925735719502,-0.0084145488217473,-0.0302392952144146,-0.0035666583571583,-0.00590719096362591,-3.84389750252012e-05,0.0149727035313845,-0.0530080869793892,-0.0561784356832504,-0.00361555814743042,-0.00745412753894925,-0.0220267232507467,-0.0487460121512413,0.0498975068330765,-0.000369790912372991,-0.0209396202117205,-0.133891180157661,…
0.011,-0.001,-0.0716,-0.0018,0.0033,0.0391537360846996,0.00794596876949072,0.0121040027588606,-0.0542271211743355,-0.0522110424935818,0.0211165528744459,0.0258016046136618,-0.0579101257026196,-0.0568605288863182,-0.0412646271288395,-0.0440404340624809,0.00369584490545094,-0.00305775715969503,0.0627995952963829,-0.0363061353564262,0.128799080848694,-0.0947292447090149,-0.103105686604977,0.05937056…
0.0121,-0.005,-0.0179,0.0128,-0.0408,0.0359738729894161,-0.0130334077402949,0.0223545953631401,-0.0268103536218405,0.0398851297795773,-0.0705049410462379,0.0269112214446068,-0.00131984613835812,-0.0216348953545094,0.0350599363446236,-0.033989641815424,-0.0746365562081337,0.024504067376256,0.0244246628135443,-0.0240696370601654,-0.00200546369887888,-0.0187176689505577,-0.0939084440469742,0.0240416…
0.0147,-0.0062,0.0259,0.0049,0.0279,0.0197515916079283,0.0477031022310257,0.0227823033928871,0.0743382051587105,-0.0164401959627867,-0.00901748891919851,-0.012805012986064,-0.032704520970583,0.0336312614381313,-0.00460602529346943,0.00106133159715682,0.0708027333021164,-0.0980672538280487,0.0411948077380657,-0.0250678844749928,-0.066438689827919,-0.0343035757541656,-0.121940903365612,0.1377279460…
0.0125,-0.0043,-0.0019,0.0133,-0.037,-0.00524836406111717,0.0334493219852448,0.0639769211411476,-0.0514979995787144,0.0125455418601632,0.0313027985394001,-0.00180434214416891,0.095245897769928,0.0506515800952911,-0.00380801595747471,-0.028863338753581,-0.0137410676106811,-0.0259407367557287,-0.0799962058663368,-0.0228794030845165,-0.0208564512431622,-0.0235588047653437,-0.0483179651200771,-0.0618…
-0.0095,0.0757,-0.0332,-0.2255,-0.0537,-0.0328584648668766,0.00497788516804576,0.0511901378631592,-0.00582436565309763,-0.0185962803661823,0.0481146983802319,0.0253093987703323,-0.0174834076315165,0.0192232877016068,-0.049653697758913,0.0118795288726687,-0.0473454892635345,0.0178696662187576,0.0701370090246201,0.0316405557096004,-0.0636361762881279,0.0149924447759986,0.0218981448560953,-0.0485009…
-0.0832,-0.0084,0.0165,-0.0116,0.0099,0.000195662942132913,0.0329886674880981,0.0818453431129456,-0.0373756214976311,-0.0231689177453518,0.0199543386697769,-0.016910258680582,0.0471237488090992,0.00478595960885286,-0.0390892215073109,0.0142955658957362,-0.0223775692284107,-0.0638760551810265,-0.0429155714809895,-0.0463172197341919,0.0541797652840614,-0.046507578343153,-0.00776345701888204,-0.0280…
0.0151,0.0017,0.0286,0.0139,-0.0979,-0.0130935302004218,0.0680598318576813,-0.035869337618351,-0.0462886840105057,0.0210379026830196,-0.117670491337776,0.0125461146235466,-0.0137151945382357,-0.0335699021816254,0.0365775413811207,0.0795390233397484,0.0372063368558884,0.0458267889916897,-0.0309733189642429,-0.0636524483561516,-0.0400851890444756,-0.0651845186948776,-0.0404209271073341,0.0311150178…
0.0137,-0.0085,-0.0013,0.0063,0.0158,-0.0271242819726467,0.0116035835817456,0.0938598215579987,-0.0102108679711819,-0.0100909331813455,-0.055940754711628,0.00783228222280741,-0.0249785166233778,0.0233356058597565,-0.0533567480742931,0.0307126548141241,0.00302166375331581,-0.0236267577856779,0.0510716661810875,0.0227179490029812,-0.00960884988307953,0.0879250913858414,0.114680103957653,0.022484030…
0.0139,-0.0084,0.0188,-9e-04,0.0307,0.00318883336149156,0.0491258874535561,0.00854174327105284,-0.0231999885290861,-0.00472406996414065,-0.0743574202060699,-0.0772780850529671,-0.0532153584063053,0.0432506650686264,0.00790935754776001,0.0593077503144741,-0.0323073267936707,0.0302992518991232,-0.107536718249321,0.0974121540784836,-0.0124763716012239,0.0648241639137268,0.0562002882361412,-0.1151886…
0.0147,-0.0064,-0.0289,-0.0077,-0.0016,0.0321665517985821,0.0165821071714163,-0.00388417602516711,0.0526177957653999,-0.0288860611617565,0.0260848049074411,0.0339297838509083,-0.0450589843094349,-0.0190341100096703,0.0602868534624577,-0.0879441127181053,0.00310799153521657,-0.0292419884353876,0.010786677710712,-0.0355793349444866,-0.020208265632391,-0.0452255271375179,-0.0790248066186905,-0.10464…
0.015,-0.0039,0.0027,0.0159,0.0214,0.0551825985312462,0.00732010928913951,0.0263632442802191,0.0258090980350971,0.0166404787451029,0.0391817018389702,-0.000826623989269137,0.00722559634596109,-0.00175052927806973,0.0308438986539841,-0.00219924002885818,-0.0342210792005062,-0.0462286956608295,-0.00360514572821558,-0.0543174892663956,0.0444740131497383,-0.0501991398632526,0.0671336948871613,-0.0981…
0.0134,-0.0081,-0.019,0.0055,0.0143,0.0410749129951,0.048991497606039,0.0511374026536942,0.0541166588664055,0.0241454280912876,0.036749392747879,-0.0391807332634926,-0.0158657599240541,0.00903038680553436,-0.02523591555655,-0.0198879446834326,-0.053736861795187,-0.0468717850744724,0.12339274585247,-0.0310434829443693,-0.0164295583963394,0.046527236700058,-0.0292121898382902,0.126299202442169,0.03…
0.0132,0.0032,0.0434,0.0023,-0.0288,-0.0133981937542558,0.0222258809953928,0.0419050194323063,-0.0476839430630207,0.0300417095422745,0.0743912532925606,-0.0505497343838215,0.0383012294769287,-0.00382473459467292,-0.0102707948535681,-0.0228725243359804,0.00623693224042654,-0.0338509827852249,0.0101512484252453,0.0385144427418709,-0.0134750530123711,0.0612443163990974,-0.0284586176276207,0.03203395…
0.0151,-0.0117,0.0189,-0.0041,0.0301,-0.037616491317749,0.00349928648211062,0.0330220758914948,0.0494511388242245,0.0249824896454811,-0.0605779588222504,-0.0022281885612756,0.0640766993165016,-0.0480823703110218,0.00999784283339977,0.00262994272634387,0.0197536684572697,0.00363754713907838,0.00876817479729652,0.0235210191458464,0.00377672584727407,0.133032590150833,0.0553670339286327,-0.032393123…
0.015,-0.0076,0.0207,-0.0069,0.0172,-0.0107470592483878,0.0343134999275208,-0.0182047039270401,0.00182610552292317,-0.0905830338597298,0.105325728654861,0.02070570923388,0.0378440544009209,-0.0683496221899986,-0.0032284006010741,-0.0102312946692109,-0.0962395742535591,-0.107757605612278,-0.0120883779600263,-0.00191020022612065,-0.00862085912376642,0.0135336229577661,-0.046938993036747,-0.00516626…
0.014,-0.008,-0.0047,0.0077,0.0116,0.0312363784760237,0.0358005650341511,0.0567651316523552,0.0130578838288784,0.0315350033342838,-0.0297062285244465,-0.0284125786274672,0.0198225192725658,-0.0284890960901976,0.0959824025630951,0.0723742842674255,-0.0708632171154022,0.0374250188469887,0.120120152831078,0.029264448210597,-0.0301501024514437,0.091144397854805,0.00510134734213352,0.125622913241386,0…
0.0138,-0.0067,0.002,0.0044,-0.002,-0.0170197952538729,0.0269431322813034,0.0906305238604546,-0.0114933243021369,0.00768167478963733,-0.046588160097599,-0.0229270793497562,0.0228086393326521,0.0103441430255771,-0.0252706650644541,0.158043712377548,-0.0123741840943694,-0.104081273078918,-0.0107333408668637,0.0853985920548439,0.0763426721096039,-0.0437978394329548,0.0652145594358444,-0.012366156093…
0.0058,-0.007,0.0101,0.0151,0.0308,-0.00974559038877487,-0.0257143806666136,0.0609838217496872,0.00496458308771253,-0.0254542008042336,-0.0296269152313471,-0.00433119246736169,0.00919652637094259,0.0267281848937273,0.00886556971818209,0.0212033856660128,-0.00121827132534236,-0.0819909870624542,0.0240538753569126,0.0110338134691119,0.00237096101045609,0.0308324713259935,0.0422329753637314,-0.06854…
0.0156,-0.0072,0.0038,1e-04,0.0201,-0.0230503156781197,0.0354017205536366,0.0212388280779123,-0.0108855292201042,0.00673284940421581,0.0238232798874378,0.0516319200396538,0.0316804274916649,-0.0549231693148613,-0.0483832582831383,-0.00440566008910537,-0.0432081073522568,-0.0461874045431614,-0.0410471372306347,-0.0116497231647372,0.0526800863444805,-0.0759948268532753,-0.0218996293842793,-0.017336…
-0.0984,-0.0165,0.0084,-0.0016,0.0046,0.0213360749185085,0.000599015038460493,-0.0606079883873463,-0.0825508311390877,-0.0705846399068832,0.024559261277318,0.0429503172636032,-0.0565042458474636,-0.0101047744974494,-0.00544021418318152,-0.0323885716497898,0.0122756632044911,-0.0169863551855087,0.0155891561880708,-0.081759937107563,0.0804807618260384,-0.000766449724324048,-0.0227988492697477,0.044…
0.0156,-0.0026,0.0066,0.0076,0.0109,-0.0298738069832325,0.00368871446698904,0.0360350608825684,0.0791613012552261,0.0113233039155602,-0.00619661435484886,-0.0443166084587574,0.0458847545087337,-0.00656873686239123,0.0568295903503895,0.133969813585281,0.0519824512302876,-0.0354846529662609,-0.0113573521375656,0.010861081071198,0.0656666234135628,0.0132616348564625,-0.102623909711838,0.015771733596…
0.0134,-0.0044,0.0011,0.0033,0.0116,0.0205712728202343,0.0355773456394672,0.0371379256248474,-0.00256478181108832,-0.0576826296746731,-0.0265543088316917,-0.0472579672932625,0.0531712733209133,-0.0904864892363548,-0.0148250441998243,0.000616407371126115,-0.0376535728573799,-0.0392950996756554,-0.0136808175593615,-0.106112986803055,0.031025106087327,0.0263783391565084,0.0456123650074005,0.06764733…
0.0155,-0.0052,0.0145,-0.0052,0.0233,0.0458609871566296,-0.0283340029418468,0.00664953328669071,-0.0625103861093521,0.00573077285662293,-0.0480578206479549,-0.0371494516730309,-0.0316753461956978,-0.0612187646329403,-0.00187811232171953,0.00693889753893018,0.0502059422433376,-0.0416899286210537,-0.000254323618719354,0.0102901048958302,-0.0247738249599934,-0.0115218022838235,-0.0357608683407307,0.…
0.0143,-0.0021,-0.0018,-0.0032,-0.0453,0.048804983496666,0.00342637044377625,0.018929410725832,0.0355065055191517,-0.0203447677195072,0.00580412894487381,-0.00188303680624813,0.0210490506142378,-0.0664112865924835,0.0162087306380272,0.00861928518861532,0.071004793047905,-0.0173886772245169,0.0196683537214994,-0.0260488782078028,-0.0114375557750463,-0.0143180200830102,0.00326670450158417,-0.099484…
0.0148,-0.0035,0.0108,0.0117,-0.0406,0.0055017345584929,0.0115212462842464,-0.0379348024725914,-0.033297099173069,0.0283661000430584,0.0267912764102221,-0.0134032480418682,-0.0615964196622372,-0.0963529348373413,0.0329242050647736,0.068927101790905,0.0888195112347603,-0.0633547380566597,-0.0530366487801075,0.0530112273991108,0.100332409143448,-0.0231566317379475,0.00311442697420716,0.007188334129…
0.016,-0.0034,0.0187,-0.006,-0.0091,0.0173403322696686,-0.0272271521389484,0.00342709082178771,-0.0178754758089781,-0.0755416974425316,-0.0283085163682699,-0.0565445683896542,-0.012686999514699,-0.0804504975676537,-0.0710868760943413,0.0292431376874447,-0.0534863695502281,0.0083018084987998,0.00439295545220375,-0.0258994735777378,-0.0385464616119862,0.0732257440686226,0.0255931448191404,0.0497168…
0.0146,-0.0085,-0.0197,0.0025,0.0017,0.0149668529629707,-0.0284345243126154,-0.0185048878192902,0.0569824129343033,0.049996342509985,0.034879419952631,0.0142963128164411,-0.0456299744546413,-0.0223471485078335,-0.0545634515583515,0.0112519282847643,0.0232491996139288,-0.0404240936040878,0.0370683930814266,-0.0367925278842449,-0.049553669989109,0.0226178150624037,0.11955501139164,0.008341042324900…
0.0093,-4e-04,0.0125,-3e-04,-0.0244,-0.0275777578353882,-0.0268104020506144,0.0259080901741982,-0.00283534848131239,0.0450241193175316,0.0151593489572406,0.068612352013588,0.000196227920241654,-0.00775062758475542,-0.0036935496609658,0.0330625437200069,-0.0607262291014194,-0.0898860618472099,0.01868168823421,0.0677366703748703,-0.00272709829732776,0.026551328599453,0.0113723212853074,-0.055260766…
0.015,-0.0054,0.0158,-0.0077,0.0455,-0.023257190361619,0.0243188738822937,0.0742111057043076,0.0194261725991964,-0.0580226108431816,0.0566579550504684,-0.0156412869691849,0.00744723854586482,-0.00247265538200736,-0.0177646037191153,6.75982882967219e-05,-0.0226444117724895,-0.0459334850311279,0.0655901581048965,0.0539570599794388,-0.0166310705244541,-0.0657766982913017,-0.0794606655836105,0.009837…
0.0154,-0.0031,0.0207,6e-04,-0.0013,-0.0164601188153028,-0.00347786559723318,0.0328991897404194,-0.00144736282527447,0.0205256715416908,-0.0311981998383999,-0.00963290967047215,-0.0779244899749756,-0.0206622891128063,0.0569360591471195,0.0970314517617226,0.0899247005581856,-0.0352431498467922,-0.00861045345664024,0.030813742429018,-0.0170079115778208,-0.0915894731879234,0.0385152958333492,-0.0439…
0.0138,-0.005,0.0115,0.0036,0.0291,0.0417127311229706,-0.0326596796512604,0.0231174118816853,-0.000423125573433936,0.0332677364349365,-0.00948861241340637,-0.00159233959857374,-0.028844591230154,-0.0421520248055458,-0.0241242665797472,-0.00231847958639264,-0.00457337684929371,-0.0143905291333795,-0.0709397494792938,0.0578802414238453,-0.0131270484998822,-0.0321102105081081,0.0472717732191086,-0.0…
0.0139,-0.0021,0.0035,-0.0042,7e-04,-0.0153538808226585,-0.0206839665770531,0.054816622287035,-0.0205737072974443,0.0556747987866402,0.0739746019244194,-0.0060875415802002,-0.0177009664475918,0.0319753848016262,-0.0334701761603355,0.0475151613354683,-0.00122282654047012,-0.0511166527867317,-0.0468857884407043,0.0385445319116116,0.0809155479073524,-0.0393724367022514,-0.0734180957078934,-0.0495006…
0.0118,-8e-04,-0.0695,-0.0052,-0.0049,-0.0473658293485641,0.0275980476289988,0.0633911862969398,0.0292285401374102,-0.00206258846446872,-0.0414752066135406,0.0118116848170757,-0.0110491663217545,-0.0338751599192619,0.0288429856300354,-0.0587955079972744,0.0284095238894224,0.00988132879137993,0.0347511097788811,0.0250441618263721,0.0185044575482607,-0.0304333325475454,0.0434701517224312,0.01554440…
0.0144,-0.0053,-0.0124,0.0107,0.0114,0.0318379439413548,-0.00161481625400484,0.0432426482439041,0.113801509141922,0.0289978887885809,-0.00938581954687834,0.028514550998807,-0.0469866916537285,-0.0236941371113062,-0.0711902901530266,-0.0543303675949574,-0.0141441812738776,-0.0260267462581396,0.0145924966782331,0.014302802272141,0.0419017001986504,-0.0608207248151302,0.0408626534044743,0.0345754362…
0.0145,0.0017,-0.0055,-0.0039,0.0323,0.0391427353024483,0.0027916522230953,0.00834394339472055,-0.0590479858219624,-0.0504627712070942,-0.0731770843267441,0.0238484386354685,-0.0256531685590744,0.0244804490357637,0.0232981406152248,-0.000827567477244884,0.00468086963519454,-0.0376136191189289,-0.00902355555444956,0.0496025271713734,-0.0812119394540787,0.0209380239248276,0.0931059345602989,-0.0469…
0.0075,0.0028,-0.1649,0.0141,-0.0279,0.0221992805600166,-0.0362253114581108,-0.0137117300182581,-0.0169844981282949,0.021528335288167,-0.0430588461458683,0.0408831238746643,-0.0246152561157942,-0.0387932881712914,-0.061587430536747,0.0110087310895324,0.013487939722836,0.00779942842200398,0.0143055515363812,0.0321766510605812,-0.020245099440217,-0.00952244643121958,0.00841087754815817,0.0644921138…
0.0136,-0.0056,0.0044,0.0035,-4e-04,0.039325013756752,0.0422927066683769,0.0776734799146652,0.00997089967131615,0.0183488987386227,-0.0407622270286083,-0.0515650324523449,-0.056595966219902,-0.0242848508059978,-0.00391629384830594,-0.0257979203015566,0.0100559936836362,-0.0890093222260475,-0.0275196079164743,0.0409934669733047,-0.161266356706619,-0.132766783237457,0.0224043149501085,0.01581537909…
0.0144,-0.0058,0.0082,0.0065,0.0247,-0.0403793044388294,0.0262933447957039,-0.00462185358628631,-0.0233589150011539,-0.0605503804981709,-0.0373211912810802,-0.0547597371041775,-0.0526011027395725,-0.114952854812145,0.00944537669420242,0.0333691947162151,-0.0168733410537243,0.0579283870756626,-0.00549357198178768,-0.0225076470524073,0.00226087984628975,0.150648802518845,0.0808637365698814,0.033099…
-0.0232,0.2898,0.0214,0.0909,0.0326,-0.0228862930089235,-0.0228805765509605,0.0183230731636286,-0.00735610770061612,-0.0109899714589119,-0.0757588222622871,-0.0611829422414303,-0.0989373698830605,0.0203279852867126,0.0297787748277187,-0.011168216355145,-0.0502942129969597,-0.0548403523862362,0.0129369646310806,-0.0152071453630924,-0.0884304195642471,-0.0645605400204659,0.00565383257344365,0.06632…
0.0141,-0.0071,0.0125,0.0041,0.022,-0.0166208148002625,-0.0113798640668392,-0.0157256945967674,-0.050067488104105,-0.0472521223127842,-0.0546123050153255,0.00396788073703647,0.0396457388997078,-0.0732470899820328,-0.0275008417665958,-0.00405337708070874,-0.0354319624602795,-0.0877279862761497,0.00246418314054608,0.0464668646454811,0.0363552868366241,0.0251279417425394,-0.0070802248083055,-0.05560…
0.0153,-0.0082,0.0173,-0.0069,0.0176,0.0296893380582333,-0.0495670884847641,0.0431056246161461,0.0472730919718742,-0.0310597848147154,-0.00625398848205805,-0.0110046258196235,-0.0782835260033607,-0.0216235369443893,0.0236352030187845,-0.0533589646220207,-0.0427396334707737,0.0367091484367847,-0.152079850435257,-0.0164144467562437,-0.00531504256650805,-0.0344234295189381,-0.025741208344698,0.02388…
0.0143,-1e-04,0.0233,0.0274,-0.0712,0.0345807857811451,-0.0208572465926409,0.0041331397369504,0.0227790400385857,0.0202596895396709,0.0407975427806377,0.0425926968455315,-0.0301487110555172,-0.015791667625308,-0.0539232678711414,0.0470491163432598,-0.00169486459344625,-0.00324020674452186,0.0169408544898033,-0.00202798354439437,0.0274455305188894,0.0382204279303551,0.016640504822135,-0.0003596375…
0.0132,-0.0025,0.003,0.0018,0.0099,-0.0412848107516766,0.0520838722586632,-0.00855922047048807,-0.0171617176383734,0.0456681028008461,0.0403255261480808,-0.0238208621740341,-0.0387840829789639,-0.074632465839386,-0.0388126559555531,-0.0230188239365816,0.072991818189621,0.0554351881146431,0.0448413342237473,-0.0146284187212586,-0.0383792705833912,0.0196977537125349,0.0520420484244823,-0.0498636588…
0.0148,-0.0053,0.0282,0.0062,0.0332,0.0296954233199358,0.00893149059265852,0.0102100446820259,-0.00386206386610866,0.0379615016281605,-0.0667834803462029,0.0205069929361343,-0.0256409198045731,-0.0178564954549074,-0.0689633712172508,-0.0103079229593277,0.00285156187601388,-0.0644033253192902,0.0572710074484348,-0.014610149897635,-0.0616457015275955,0.0518102794885635,-0.0677308142185211,0.0814495…
0.0139,-0.0022,0.0103,0.0012,0.0361,0.0306747853755951,0.0222684815526009,-0.0243644472211599,-0.0274211280047894,0.0159248784184456,-0.0951885506510735,-0.0353820398449898,-0.020276615396142,0.0472782254219055,0.0180752016603947,0.00568218296393752,0.033446229994297,-0.0940553396940231,-0.0206640344113111,0.0387435480952263,-0.0609976053237915,-0.00766385300084949,-0.0613425932824612,0.028927870…
0.0157,-0.0057,0.0055,-0.0023,0.0197,0.0345236845314503,-0.015623714774847,0.0504636168479919,0.0364727489650249,-0.0134430974721909,-0.0738497674465179,0.0181877743452787,-0.0364710539579391,-0.098946675658226,0.00494395243003964,-0.00603109924122691,0.0330990254878998,-0.019190076738596,0.00819208845496178,0.0693560317158699,-0.0512494407594204,-0.0419228449463844,-0.056719109416008,-0.05305916…
-0.0949,-0.0159,0.004,0.0162,0.0109,0.0452826544642448,0.0179443992674351,0.0363666377961636,0.0194901209324598,-0.00721435202285647,-0.0384497679769993,0.0254595372825861,0.0465836003422737,-0.0156107852235436,0.0278248842805624,-0.00548746343702078,-0.0464343391358852,0.0287543963640928,0.0280355177819729,-0.0628619194030762,0.000954096612986177,-0.082701176404953,-0.00772085878998041,-0.088450…
0.0148,-0.004,0.0212,0.001,0.0467,-0.0208130907267332,0.035288643091917,0.00907295849174261,-0.0484264865517616,0.0567193999886513,-0.049696296453476,0.0293350033462048,-0.0800646767020226,-0.0413611307740211,-0.0856140851974487,0.0721082016825676,-0.0930928066372871,0.106845766305923,-0.0889993757009506,0.0596610307693481,0.0872563496232033,-0.0212443061172962,-0.0385655649006367,-0.079677753150…
0.0143,-0.0045,-0.0183,-0.0038,6e-04,0.0372622199356556,-0.0202479902654886,-0.0118014812469482,-0.0236281901597977,0.0226709712296724,0.00422517908737063,0.00431474298238754,0.00239590019918978,-0.0445219688117504,-0.0331803672015667,0.0112479459494352,0.0251531656831503,-0.00486211897805333,0.0239891670644283,-0.0274379011243582,0.0264845751225948,-0.015993494540453,0.019062727689743,0.04817374…
0.0123,-0.0014,-0.048,-0.0014,-0.004,0.0361274555325508,0.0469973608851433,0.0305403657257557,0.0556718893349171,-0.0652226433157921,0.0531939454376698,-0.0331578031182289,-0.0858831703662872,0.00464333966374397,0.0424235388636589,-0.0239855945110321,-0.037238173186779,-0.120487526059151,-0.0214064102619886,0.0755825564265251,-0.0243558008223772,-0.0166414063423872,0.0699070915579796,-0.009139021…
0.007,-0.0013,-0.1507,0.0103,0.0032,0.030641783028841,0.0307355485856533,-0.00736268144100904,0.0602156445384026,0.0139157185330987,-0.0559013038873672,-0.117017820477486,0.0329278334975243,0.0561082847416401,-0.00424683652818203,0.00118836702313274,-0.0225356966257095,-0.0219227857887745,-0.0136317424476147,0.00884502660483122,-0.0372283644974232,-0.0619081370532513,0.0268896669149399,-0.0088178…
0.0146,-0.0057,0.0328,0.0095,-0.0445,-0.0208018068224192,0.0333867743611336,0.039638563990593,0.0523331426084042,0.00128324108663946,0.0195413734763861,-0.0808956399559975,0.00883602630347013,-0.044024582952261,0.0645058006048203,0.011477624066174,-0.0153916552662849,-0.0692408010363579,-0.0184808205813169,0.0161678250879049,-0.0508662797510624,-0.0543582551181316,0.0321188196539879,0.04519553482…
-0.0876,-0.012,0.0063,0.0088,-0.0041,0.0297780148684978,-0.00191734521649778,-0.00234648771584034,0.0351250357925892,0.0124864690005779,0.0157511904835701,0.029272835701704,0.00315549573861063,-0.0626900792121887,0.0409866124391556,-0.0288597792387009,0.0223786346614361,-0.0223140064626932,0.0230007153004408,-0.0240353289991617,-0.0100219091400504,-0.0829432755708694,0.000238980093854479,-0.02420…
0.0156,-0.0097,0.0239,-0.0182,0.0075,0.0336256697773933,0.0342504419386387,0.000125270016724244,-0.000331742834532633,0.0529050156474113,-0.0297862831503153,0.0540186315774918,0.0577436499297619,-0.034636352211237,0.019325939938426,-0.049865085631609,-0.0966268107295036,0.00898557063192129,0.00415180437266827,-0.0148376673460007,-0.0191490910947323,-0.125123053789139,-0.0808470249176025,0.1155141…
0.0138,-0.0087,9e-04,0.0019,3e-04,0.013880074955523,0.0149850994348526,-0.0978218242526054,0.0240382105112076,0.042023953050375,0.0204597748816013,-0.129780620336533,0.0184426531195641,0.0398225411772728,-0.0542394369840622,-0.0157318692654371,0.0175902042537928,-0.0325121097266674,0.0619153305888176,0.0107742473483086,0.017893185839057,-0.0446463711559772,-0.00928527116775513,0.0156088806688786,…
-0.092,-0.0148,0.0119,0.0081,0.0207,-0.0328826382756233,0.0777616053819656,0.0228831265121698,0.0377175286412239,-0.00649819476529956,-0.0110261095687747,-0.0880452245473862,0.0089493915438652,-0.10122087597847,-0.0100171510130167,-0.0559526160359383,-0.0171225741505623,-0.0355179533362389,-0.0442474670708179,-0.0372969657182693,-0.0522484928369522,-0.057341143488884,0.108167894184589,0.024556234…
0.0136,-0.007,0.0034,0.0072,0.0169,0.0147149823606014,-0.0123985111713409,-0.012137359008193,-0.00647452427074313,-0.0153123503550887,0.0825018659234047,-0.0691532716155052,-0.0116702020168304,-0.0206588171422482,0.0148554965853691,0.0211010500788689,0.0384653359651566,-0.0331960618495941,-0.0180770996958017,0.0506408996880054,0.045776255428791,0.0357360206544399,-0.0489169396460056,0.04954744875…
0.0151,-0.008,5e-04,-0.0105,0.0132,0.00825754087418318,0.0214793607592583,-0.0128580508753657,0.0199293177574873,0.0366038903594017,-0.0537673197686672,0.0445286259055138,0.00490283779799938,-0.00770918326452374,-0.0343083515763283,-0.00240305112674832,0.00852527096867561,-0.0126489233225584,0.0694873109459877,-0.0365608520805836,-0.0356757491827011,-0.022764790803194,-0.0316063947975636,0.141546…
0.0155,-0.0054,0.0138,-0.0085,0.0208,-0.0106067107990384,0.0269186049699783,-0.0214314814656973,0.0956901460886002,-0.00127049384173006,-0.0581371001899242,0.00299825589172542,-0.0355787388980389,-0.0456060022115707,-0.0198823027312756,0.015829311683774,0.000374976167222485,-0.0531145744025707,-0.121680647134781,-0.0275584887713194,-0.0495111383497715,0.0084136389195919,0.00645366124808788,-0.021…
-0.0038,0.0829,-0.0205,-0.2164,-0.0256,0.0185003187507391,-0.0260081440210342,-0.00401224382221699,0.0232603717595339,-0.0404896475374699,-0.0172763951122761,-0.0614382661879063,0.0323810614645481,0.0102651203051209,-0.0688513368368149,0.00644441694021225,0.0717265084385872,0.0644547194242477,0.00296250754036009,0.0157826822251081,-0.00418985961005092,-0.0374889522790909,-0.109638474881649,-0.048…
0.0138,0.0038,0.0121,0.0301,-0.1015,-0.0127060413360596,-0.0179747883230448,0.0256814900785685,-0.0288018379360437,-0.0433790870010853,-0.0563523657619953,0.0639620870351791,0.0970628410577774,0.0497406274080276,-0.00404552090913057,0.00489360932260752,0.0316555164754391,0.00940879434347153,-0.0411580502986908,0.0502663776278496,0.0504511184990406,0.00184443825855851,0.0471336022019386,0.01025198…
-0.0793,-0.0044,0.0023,-0.0175,-0.0222,-0.0127483131363988,-0.0307624414563179,0.0397197864949703,-0.0462777130305767,0.024249829351902,0.00650513311848044,-0.0610680244863033,-0.0101826889440417,0.0671611130237579,0.0674235001206398,-0.00190926867071539,0.00453509576618671,-0.0182579606771469,-0.0603936985135078,-0.0733283162117004,0.0520621463656425,-0.015321814455092,-0.00251688831485808,0.001…
0.0159,-0.0076,0.008,0.0071,-3e-04,0.0213563349097967,0.0270245857536793,-0.0209332536906004,-0.0581108927726746,0.0421591438353062,-0.0557466596364975,-0.00781613867729902,-0.00258421758189797,-0.00862294808030128,-0.0236688852310181,0.0527019836008549,-0.0799606069922447,0.0552631840109825,0.00844044517725706,-0.0328278504312038,0.0165829285979271,0.0206555817276239,-0.031998235732317,0.0094606…
0.0154,-0.008,0.0191,-0.0067,0.0254,0.0471079424023628,0.00852774176746607,0.025700306519866,0.0035660823341459,-0.0616689994931221,-0.0167230907827616,0.0249036755412817,0.0269974619150162,-0.0780074521899223,0.0222484674304724,-0.0269072037190199,0.0575668327510357,0.0459262020885944,0.0233302861452103,0.0734434351325035,-0.140021219849586,-0.0714767500758171,-0.0229618977755308,-0.062234755605…
0.0146,-0.0012,0.0252,0.0204,-0.1341,0.0201676711440086,0.018364192917943,-0.0428732819855213,-0.0624680034816265,0.00848781690001488,-0.0639413818717003,0.0731316357851028,0.0436246693134308,0.0408802516758442,-0.0123479375615716,-0.00424138037487864,-0.0713370069861412,0.0511967353522778,-0.0517458766698837,0.0241629127413034,-0.0224697403609753,0.0535839423537254,-0.052137590944767,0.021709209…
0.0151,-0.005,0.0109,0.0038,0.0207,-0.00195389008149505,-0.0263493396341801,0.0332423560321331,0.025992339476943,-0.0499445423483849,0.0596259720623493,-0.0174057185649872,0.00397515343502164,0.0152787398546934,0.0583018213510513,0.0102810524404049,0.0239611603319645,-0.0412760339677334,-0.0514988303184509,0.0238719135522842,-0.163500338792801,-0.0999141559004784,0.0165453236550093,-0.04436166584…
0.0123,-0.003,-0.0684,-0.006,0.0098,0.0119087304919958,0.022710869088769,0.00840924959629774,-0.0440863817930222,0.0250590853393078,-0.0743102431297302,0.0385716445744038,0.012228412553668,-0.0154927847906947,0.00956906657665968,0.0729048550128937,0.0243224315345287,0.093546099960804,-0.00835489388555288,-0.00369110191240907,0.0200216099619865,-0.0992038175463676,-0.0625395029783249,-0.0552673004…
0.0146,-0.0057,-0.0052,-0.003,0.0132,-0.0421334318816662,-0.00496532535180449,0.0134003683924675,-0.0449305064976215,0.0346415787935257,0.00176353752613068,0.00901078898459673,-0.0310424193739891,-0.00453466735780239,-0.0320904664695263,-0.0429262779653072,-0.0860496163368225,-0.0245527569204569,-0.0166755244135857,-0.0411627776920795,-0.0361683145165443,0.0115327332168818,-0.0507514178752899,-0.…
0.0135,-0.0057,0.0125,0.0057,0.0309,0.0083071393892169,0.0146353133022785,0.0180703196674585,0.0450934544205666,-0.0732565820217133,0.00234733032993972,0.0659864097833633,-0.0620260946452618,0.0347811691462994,0.0463474206626415,0.00953974016010761,0.0813823267817497,0.00193321681581438,0.00681021204218268,-0.0543890111148357,0.0132324118167162,-0.0337205678224564,-0.0318411514163017,0.1114425584…
0.0138,-0.0016,0.0092,-0.0021,0.0175,0.0249911155551672,0.0294368080794811,-0.00527186505496502,0.026531470939517,0.0114358309656382,0.0210289154201746,0.0502174720168114,-0.0617810450494289,0.0479004457592964,-0.050086934119463,0.0144596779718995,-0.0700090378522873,0.0712080150842667,-0.0111118778586388,0.0676096826791763,-0.0225008241832256,0.0157682802528143,-0.0449601523578167,0.028961550444…
-0.0758,-0.0142,-5e-04,0.0158,-0.0023,-0.0102982921525836,0.0201172977685928,0.0552464500069618,0.0335542857646942,-0.0103842942044139,0.047197200357914,-0.0527094155550003,0.0392302088439465,0.0339081101119518,0.038926012814045,0.0611534640192986,0.032580841332674,-0.0419790670275688,0.00320056965574622,-0.0403516739606857,0.0127278594300151,-0.167157873511314,-0.0520315691828728,-0.106597132980…
0.0155,-0.0089,-0.0078,0.0099,0.003,0.0408557616174221,0.0277363453060389,0.00771566806361079,0.016784992069006,0.045828502625227,-0.0230176132172346,-0.0100156366825104,0.00450376654043794,-0.00133984873536974,0.00994167942553759,0.0146711310371757,0.0409681797027588,-0.071350671350956,0.00410714745521545,-0.0223519951105118,-0.0341996289789677,0.0172283723950386,-0.000316686870064586,-0.0172307…
0.0148,-0.006,0.0154,0.0143,0.0425,-0.0152835324406624,0.0221630055457354,0.0170453228056431,-0.0667746961116791,-0.00901333335787058,0.00021030698553659,0.00585517194122076,0.0640453696250916,-0.0314880274236202,0.0200564824044704,0.00468005193397403,-0.0248562097549438,-0.0654534995555878,-0.0578079484403133,0.0146526247262955,-0.0411663725972176,-0.00983363855630159,-0.0573781095445156,0.02360…
0.0152,-0.0046,0.0238,0.0122,0.0376,-0.00139117776416242,-0.042327519506216,0.00722744967788458,0.00452604470774531,-0.0570990964770317,0.0539058595895767,0.00737135438248515,-0.013407651335001,0.00456790439784527,-0.0145376138389111,-0.0218029618263245,0.0356960259377956,0.0102575374767184,-0.0163639988750219,-0.0149621302261949,0.00563897425308824,0.0297312997281551,-0.0184981022030115,-0.05321…
0.0139,-0.0047,0.0158,0.0037,0.0059,-0.0231361482292414,-0.0634444877505302,-0.0351502597332001,-0.0325572974979877,0.0103351585566998,0.0460191033780575,-0.0247896537184715,-0.0605014376342297,-0.000846988928969949,0.0771446973085403,-0.0804221630096436,-0.0530101805925369,-0.00468332134187222,0.120693013072014,0.0618155859410763,0.0414830632507801,0.0328604616224766,0.00638597831130028,0.090946…
0.0151,-0.0065,0.0148,-0.0035,0.0435,-0.0104174520820379,0.048643771559,-0.0839552208781242,0.0125851854681969,-0.00452760048210621,0.0385378897190094,-0.0484405420720577,-0.0511729158461094,-0.0428494550287724,0.0180110540241003,-0.00231311842799187,0.0336821861565113,-0.061153382062912,0.0505965836346149,-0.121796101331711,0.0137437405064702,0.075700432062149,-0.0283886231482029,-0.101517617702…
0.0148,-0.008,0.0063,-0.0051,0.0158,0.0401743538677692,0.00494457688182592,-0.0253399070352316,0.0212556719779968,-0.0652859807014465,0.0951222479343414,-0.0194321945309639,-0.00595752848312259,0.0441975332796574,-0.0227355193346739,-0.0315913446247578,0.0420221351087093,0.0152380187064409,-0.0565205067396164,-0.0459505319595337,0.0955544263124466,0.0508817508816719,0.0390069037675858,-0.01593648…
-0.0166,0.1021,0.0039,-0.2764,-0.0411,-0.0228835493326187,0.0260839965194464,0.0429658181965351,-0.0411798544228077,-0.0310884043574333,0.0207943730056286,0.0433865524828434,0.0443829372525215,-0.00844267755746841,-0.00351571710780263,0.0384032987058163,-0.0681343302130699,-0.0593625493347645,-0.0411028079688549,-0.0448246635496616,0.00166554865427315,0.013980720192194,-0.0503082536160946,-0.1043…
0.0149,-0.0042,0.0152,0.0051,0.0197,0.010996637865901,-0.0170871466398239,-0.00806296244263649,-0.0184694323688745,-0.12971755862236,0.0522369407117367,0.0184397287666798,-0.0056707845069468,-0.0173297934234142,-0.00396366929635406,0.0127043388783932,-0.0156245045363903,0.0016815277049318,-0.0423699654638767,0.00199535978026688,-0.0861405208706856,-0.0523326843976974,-0.0653374940156937,-0.034628…
0.0143,-0.0138,-0.0043,0.0155,0.019,-0.00585846044123173,-0.000926751177757978,0.0109630767256021,-0.0309501644223928,-0.0902259349822998,-0.00922886282205582,-0.0173172634094954,0.00972549244761467,0.0228527188301086,-0.0042440383695066,-0.0303658433258533,0.0178421400487423,-0.0430285707116127,-0.0312066040933132,-0.0073070633225143,-0.0189876165241003,-0.0397930108010769,-0.0309383161365986,0.…
0.0133,-0.0014,-0.021,0.0086,-0.0096,0.0149003611877561,0.0209477432072163,-0.0275355856865644,-0.0119471224024892,0.00756241148337722,-0.0553891323506832,0.00181148562114686,0.0345900766551495,0.0369414687156677,0.046813290566206,0.0144832637161016,0.0268579423427582,0.0122184054926038,0.0266454517841339,0.000575283367652446,0.0207541305571795,0.0612528473138809,-0.0530804768204689,-0.0761231407…
0.0128,-0.0045,-0.0198,0.0099,0.008,-0.0393170826137066,0.0461350306868553,-0.01086441334337,-0.0154173681512475,-0.091009795665741,0.0900353118777275,-0.00488288979977369,-0.053287323564291,-0.0450641326606274,-0.0612249188125134,0.0189890153706074,0.0820401683449745,0.0890094414353371,0.0276764631271362,-0.0584968328475952,-0.0901522561907768,0.0250698924064636,-0.0219021607190371,0.06865462660…
0.0152,-0.0047,0.0064,0.0011,0.0112,-0.0119652422145009,-0.0584898665547371,0.0434855706989765,0.0266971495002508,0.0127698946744204,-0.0328258126974106,-0.0365318208932877,-0.0585621669888496,0.0429834276437759,-0.0126483412459493,-0.0603293739259243,-0.0250100363045931,-0.0365913026034832,-0.00893920287489891,-0.0612677820026875,0.064120851457119,0.0344188362360001,-0.0762228891253471,-0.042799…
-0.09,-0.0172,-0.0033,0.0114,0.0063,0.00787452142685652,-0.0131171150133014,-0.0010130750015378,0.061951469630003,0.0564789846539497,-0.0558855682611465,-0.0123783759772778,-0.0196186564862728,0.0259212218225002,0.061536330729723,-0.0329869017004967,-0.0544868893921375,0.063911147415638,0.0422432534396648,-0.0396998450160027,-0.0378106571733952,0.015922125428915,-0.0688396990299225,-0.00641067232…
-0.0499,-0.009,0.0069,-0.0063,-0.0105,-0.0245698858052492,0.0445403978228569,0.0847934857010841,-0.00641024578362703,0.0314181558787823,0.0472209900617599,0.00892798043787479,0.0636583790183067,0.00186117144767195,0.0569709241390228,-0.00136617722455412,0.0177862755954266,0.0874450728297234,-0.0645794123411179,0.0056405053474009,-0.0350393429398537,0.0773637145757675,-0.0129571268334985,0.0207544…
0.0141,-0.0061,0.0134,0.0139,0.0102,0.0101286806166172,0.0328787676990032,-0.0382899045944214,0.0979557782411575,0.00247253966517746,-0.0123333418741822,-0.033367145806551,0.0784506797790527,0.00912123080343008,0.022002674639225,-0.0318662486970425,-0.00108095002360642,-0.00949546974152327,-0.00217609363608062,-0.0438629277050495,0.00996333360671997,0.00878809951245785,0.0849642306566238,-0.03883…
0.0143,-0.0041,-0.0209,0.0065,-0.0233,0.035971499979496,0.0236988849937916,0.0217986684292555,0.0463986806571484,0.0123453671112657,-0.0360636748373508,0.0363691002130508,0.0599963441491127,-0.000943095423281193,-0.000883338565472513,-0.0335568822920322,0.0163551140576601,-0.0484688654541969,-0.0835682973265648,-0.0576256811618805,0.0364256612956524,0.0395676828920841,0.0105444137006998,0.0662342…
0.0148,-0.0013,0.0233,0.0265,-0.1343,0.00173777318559587,0.0296447668224573,-0.050427284091711,-0.00643797125667334,-0.0652866661548615,-0.0940236374735832,0.00325548928231001,0.0215032286942005,0.0352166593074799,0.0456004664301872,-0.0406305603682995,0.0774803832173347,-0.0278482921421528,0.0137747507542372,-0.0525315627455711,-0.0471262335777283,-0.0458968169987202,-0.0210415367037058,0.045515…
0.0141,-0.0062,0.0122,0.015,-0.012,0.0363724753260612,0.0409222692251205,0.00881443452090025,-0.00620728265494108,0.030013483017683,-0.0217111986130476,0.0246569979935884,-0.0164814349263906,0.00884147733449936,-0.00215158425271511,0.0608654506504536,-0.0214065834879875,0.0128826731815934,0.0145017066970468,-0.02522880025208,0.0487155988812447,0.0762729495763779,-0.055727943778038,-0.005548965185…
0.0154,-0.0034,0.0104,8e-04,0.023,-0.0209820847958326,-0.00383195141330361,-0.0227544065564871,-0.0213429648429155,-0.0762315839529037,-0.0262905098497868,-0.0554934442043304,0.000703812052961439,-0.0611203089356422,0.0605036318302155,0.00192783365491778,0.0111739616841078,0.023456072434783,0.0538887530565262,-0.0833003968000412,-0.00559295946732163,-0.0804776698350906,0.0576183348894119,-0.11191…
0.012,-0.0021,-0.0672,-0.0043,0.0051,-0.022263640537858,-0.0744326263666153,0.0201110579073429,0.054314736276865,-0.0151589009910822,-0.0433138646185398,-0.0371231436729431,-0.0642817988991737,0.0418823026120663,0.0608388558030128,-0.00943030789494514,-0.00344630191102624,-0.000845113070681691,-0.0341275446116924,-0.0393188446760178,0.0110156163573265,0.0492883287370205,-0.0387158915400505,-0.038…
0.0093,0.0017,0.0234,-0.0121,-0.0155,-0.0206600744277239,0.0309320986270905,-0.0925673022866249,0.017402246594429,-0.0456464476883411,0.0631550028920174,-0.0093540595844388,0.0691689476370811,-0.0640977248549461,0.0485306493937969,-0.00699003785848618,-0.015323325060308,-0.0588227622210979,-0.0289808381348848,0.0102824484929442,-0.0460743680596352,0.0800985544919968,-0.000274041260126978,-0.08027…
0.0156,-0.0054,0.0151,-0.0191,0.0384,0.0111325345933437,-0.0161370914429426,-0.0317918546497822,-0.00735003966838121,-0.00422782963141799,0.0460607521235943,-0.0492855571210384,-0.0517840683460236,-0.0301814097911119,-0.0277059134095907,-0.00573406554758549,0.0392400994896889,0.00211579655297101,0.000825299706775695,-0.0535465516149998,0.149265497922897,0.0593314431607723,-0.0866137892007828,-0.0…
-0.0232,0.2854,0.0183,0.1265,0.0463,0.0123660108074546,0.013194490224123,0.000551488890778273,0.0186445005238056,0.0110203446820378,-0.0358499772846699,-0.0267125777900219,-0.0342109650373459,0.0420528315007687,-0.00806208327412605,0.0371381863951683,0.0368337035179138,0.0220030974596739,0.0741045698523521,-0.0500436685979366,-0.00455308379605412,0.0420404002070427,0.0528669990599155,-0.022278835…
0.0134,-0.0042,-0.0324,-0.0039,0.0139,-0.0512943863868713,0.0452905707061291,0.00840927474200726,0.017833149060607,0.0126595785841346,-0.0178181808441877,-0.0645333975553513,0.0050979433581233,-0.0410862416028976,-0.0670755282044411,-0.0724051371216774,0.0332733243703842,0.0182695519179106,0.00698566157370806,0.00147136650048196,0.005877286195755,-0.012065164744854,-0.0134323835372925,0.002616418…
-0.0922,-0.0102,-0.001,-0.0247,0.01,0.059134803712368,-0.0157819129526615,0.015762310475111,0.00415628543123603,0.0193571429699659,0.020201425999403,-0.0223148427903652,-0.0308174155652523,-0.0765004232525826,0.0712570250034332,-0.0593789108097553,0.0191016551107168,-0.00822402071207762,-0.0364984385669231,0.0286041535437107,0.0243067592382431,-0.0601042732596397,-0.0170840192586184,-0.0650213956…
-0.1097,-0.0199,0.0089,0.0084,-0.0089,-0.0190930142998695,0.00240045483224094,0.0335500501096249,-0.0232146494090557,0.0216997172683477,0.0368655733764172,-0.0107070403173566,0.0301461275666952,0.00492169242352247,0.00120281358249485,-0.00980214215815067,0.0292555969208479,-0.0251768138259649,0.063506506383419,-0.0191463772207499,0.0566109530627728,0.00586765492334962,-0.0645805671811104,-0.06546…
0.0142,-0.0062,0.0098,0.0083,0.0031,0.032829288393259,-0.0162997674196959,0.0171623025089502,0.0264560300856829,0.0172523260116577,-0.0347473695874214,0.0561146587133408,0.035846970975399,-0.032616525888443,-0.0145327793434262,0.00292269769124687,0.0368364751338959,0.0217254087328911,0.0304991863667965,0.00727962469682097,-0.00758021278306842,0.0221129469573498,0.0475802235305309,-0.0477637089788…
0.0155,-0.0029,0.0298,0.0025,0.0018,0.0296030938625336,0.00414927722886205,0.0210101809352636,0.00333673018030822,-0.0381020531058311,-0.060716412961483,-0.0271642226725817,-0.0242632236331701,0.00918787438422441,-0.02027234621346,-0.0176088958978653,-0.0115007283166051,0.0419164896011353,0.0632922574877739,-0.059259045869112,-0.0249901842325926,-0.00841674860566854,0.0637188702821732,-0.06152566…
0.0131,-0.004,-0.0244,-0.011,0.0199,0.0416671186685562,-0.0518451035022736,-0.0129939178004861,-0.0160542763769627,0.0732575431466103,0.0159613899886608,0.0279768314212561,0.00857487041503191,-0.00775652145966887,0.0305117648094893,-0.0202490855008364,0.000121221586596221,0.0510044731199741,-0.071091927587986,-0.00682437373325229,-0.00458791013807058,-0.0175614021718502,0.0312905795872211,-0.1180…
0.0157,-0.01,0.0399,-0.0155,0.0468,-0.0117279281839728,-0.0194444004446268,0.0429171957075596,-0.0173849370330572,-0.101964570581913,0.0329820513725281,0.0246696937829256,-0.00504423584789038,0.0313299000263214,0.0143924551084638,0.0508345402777195,0.0516775138676167,0.0347064584493637,0.0735972747206688,-0.0179944839328527,-0.00949006900191307,0.0411523915827274,-0.0339077562093735,0.03323860839…
0.0137,-0.006,0.0141,-0.018,0.0031,-0.023868253454566,-0.033716943114996,-0.037153035402298,-0.0236756913363934,0.0346965081989765,0.0298185031861067,-0.0820853188633919,0.0116470130160451,0.0368373394012451,0.107929818332195,0.0697044208645821,-0.0278412438929081,0.102501235902309,0.065209686756134,0.0192791242152452,-0.0137175414711237,0.0276501215994358,-0.119068183004856,0.0606711991131306,-0…
-0.0975,-0.0128,0.0058,0.0178,-0.0125,-0.0262332577258348,0.0127944676205516,0.00680539850145578,0.0565837360918522,0.00981238204985857,-0.00186525634489954,-0.00422136997804046,0.0105446772649884,-0.0635975673794746,-0.0978963449597359,-0.0344164334237576,0.0391104333102703,0.11846236884594,-0.064951054751873,-0.0563586764037609,-0.00212731375358999,0.022428747266531,-0.0614855661988258,0.042244…
0.0138,-1e-04,0.0211,0.0165,-0.0999,0.00812928192317486,0.00907241832464933,0.00653906585648656,0.0730402618646622,0.0409891232848167,-0.00556199951097369,0.0354183875024319,0.0168970488011837,0.0392428040504456,0.0128850899636745,0.0357352532446384,-0.0156463254243135,0.0107352854683995,0.0521895885467529,-0.0836255326867104,-0.0629847198724747,0.0349529832601547,0.106152839958668,0.003534372197…
0.0147,-0.0068,-0.0059,-1e-04,0.0026,-0.0115843079984188,0.0202476251870394,0.0600020624697208,-0.0372446961700916,-0.0429613180458546,0.0945688113570213,-0.00118682871107012,0.0365394577383995,-0.00274713477119803,0.00213620904833078,0.0402514263987541,-0.0201159510761499,-0.0706664845347404,0.0485239811241627,-0.13448303937912,-0.0295059140771627,-0.0608322434127331,-0.0447193756699562,-0.14114…
0.0151,-0.0059,0.0014,-0.0054,0.0125,-0.0240311175584793,-0.0520865805447102,0.000166730838827789,-0.0856263488531113,0.0269328970462084,-0.0148705206811428,0.0122142070904374,-0.0353458896279335,0.0570837557315826,0.0207732506096363,-0.0835705101490021,0.0272838659584522,-0.0592725202441216,0.00970932655036449,-0.0259531289339066,0.0526322722434998,-0.0014420214574784,0.0288633331656456,-0.02850…
-0.0032,0.078,-0.0675,0.0115,-0.0366,-0.0298688113689423,-0.00856322050094604,-0.0274190343916416,0.0195205882191658,-0.070209302008152,-0.063041165471077,-0.0111390072852373,0.0326606780290604,0.0334532149136066,-0.0512548089027405,0.100786447525024,0.0160135123878717,-0.0142095107585192,-0.0238856691867113,-0.0246203150600195,0.0077231558971107,-0.0171967782080173,-0.0278320368379354,0.10909396…
0.0139,-0.004,0.008,-0.0069,0.0098,-0.0166509039700031,0.0198220759630203,-0.0509764924645424,0.0647405758500099,-0.0522269643843174,-0.0622945725917816,0.0312286820262671,0.0118660600855947,0.0394199527800083,0.0582651868462563,0.0154810696840286,0.0721669271588326,-0.0200706142932177,-0.0609991028904915,-0.0888619422912598,0.0636907294392586,0.0561755821108818,-0.00628181220963597,0.02414923906…
0.0147,-0.0056,0.038,-0.0058,0.0118,-0.00165563612245023,0.0156402215361595,-0.018171101808548,0.0445067919790745,-0.0494425408542156,0.0136984847486019,0.0169724598526955,-0.0659809559583664,0.071848601102829,0.00609126966446638,0.0455275662243366,0.00920154713094234,0.0125888967886567,-0.0527248345315456,0.0178251266479492,0.00377516425214708,0.105462424457073,-0.00273434934206307,0.01799550466…
0.0155,-0.0049,0.0124,-0.0072,0.0421,0.0158512536436319,-0.0482587926089764,-0.0281981006264687,-0.00237189442850649,0.0693865343928337,0.0483116954565048,0.0536447167396545,-0.0171700455248356,0.0091892946511507,-0.0478326678276062,0.0456620939075947,-0.0368138179183006,-0.0194053668528795,0.02172776684165,-0.106508985161781,-0.049097403883934,-0.0128701673820615,0.0429564006626606,-0.0663216859…
0.0149,-0.004,0.0186,-0.0222,0.0133,-0.0217380728572607,-0.0118623366579413,0.015498056076467,-0.0480952374637127,0.0197603944689035,-0.0773605331778526,-0.0309927370399237,0.00861309189349413,0.0421666465699673,-0.0450306460261345,0.0532491207122803,0.00724431267008185,-0.00399804161861539,-0.0202319528907537,-0.0545372478663921,-0.0267579779028893,0.0661725178360939,-0.0659240782260895,-0.01291…
0.0149,-0.0046,0.0371,-0.0127,9e-04,0.0266643054783344,0.042176865041256,-0.0169362798333168,-0.0227247606962919,-0.0617218464612961,0.0319297946989536,0.047284048050642,-0.0738778933882713,0.0101299667730927,0.0222185477614403,-0.0153269888833165,-0.00476855644956231,0.00101803964935243,0.0646506249904633,-0.0848977640271187,0.0404498130083084,0.0566732622683048,-0.0202976204454899,0.02202953211…
0.0158,-0.0056,0.0334,0.0038,0.0218,0.000436534406617284,-0.0125091765075922,0.039350975304842,0.00642781937494874,-0.0128778433427215,0.117691569030285,-0.0349653884768486,0.0488190390169621,-0.0107828108593822,0.007163658272475,0.0476790890097618,-0.00181653443723917,-0.0557180419564247,-0.0813576132059097,-0.0679640546441078,-0.0494578331708908,-0.000453634624136612,-0.0148068945854902,-0.0715…
-0.0237,0.2672,0.0172,0.1142,0.0311,-0.0216519702225924,0.000672710477374494,-0.0054622464813292,0.00902500189840794,0.013849844224751,0.0113826142624021,0.0060862060636282,0.00970965810120106,-0.00266219698823988,-0.00951030198484659,0.00336000602692366,0.031183959916234,-0.010300257243216,0.0638399422168732,0.000404797523515299,0.0952203944325447,0.0354514792561531,-0.115479432046413,0.11908563…
0.0136,-0.0021,0.019,-0.0192,0.0113,0.0207839086651802,0.040074847638607,-0.0626380145549774,0.00681881001219153,-0.012030528858304,-0.0211693421006203,-0.0169825982302427,-0.00970804132521152,0.00945809669792652,0.0498712733387947,0.00942974910140038,0.000765099423006177,0.012880920432508,0.00433395383879542,-0.0651877149939537,0.0440280698239803,0.0286366082727909,0.015622204169631,-0.191355600…
0.0149,-0.0061,0.0136,-0.0064,0.0093,-0.0465165600180626,-0.0563307665288448,0.00667422963306308,-0.00237418641336262,0.0206286087632179,-0.0124792410060763,-0.00386331416666508,-0.096775010228157,0.0175410062074661,0.0581146441400051,0.0396416410803795,-0.0211472231894732,-0.0358388163149357,0.0742047652602196,-0.117373749613762,-0.0783129930496216,-0.0385903380811214,-0.00200598523952067,-0.090…
0.0148,-0.0021,0.002,0.0053,-0.0234,0.0378039628267288,-0.00785796344280243,0.0112677318975329,0.0316725596785545,0.00252849538810551,0.0252088271081448,0.0308692846447229,-0.0203709397464991,-0.0530309118330479,0.0041559087112546,0.00452129123732448,0.0428010858595371,-0.0168998427689075,0.0175420437008142,-0.00825499184429646,-0.0204586368054152,0.0389078818261623,-0.0522770956158638,-0.0247537…
-0.0628,-0.0129,0.0159,-0.0074,0.0036,-0.0222554448992014,-0.0137163707986474,0.025143900886178,-0.000181568175321445,0.0123654967173934,0.0565068274736404,-0.030055608600378,0.0223430097103119,0.0181483626365662,0.0241365544497967,0.015192192979157,-0.00524449674412608,-0.0258979555219412,0.135051295161247,0.0131279909983277,0.0372275747358799,0.000818616477772593,-0.0459903180599213,-0.05422091…
0.0162,-0.0089,0.0198,-0.0053,0.0348,0.0359067320823669,-0.00370445847511292,-0.0340510047972202,-0.00989662576466799,0.047485388815403,0.0744204968214035,0.0280915442854166,-0.0198858119547367,0.0107365977019072,-0.0337348803877831,0.0413333475589752,-0.00417348835617304,-0.0263167507946491,0.0963227227330208,-0.114237919449806,0.0650755167007446,-0.0168226435780525,-0.010641498491168,-0.0368001…
0.0108,-0.0022,-0.0697,0.0137,-0.0087,-0.0539709217846394,-0.00149551953654736,-0.0150048909708858,-0.0303824413567781,0.0429249554872513,-0.00963283888995647,0.00574160413816571,-0.0220799576491117,-0.0390237085521221,-0.0540739744901657,0.0569205954670906,-0.025925463065505,-0.0298195704817772,-0.0150236934423447,-0.0824136808514595,-0.0118479989469051,0.00604328047484159,-0.010389887727797,-0.…
0.015,-0.0086,0.0144,0.0058,-2e-04,-0.0298330876976252,-0.000295918580377474,0.0362215228378773,0.0500302240252495,-0.0195386726409197,-0.00361775746569037,0.023613790050149,-0.0407241322100163,0.0188907850533724,-0.0195810310542583,0.0634446516633034,0.0526254549622536,-0.0101364953443408,0.115371137857437,-0.0185383670032024,-0.0526821725070477,-0.00892351195216179,-0.0163578744977713,-0.071506…
-0.0712,-0.0136,0.0076,0.0064,0.0035,-0.0260526686906815,-0.0150759508833289,0.0179877262562513,-0.0561684519052505,0.046147134155035,-0.0197779927402735,-0.0644549578428268,0.0167208816856146,0.0450102463364601,0.0457062572240829,0.0272255185991526,-0.0540378578007221,0.0564726628363132,0.00356264365836978,-0.0818821936845779,-0.016964465379715,0.107090979814529,6.06071625952609e-05,0.0459902547…
0.0144,-0.007,-0.0063,0.0143,0.0196,0.0468579344451427,0.026875302195549,-0.00502618681639433,-0.0387544557452202,-0.00148281117435545,-0.000378704920876771,0.0592494532465935,-0.049864936619997,0.0252451654523611,0.00474309362471104,0.00281821377575397,-0.12096992880106,-0.0439196713268757,0.0180304646492004,-0.0190986953675747,0.0365648902952671,0.0634073242545128,0.00529816932976246,-0.1178384…
0.0123,-0.0047,-0.058,0.018,-0.009,0.0198070853948593,-0.0159676447510719,-0.000220817499211989,0.0227260738611221,0.0237093158066273,0.0071210665628314,0.0816370025277138,0.0500569865107536,-0.0280134491622448,-0.0251683443784714,0.0515830926597118,-0.0081193083897233,-0.0202315337955952,-0.0130929015576839,-0.0700676515698433,0.0222206581383944,0.0641814842820168,0.0253699850291014,-0.024862511…
0.0158,-0.0079,-0.0057,-0.0037,0,-0.0173647478222847,0.0419744029641151,-0.0719450041651726,-0.0317996256053448,0.0264429971575737,-0.0741902217268944,-0.0104699796065688,-0.0471164211630821,-0.0812631621956825,0.0387641303241253,0.127401664853096,0.0364088527858257,-0.014054287225008,-0.0319675430655479,0.0822359696030617,0.104931637644768,-0.00873708259314299,-0.0110740261152387,-0.073927462100…
0.0141,-0.0072,0.0015,-0.0012,-0.0027,0.0347458384931087,0.0537025295197964,0.0180511530488729,0.0220260974019766,-0.0644939318299294,-0.020711837336421,0.0149089163169265,-0.0228270124644041,0.113919623196125,0.0180222783237696,-0.0386329665780067,-0.124814085662365,0.00915517844259739,0.0477134473621845,-0.0618927404284477,0.116360731422901,-0.0518626756966114,0.151809021830559,-0.0820134952664…
0.0158,-0.006,0.0176,-1e-04,0.0211,-0.00919339992105961,0.0100411949679255,-0.0385266691446304,0.0167704690247774,-0.108420453965664,0.0461857989430428,0.0867495611310005,-0.0417799055576324,-0.0144571550190449,0.0432842187583447,-0.0285176765173674,-0.0221883971244097,0.029741620644927,0.046940665692091,-0.010219307616353,-0.0274952910840511,0.0894540771842003,-0.012391752563417,0.03161859884858…
0.0072,0.0072,-0.167,0.0091,-0.0494,-0.0288612376898527,-0.0222872458398342,-0.0147565240040421,-0.0700350031256676,-0.0101652331650257,0.0135069610551,0.0629427433013916,0.0639808028936386,0.019620519131422,-0.0128031559288502,0.0581027306616306,-0.0436652638018131,-0.0400456190109253,-0.0458707436919212,-0.00897184107452631,-0.0216770172119141,0.106219455599785,-0.0218381360173225,-0.0354374535…
-0.0889,-0.0138,-8e-04,0.0032,0.0078,-0.0326981991529465,-0.0267421435564756,0.0476334095001221,0.00788167957216501,0.0228963997215033,0.00848622247576714,0.0429111383855343,-0.0210426989942789,-0.00395907321944833,-0.0331927090883255,0.0203988421708345,-0.0886778458952904,-0.0362482480704784,-0.00914320535957813,-0.00131677649915218,0.0322550944983959,0.0578834936022758,-0.053635586053133,-0.073…
0.0143,-0.0099,0.0033,-0.012,0.0183,-0.0344805307686329,-0.00373765267431736,-0.0250821802765131,-0.0467633232474327,0.0430138558149338,-0.0568546243011951,-0.0608179792761803,-0.033222533762455,-0.0528342537581921,-0.0289286263287067,0.054196011275053,0.0327261351048946,0.034404918551445,0.0168713964521885,0.0104213738813996,-0.021520871669054,0.0773991942405701,0.0304803643375635,-0.06808253377…
0.0149,-0.0065,0.04,-0.0197,0.03,0.0373337045311928,-0.0151232508942485,-0.040023434907198,-0.0343316607177258,0.0304118897765875,0.0560631304979324,-0.0418752953410149,0.0322935879230499,0.0696035698056221,-0.0342059768736362,0.0957318469882011,0.02425691857934,0.0262025836855173,-0.0117095308378339,0.00463793659582734,0.0458179675042629,0.0445512942969799,-0.0523325987160206,-0.0506905950605869…
0.0123,-0.0059,-0.001,0.0043,-0.0412,-0.00796016585081816,0.0930208712816238,-0.00535853346809745,0.00876565836369991,0.110131718218327,-0.00894364342093468,0.0103426314890385,-0.0812476426362991,-0.0876135528087616,-0.0537005625665188,0.0295801348984241,0.0166579689830542,0.0485440753400326,-0.0190388020128012,0.026437995955348,0.0084014879539609,0.0499982871115208,-0.0387723185122013,-0.0500768…
0.0146,-0.008,0.0022,-0.0029,0.0094,-0.0477485619485378,-0.0571002475917339,-0.0284845978021622,0.000186378354555927,0.042805589735508,0.00596481934189796,-0.03394990041852,-0.117799371480942,-0.0249242931604385,0.0691596120595932,-0.0587482452392578,0.0111968368291855,-0.0302415601909161,-0.0111991791054606,-0.0590382218360901,-0.00325798708945513,0.0282974429428577,0.0167564153671265,-0.0826585…
-0.0174,0.0453,-0.0026,-0.1447,-0.0351,-0.0274689458310604,0.00679621286690235,0.020786052569747,0.000941503269132227,0.0494455434381962,0.038554560393095,0.0605207681655884,0.029133191332221,-0.0265493839979172,-0.0371617898344994,-0.101492889225483,-0.101552203297615,-0.0192722044885159,-0.0816470682621002,-0.0433760471642017,0.0171559788286686,0.0239618588238955,-0.0718136057257652,-0.09120369…
0.0133,-0.0054,0.0199,-0.0134,0.0323,-0.000373449351172894,-0.063748724758625,-0.0399401783943176,0.0987873822450638,0.0607688799500465,-0.00701821781694889,0.0721248462796211,0.0210235919803381,-0.052935503423214,-0.0824596732854843,-0.0300141144543886,0.000197261397261173,0.0134262861683965,-0.0402230471372604,0.0646110698580742,0.0703426450490952,0.0630713105201721,0.0818304196000099,-0.031949…
-0.0612,0.001,-0.0071,-0.0433,-0.0099,-0.0315625742077827,0.02283975481987,-0.00535946432501078,-0.0649047642946243,0.0661301836371422,0.0496036522090435,-0.0325464345514774,-0.033311877399683,-0.0259388331323862,0.00440412340685725,-0.0583989694714546,0.00460178405046463,0.0199352335184813,-0.0886045098304749,-0.0901756137609482,-0.0308004971593618,0.0509245581924915,0.0133358417078853,-0.013318…
0.0149,7e-04,0.0172,0.0304,-0.1276,0.0293675195425749,-0.00821059662848711,-0.0580722354352474,-0.0694360435009003,-0.0629404187202454,0.0996406748890877,0.00430431729182601,-0.0470768362283707,-0.0151586169376969,-0.00732318218797445,-0.0406685918569565,-0.029807448387146,0.00714886095374823,0.0334389917552471,0.0751939043402672,-0.0762484148144722,0.0997508317232132,-0.00596185540780425,-0.0433…
-0.1065,-0.0186,0.004,0.0105,0.0098,-0.0308100525289774,-0.00307869701646268,0.0498049557209015,-0.0168456677347422,-0.0286710262298584,0.0536800399422646,0.0630912855267525,-0.0209571812301874,0.0272124372422695,-0.0347533188760281,0.00513315293937922,0.0211351681500673,0.0280849970877171,0.0235021468251944,-0.013047844171524,-0.0516111925244331,0.0326105616986752,-0.0205266308039427,-0.06153006…
0.0153,-0.0073,0.0092,1e-04,0.003,0.029104171320796,0.0419813841581345,0.00919135380536318,0.095066986978054,-0.00851498078554869,0.066419318318367,0.0451034791767597,-0.0735202953219414,-0.018183434382081,-0.00890262797474861,-0.000807612086646259,-0.067155733704567,-0.096611499786377,0.134002476930618,-0.027055598795414,-0.0215281676501036,0.119784899055958,-0.101358205080032,-0.005482639186084…
0.0143,-0.0068,0.0095,0.0073,-0.0132,0.0301037132740021,0.0129581289365888,0.0272883698344231,0.0430504083633423,-0.0152577506378293,0.00261272839270532,0.048220869153738,-0.0240530949085951,-0.0361271500587463,0.0148529848083854,0.00460240943357348,0.00635657412931323,0.0225590467453003,0.0244112778455019,-0.0230611190199852,0.000563466630410403,0.0539995841681957,-0.0343209430575371,0.018926555…
0.0157,-0.0068,0.0228,0.0197,-0.0025,-0.0190458372235298,0.0070529324002564,-1.35042300826171e-05,-0.0631742626428604,-0.0194029696285725,-0.00214451737701893,0.00788969453424215,0.0285751968622208,0.0228106062859297,-0.0185008067637682,-0.0690458565950394,0.0315490290522575,-0.0373747162520885,0.0527040883898735,-0.0394807048141956,0.123144328594208,-0.052706703543663,-0.0800224915146828,-0.0897…
0.013,-2e-04,-0.005,0.0045,0.0235,-0.0296790096908808,0.00513202836737037,0.03088946826756,-0.00523022841662169,0.0413725115358829,0.0497335270047188,-0.0398100316524506,-0.075899749994278,-0.00579516496509314,-0.0596146881580353,0.00573694100603461,0.0386375486850739,-0.0191831067204475,0.0234305169433355,-0.0155064379796386,-0.0836166217923164,0.0735665857791901,0.0690030306577682,-0.0577598661…
0.0138,-0.0037,-0.0031,-0.0022,0.0293,-0.00177085993345827,-0.045574888586998,-0.0144013203680515,-0.00991219840943813,0.0306711997836828,0.0193045046180487,-0.0918290838599205,-0.0337248630821705,0.00124503008555621,0.0719038546085358,-0.0395610556006432,-0.0680814534425735,0.0898860245943069,0.0446565560996532,-0.0629722401499748,0.0191003680229187,0.025110675022006,-0.0160647723823786,-0.01783…
0.0144,-0.0058,0.0116,-0.0249,0.0404,0.00690623512491584,-0.0310650989413261,0.0529094785451889,0.0107367448508739,-0.00282188737764955,0.0125559559091926,-0.0493443049490452,0.00125051499344409,0.0388986058533192,0.0248528271913528,-0.0344193615019321,0.0261136554181576,-0.0283528342843056,-0.0778141915798187,0.0216673724353313,0.00854341872036457,0.124739542603493,-0.0478846319019794,-0.0252755…
0.0161,-0.0042,0.0139,0.0021,-0.0166,0.0347282141447067,0.0189856141805649,0.00834278389811516,0.0170506052672863,-0.0120033910498023,0.00618274183943868,0.0281984470784664,-0.0252481140196323,-0.0550250820815563,0.0326618552207947,0.0211697556078434,0.0387713089585304,-0.0447639860212803,0.0744630619883537,-0.0332260578870773,-0.0451119057834148,0.00616707606241107,0.0145911257714033,-0.10057613…
0.0047,0.0373,-0.0137,-0.1217,-0.0209,0.00567721761763096,-0.025979382917285,0.0401739925146103,-0.0720795691013336,0.0113778039813042,0.0314251929521561,-0.0207789577543736,0.0763827711343765,0.0348642952740192,0.0657921805977821,0.0507229827344418,-0.0178381837904453,0.0461048819124699,0.0436934679746628,0.0307984557002783,-0.00395061541348696,0.091652013361454,0.007439817301929,0.0305725280195…
0.0115,-7e-04,-0.0606,-0.002,-0.0067,-0.0145413754507899,-0.00808978453278542,0.0170196332037449,0.00439758459106088,-0.0520770698785782,0.0356163270771503,0.0224479250609875,-0.0200240258127451,-0.017076414078474,0.0341524444520473,0.0050272773951292,0.023999284952879,0.0180072002112865,-0.0393783748149872,0.0507500469684601,0.076395645737648,0.0995296984910965,-0.120009191334248,0.0571568347513…
0.0137,-0.0046,-4e-04,0.0224,-0.0091,-0.000609705806709826,-0.0468301326036453,-0.0160837266594172,-0.0121271861717105,-0.0128512298688293,-0.0349372960627079,-0.0156394820660353,-0.0128237698227167,-0.0280136577785015,-0.0256332047283649,-0.000480079499538988,0.00254480983130634,-0.000506617943756282,-0.0195932537317276,-0.0500500425696373,0.0120669770985842,0.0924257636070251,0.0074231168255209…
0.0127,0.0175,0.0166,-0.0527,-0.0076,-0.0386798344552517,-0.0577031150460243,-0.0154405776411295,0.0121868373826146,-0.00281136087141931,-0.00168838736135513,-0.00324974465183914,-0.0572490319609642,0.0175177827477455,0.0692636296153069,0.0064759599044919,-0.0251326132565737,-0.0700670406222343,0.00622502900660038,0.000832562451250851,0.0365802496671677,0.0563689358532429,-0.0159386079758406,0.02…
0.0148,-0.0043,0.0184,-0.0092,0.0201,0.0234866850078106,0.0522225797176361,-0.0190735701471567,-0.0140804825350642,0.0506664179265499,0.0442329272627831,-0.0495061352849007,-0.141706079244614,0.025898328050971,0.0133998729288578,-0.0283310879021883,0.0142806190997362,-0.0536104775965214,0.0682589486241341,-0.0498326756060123,0.0609581843018532,-0.000599317369051278,-0.0942309722304344,-0.04393850…
0.0108,-4e-04,-0.0734,0.0084,-0.0064,0.0151721807196736,0.0525495857000351,-0.0254455301910639,-0.00470743793994188,0.0317072607576847,-0.0549824796617031,0.032900907099247,-0.0500889793038368,0.0211950149387121,0.0381783209741116,0.022386658936739,-0.0247797779738903,-0.00198463583365083,0.0314120054244995,0.00846935901790857,-0.0647498890757561,0.0739999040961266,0.0261189695447683,-0.058597907…
0.0152,-0.0043,0.0151,0.0207,-0.0407,-0.00270127155818045,-0.0132767045870423,0.0273420382291079,-0.0691547766327858,-0.00554197747260332,-0.00305466842837632,-0.015510288067162,0.0329519212245941,-0.000529833079781383,-0.0112680504098535,-0.0378323383629322,-0.0231031589210033,-0.0332879722118378,0.0133412498980761,-0.0787670388817787,0.0757656991481781,-0.00107394065707922,-0.116520695388317,-0…
0.0144,-0.0078,-0.0068,-0.0033,0.0281,-0.0365168415009975,0.000826640462037176,-0.00667459610849619,0.00723960855975747,0.0294759646058083,0.11087117344141,0.0354552827775478,-0.0542477555572987,0.00327403680421412,-0.0367917232215405,0.111920677125454,-0.035083893686533,-0.0754627138376236,-0.0377371460199356,-0.114869028329849,-0.143715128302574,0.00661220774054527,-0.0847426652908325,-0.020039…
0.0141,-0.0045,-7e-04,-0.0065,0.004,0.0170083716511726,-0.0586206093430519,-0.0070064552128315,-0.0625221431255341,0.0166021343320608,0.0819042697548866,-0.0113072469830513,-0.0394664816558361,0.0214809607714415,-0.0698715448379517,0.102316215634346,-0.0807168111205101,-0.0269662905484438,0.014337569475174,-0.193557888269424,0.00478883599862456,-0.046366423368454,0.0770849883556366,0.014528117142…
0.0146,-0.0053,0.0025,0.003,-0.0024,-0.0260895472019911,-0.0146505935117602,-0.0653725191950798,-0.120390824973583,0.10553003847599,0.237837016582489,-0.0143094304949045,-0.0405326075851917,0.0230642985552549,-0.0538643635809422,0.204723611474037,-0.130521580576897,-0.0263697244226933,-0.0707305818796158,-0.124891303479671,0.00189449032768607,-0.185477659106255,0.289365410804749,0.164766311645508…
0.0154,-0.0062,0.0145,0.0073,0.0157,0.00199169968254864,0.0158891975879669,-0.0333313755691051,0.0260782781988382,-0.103074699640274,-0.00171095447149128,0.0422314144670963,-0.0111343422904611,0.0287823136895895,0.0147573463618755,-0.0415710546076298,0.0915631055831909,0.065468356013298,-0.0084898741915822,-0.0693204328417778,-0.0246691163629293,-0.000357227632775903,0.0758536085486412,0.01072326…
-0.001,0.1149,0.0232,0.0539,0.0064,0.0176462698727846,-0.0414854548871517,0.00393449235707521,-0.0511905699968338,-0.0442577302455902,-0.0512244403362274,-0.0696896687150002,0.0265404339879751,0.0630886927247047,-0.0138433566316962,0.0362140871584415,0.0544370673596859,0.0729624405503273,0.0289708655327559,-0.0456358380615711,-0.00060448725707829,0.0639612376689911,0.00251754326745868,-0.04410943…
-0.0936,-0.0134,-0.0017,-2e-04,-0.0084,-0.0483138486742973,-0.0287079028785229,-0.0245410706847906,0.00161795143503696,0.0325462408363819,0.0278421454131603,0.018931744620204,-0.0897035300731659,-0.0363785848021507,-0.021400747820735,-0.0915961861610413,-0.0534145198762417,-0.00209690583869815,0.00475572049617767,-0.0170022863894701,0.0169550888240337,0.0649164468050003,-0.0373586677014828,-0.032…
0.0146,-0.0078,0.0088,0.0081,-0.0195,0.0165077745914459,-0.0217963941395283,0.0108832735568285,-0.0167312268167734,0.0430973879992962,-0.0433949381113052,0.0523262433707714,-0.0285941418260336,-0.041966937482357,-0.0430375076830387,0.00726914638653398,-0.0491975098848343,-0.051385972648859,0.0422734916210175,0.0322246514260769,0.0331799723207951,0.0519081503152847,-0.0174350067973137,-0.021578149…
0.0152,-0.0073,0.025,0.0082,0.0313,-0.0145830130204558,-0.0217529684305191,0.00185689341742545,-0.0380929633975029,-0.0289455074816942,-0.0681323930621147,0.0249631889164448,-0.010528109036386,-0.00434087496250868,0.0229829344898462,0.0390145555138588,0.0165421180427074,-0.0638705193996429,0.0135472929105163,0.00333937746472657,-0.00929877441376448,0.0138354822993279,-0.00397689780220389,-0.09370…
0.0138,-0.0048,0.0074,-0.0103,0.0293,0.0117413261905313,0.0292123053222895,-0.0486025772988796,0.0325485803186893,-0.0230679102241993,-0.008299820125103,-0.00453846203163266,-0.00846882630139589,-0.0544406697154045,0.0173675324767828,0.0354320108890533,0.0927827581763268,-0.039306528866291,0.047145526856184,-0.0260512251406908,0.0117838652804494,-0.0495942048728466,0.0180742908269167,-0.095607832…
-0.1002,-0.0145,-0.0099,6e-04,0.0027,-0.0412869937717915,0.0334893725812435,0.0479548461735249,-0.0106963980942965,0.0591475963592529,0.0497438013553619,0.0113483322784305,0.0523712374269962,0.0061301370151341,0.0442368760704994,-0.0755535364151001,0.00425259117037058,0.0267801340669394,-0.00165391271002591,-0.0350069180130959,-0.0150985969230533,-0.0848078057169914,0.0502454191446304,-0.11584746…
0.0144,-0.0061,0.0149,-0.0036,0.0332,-0.0230573210865259,-0.0175322405993938,0.0208363756537437,-0.0243038609623909,-0.0475277006626129,-0.0371091403067112,0.0260536391288042,-0.0270301979035139,0.0201995223760605,-0.0359347872436047,-0.0799592956900597,-0.0105178849771619,-0.0538630560040474,0.0334088429808617,-0.0155451921746135,0.0589005462825298,-0.00292503624223173,-0.0640065222978592,-0.019…
-0.0409,0.0069,-0.0183,-0.0495,-0.0183,-0.0203809011727571,0.0478596650063992,0.0285509768873453,-0.0514690987765789,0.0242050010710955,0.041215144097805,-0.0358949452638626,0.0502483323216438,-0.0214872844517231,-0.00502431159839034,-0.0254162307828665,0.0194469504058361,0.0745523646473885,-0.0600735247135162,-0.0203787982463837,-0.0799321532249451,0.0803391188383102,-0.0138864750042558,0.032362…
0.0149,-0.0042,0.0074,0.0066,-0.0075,-0.0442859157919884,0.00726065598428249,-0.0829599052667618,0.055100854486227,-0.00948345381766558,0.0383970327675343,0.0303787812590599,-0.00927220936864614,-0.0423463582992554,-0.0343403741717339,0.0491567105054855,0.00442813290283084,-0.00932667776942253,-0.0505450144410133,0.0963146761059761,0.0189101919531822,-0.0348187759518623,0.0132309077307582,-0.0112…
0.0153,-0.0059,0.0083,0.0179,-0.0248,0.03210224583745,0.00457256194204092,0.0303532648831606,0.01423947699368,-0.118938282132149,0.0449415147304535,0.0166999697685242,0.0548368394374847,-0.0275058578699827,0.0298554990440607,-0.0654992386698723,-0.0834310203790665,0.0884427055716515,-0.0382754728198051,0.0327608101069927,-0.0926381126046181,-0.0190100576728582,-0.141590848565102,0.029096938669681…
0.0156,-0.0097,0.0184,0.0157,0.0249,0.000258639454841614,0.00599740166217089,0.0245665889233351,0.134594812989235,-0.0171595718711615,-0.0781656131148338,-0.0720000937581062,0.00109968730248511,0.0792511478066444,0.0219076815992594,0.0216327961534262,-0.0182587020099163,0.0246465522795916,-0.0714351311326027,-0.138309136033058,-0.0732663348317146,-0.053703885525465,-0.0994711965322495,-0.02110658…
0.0137,-0.0093,0.0247,0.0087,0.0176,0.0282216891646385,0.00421923818066716,-0.028025284409523,0.0218216553330421,0.002868025097996,0.0817019268870354,0.0335552953183651,0.0413764677941799,0.0104444911703467,0.0221960116177797,0.0332678928971291,-0.0177359599620104,-0.044779259711504,0.0424115099012852,0.00615662941709161,-0.0788973122835159,0.0255183726549149,0.0327205583453178,-0.079576417803764…
-0.1004,-0.0144,0.004,0.0029,-0.0084,-0.00106613209936768,-0.000669291592203081,0.0110779628157616,0.00972928293049335,-0.0664117932319641,0.132324486970901,0.0109652830287814,0.0651249587535858,-0.0454445369541645,0.0111417016014457,-0.00534697575494647,0.0140071948990226,-0.0127724185585976,0.00978278741240501,-0.05234544724226,0.106028586626053,0.0213938895612955,-0.00584956724196672,0.0222240…
0.0163,-0.0101,0.0252,0.0053,0.032,0.00898185186088085,-0.0265693627297878,0.0333288982510567,0.0926513746380806,-0.0373245440423489,-0.0794316306710243,-0.0795527324080467,-0.0526303164660931,-0.0284758806228638,-0.0494915321469307,-0.00907939486205578,-0.109627947211266,0.10278844833374,-0.0333453789353371,0.0680703148245811,-0.0118930181488395,-0.0111181465908885,-0.155042573809624,-0.06973340…
-0.0992,-0.0129,0.0102,0.0144,-0.0116,0.00266424054279923,-0.0429178215563297,0.00483148545026779,0.0447816513478756,-0.0409659706056118,-0.0322796069085598,0.0496392585337162,-0.0868480503559113,0.0136009017005563,0.0128548415377736,-0.108933314681053,-0.052372619509697,0.0576373934745789,-0.130810081958771,-0.110159367322922,0.114610761404037,-0.0553732737898827,-0.043560728430748,0.10620296746…
0.0143,-0.0097,0.0057,5e-04,0.0089,-0.0330069325864315,-0.000311081181280315,0.00912646111100912,-0.0577231906354427,0.0259890612214804,-0.0203982219099998,0.00102986476849765,0.0297535229474306,-0.019002091139555,0.0378679037094116,-0.0561965890228748,-0.0678833350539207,-0.032927718013525,-0.0126510318368673,0.0726225301623344,0.0368484444916248,-0.157528564333916,-0.0637800619006157,0.07045833…
0.0145,-0.0021,0.0117,0.0106,0.0332,-0.0235554780811071,0.0380577147006989,0.104731827974319,0.0729267075657845,-0.0802237913012505,-0.0820678696036339,-0.0114289121702313,0.0378899201750755,0.00559300929307938,0.00474234810099006,-0.0853101909160614,0.0142116425558925,0.0615460649132729,0.0655316486954689,0.0350607112050056,-0.043829619884491,-0.0113848866894841,0.00354362139478326,-0.0451398380…
0.0149,-0.0101,0.0016,0.0049,0.0215,-0.0146189853549004,0.00608434528112411,0.0322093404829502,-0.0744478702545166,-0.000702682533301413,-0.0107041271403432,0.0114250779151917,0.0571223758161068,0.00925575103610754,-0.0454337410628796,0.0211385618895292,-0.00206785812042654,0.0120305959135294,-0.0148492204025388,-0.00445337640121579,-0.0299538318067789,0.0518080070614815,-0.00231615966185927,0.01…
0.0152,-0.0049,0.0069,0.0083,0.0241,-0.0394014269113541,-0.0070168967358768,0.0285429749637842,0.0132732195779681,0.0274285208433867,0.000384106970159337,-0.0200702995061874,-0.016210375353694,0.00545081216841936,0.0139358369633555,-0.0197871662676334,-0.0212314501404762,0.0098485890775919,0.0130644179880619,-0.00849916506558657,0.0076892371289432,0.0174482744187117,-0.0275242812931538,-0.1035671…
0.0039,0.0511,0.0192,-0.1479,-0.0055,-0.00710305524989963,-0.0233079567551613,0.027372945100069,0.000500192691106349,-0.042862880975008,-0.0238650869578123,0.0438934750854969,0.0229967515915632,-0.0483098402619362,-0.0528157316148281,-0.035519752651453,-0.00906359404325485,-0.0076226512901485,-0.0347768105566502,0.0132537307217717,0.075381800532341,0.0654048696160316,0.0208103954792023,-0.0588112…
0.0148,-0.0055,-3e-04,-0.0096,0.0244,0.0155591266229749,-0.0453210063278675,0.00268080178648233,-0.034214686602354,-0.0375159084796906,-0.0558516271412373,-0.0801579803228378,0.0103991543874145,0.0211272612214088,-0.0203131232410669,0.0399827398359776,-0.0396961383521557,0.0385415069758892,-0.0953678041696548,-0.0437927730381489,-0.0471675805747509,0.0413390956819057,0.058472502976656,-0.03738740…
0.0148,-0.0044,4e-04,0.0045,-0.0097,0.012270538136363,0.019842267036438,-0.0801156908273697,-0.0549412295222282,0.0292064677923918,0.0210103392601013,-0.00830012653023005,-0.0309054777026176,0.0378267727792263,0.0157870147377253,-9.32141265366226e-05,-0.0262319631874561,-0.00724989315494895,-0.0688906311988831,0.125785529613495,-0.0517393983900547,0.0648404955863953,-0.0396690107882023,-0.1533425…
0.0141,-0.0058,0.0012,-0.0113,0.0221,0.020056813955307,-0.0198445115238428,0.00838662963360548,0.0673170536756516,0.0501782335340977,0.0326209254562855,0.0617652982473373,0.042687252163887,-0.0224687326699495,0.000168457932886668,0.0132773742079735,-0.0110607398673892,0.0191061794757843,0.00875736214220524,-0.0186526514589787,0.0189598333090544,-9.30825408431701e-05,0.0657604858279228,-0.01764927…
0.0137,-0.005,0.0163,0.0018,-0.0684,0.034489568322897,-0.0238496232777834,-0.00594369089230895,0.0413858368992805,0.0649705454707146,0.0759911239147186,-0.000441880925791338,0.0691756755113602,0.00170811614952981,0.0462515987455845,0.0341805778443813,-0.00929876416921616,0.0733138248324394,-0.00567938387393951,-0.0103781428188086,0.0127510773018003,-0.0321310944855213,0.104343347251415,0.00787943…
0.0149,-0.0042,0.0281,0.0083,-0.0062,-0.0115921162068844,0.0217757858335972,0.0631087198853493,-0.0425016395747662,0.0201580319553614,0.0327900275588036,-0.031145554035902,0.0201439317315817,-0.00690208142623305,0.118799358606339,-0.018381854519248,-0.00490310648456216,0.195795029401779,0.0360443405807018,0.0831942111253738,-0.0829996764659882,0.0634393692016602,0.0135361989960074,0.0704963430762…
0.0137,-0.0018,-0.0122,-0.0101,-0.0086,-0.0272866301238537,-0.0111463563516736,0.00501923821866512,-0.0226782653480768,0.0113915512338281,-0.0132685210555792,0.00200070650316775,-0.000466849538497627,-0.0261440929025412,0.103714346885681,-0.0205058194696903,-0.0238181632012129,0.146472930908203,0.0112862391397357,0.0255345683544874,-0.0719885528087616,0.00387822324410081,-0.0268170330673456,-0.02…
0.0155,-0.002,0.0129,-0.0214,0.0093,0.0218133069574833,-0.0189991891384125,0.0133531484752893,-0.0424086041748524,0.0313389971852303,-0.0435207262635231,0.027633948251605,0.0249299835413694,-0.0635429248213768,-0.00928578898310661,0.0511053539812565,-0.0228595286607742,-0.0204064529389143,0.0499845072627068,0.00289517897181213,-0.0110459746792912,0.0851864740252495,0.045193362981081,0.06122186779…
0.0149,-0.0105,0.0089,-0.0018,0.0061,0.0148267233744264,-0.00202821008861065,-0.0703278258442879,0.0534920506179333,0.00848997384309769,0.107107892632484,-0.0407660156488419,-0.053152721375227,0.120901346206665,-0.0816122069954872,-0.0649579763412476,-0.0692566856741905,-0.00859627220779657,-0.0326657146215439,0.110671855509281,-0.0692464783787727,0.0769083946943283,0.0981585010886192,0.001784210…
-0.0965,-0.0156,0.0019,0.0015,0.0011,-0.000965863699093461,-0.0104054166004062,0.0507795549929142,-0.0179902613162994,-0.0140121169388294,0.0148996096104383,-0.0640960782766342,0.0466122440993786,-0.00792493112385273,0.0836227387189865,0.0112980557605624,0.00288607552647591,0.0298567246645689,-0.00758878467604518,0.0315006226301193,-0.0251772310584784,-0.00940670259296894,0.0283647123724222,0.029…
0.0139,-0.0067,0.0187,0.0107,-0.0048,-0.0039528701454401,-0.0186825022101402,0.0298609044402838,-0.0137465531006455,-0.0972838029265404,-0.000835616665426642,-0.00780292507261038,0.0435531921684742,-0.00580151565372944,0.00588232977315784,-0.0192539114505053,-0.0233647860586643,-0.0961846858263016,-0.0301210414618254,0.0366491340100765,-0.0788951516151428,0.0364830046892166,0.0271781515330076,0.0…
0.0146,-0.0044,0.0103,0.0136,-0.0806,0.0503439083695412,0.0250685848295689,0.0174678955227137,-0.0383847467601299,0.0201487801969051,0.00939337722957134,-0.00281526776961982,-0.0341743305325508,0.0634681880474091,0.0119019160047174,0.0130141926929355,-0.0436341986060143,-0.0693310722708702,0.068851463496685,0.0481533519923687,0.0130106676369905,0.0587767362594604,0.0466443635523319,0.058349434286…
0.0151,-0.0029,0.0098,0.0169,0.0112,-0.0302337966859341,0.00996099878102541,0.0436313040554523,0.0245442986488342,0.0167540200054646,-0.0174410082399845,-0.0160874091088772,-0.0358474478125572,0.0195790957659483,-0.0451559126377106,0.0290746744722128,0.0265433192253113,0.017718156799674,-0.0199901349842548,0.000501484610140324,-0.0668301954865456,0.0148950377479196,0.0610085725784302,-0.025786815…
0.0138,-0.0053,0.0135,-0.0133,0.0399,0.0456931702792645,-0.00579459918662906,0.0271691456437111,-0.0481723360717297,-0.00353862508200109,-0.0106852510944009,-0.0663211494684219,0.0278425831347704,-0.0337810330092907,0.0043365596793592,0.00220966665074229,0.00805190391838551,-0.0180241502821445,-0.0257254987955093,-0.0211013220250607,0.00401866249740124,0.0366230644285679,0.0357593297958374,0.0177…
-0.0887,-0.0123,0.0065,-1e-04,0.0047,0.00551474094390869,-0.0283674877136946,0.0393585227429867,-0.0536603480577469,-0.0252315644174814,-0.0105986315757036,-0.0184866860508919,0.043241024017334,0.0388666652143002,0.00789470039308071,0.0061371773481369,0.0701597332954407,0.00696858577430248,0.0491792075335979,0.0256154164671898,0.110559217631817,0.00671539781615138,0.0265800729393959,0.02312486059…
-0.1073,-0.0201,0.0051,0.0083,-0.0047,0.0207084007561207,-0.00319831143133342,-0.032368641346693,0.0666132494807243,0.0805735364556313,0.0604333244264126,-0.0511871129274368,0.0849199444055557,0.0676506534218788,0.0525217428803444,0.0604361034929752,-0.0580319054424763,0.0674102976918221,0.00300674885511398,-0.0270757786929607,0.0330327525734901,0.0459801368415356,-0.00986700039356947,0.032707981…
0.0148,-0.0063,0.0092,0.0153,-0.0223,0.00894703529775143,0.0548619218170643,-0.0590578615665436,-0.0234531424939632,0.00573947466909885,-0.00191444391384721,0.0878103747963905,-0.00867161341011524,0.0334738716483116,0.0271574184298515,0.0995905324816704,-0.104854844510555,-0.0392754785716534,-0.0610402449965477,0.0916778743267059,0.0038403149228543,0.0759250894188881,-0.0107291163876653,-0.054946…
0.0146,-0.0029,0.0083,-0.0054,0.0273,-0.0254722274839878,-0.0489017628133297,-0.00105877977330238,0.0159421972930431,-0.0287530925124884,-0.0138681838288903,-0.00194366101641208,0.0167695786803961,0.0010989923030138,-0.0166196394711733,0.075718104839325,0.0162098985165358,-0.0362637117505074,0.0101377293467522,0.139556869864464,0.00101475359406322,0.0365395769476891,0.0577385276556015,-0.00497970…
0.0148,-0.0045,0.0194,-0.0017,-0.0346,0.0378348380327225,-0.00794785842299461,-0.0124329030513763,-0.0621980689466,-0.00298559130169451,-0.0224562827497721,0.00093171518528834,0.00475314538925886,0.0239401459693909,-0.0246339775621891,0.046908188611269,0.0564261004328728,-0.0366914197802544,0.0243807230144739,-0.0420530587434769,-0.0433962792158127,0.015007508918643,0.0493206940591335,0.001061522…
0.0136,-0.0057,0.0038,0.0116,0.0019,-0.040580477565527,-0.00978226400911808,0.0174133665859699,0.0267176888883114,-0.0587193332612514,0.00697185145691037,0.0316754952073097,0.0419139042496681,0.0290397480130196,0.00515407510101795,0.0826048403978348,0.0300563648343086,-0.0354493632912636,0.0446433424949646,0.0267435275018215,0.103203944861889,-0.0290367212146521,0.116173051297665,-0.0246954653412…
0.008,-0.0016,-0.1416,0.0131,-0.0096,-0.0399532578885555,0.0250640157610178,-0.00802265666425228,-0.00552319455891848,0.0710412189364433,0.00943066459149122,-0.0501803644001484,0.0156418476253748,-0.0519755035638809,-0.032164353877306,0.000844413822051138,0.0213486440479755,-0.0147998556494713,-0.0305273532867432,0.00331149180419743,-0.0332593247294426,0.046803954988718,0.0298934318125248,-0.0303…
0.0148,-0.0019,0.0132,-0.015,0.0175,-0.0140281822532415,-0.0160831343382597,0.0151832224801183,-0.046734981238842,-0.00678832782432437,-0.00396192586049438,-0.0407921448349953,0.0333079434931278,0.0465502291917801,-0.00152980571147054,0.00788550451397896,-0.00211535487323999,-0.00890928693115711,-0.0097986776381731,-0.0284872651100159,0.0590889416635036,-0.0138092255219817,-0.0315378457307816,-0.…
0.0149,-0.006,0.013,0.0166,0.0504,0.021743718534708,0.0129137933254242,-0.032807745039463,-0.099371999502182,-0.00215528719127178,-0.0356613323092461,0.0601097159087658,0.0143076619133353,0.0483734384179115,-0.015686210244894,0.0636054798960686,-0.00660581979900599,-0.0178698021918535,-0.0366552993655205,-0.0247460287064314,-0.0516641661524773,0.0965117663145065,-0.00708766700699925,0.00955465808…
0.0126,-0.0041,0.0225,-0.0016,0.0085,0.00550008844584227,-0.0590818263590336,0.0196853671222925,0.00728151388466358,0.00833229906857014,0.0591709911823273,0.0243305265903473,-0.0174072403460741,-0.0156700126826763,0.00534615572541952,-0.0147532634437084,-0.0355147309601307,0.0589464455842972,-0.13078761100769,-0.0133851366117597,0.0623276121914387,0.0729687735438347,-0.00172803073655814,0.0012285…
0.0075,3e-04,-0.1604,0.0124,0.0202,0.0354562178254128,-0.0142447846010327,-0.027319299057126,-0.0362068936228752,0.0231337789446115,-0.0605782270431519,0.011997452005744,0.0383183658123016,-0.0315911173820496,-0.0268465299159288,0.00602204166352749,-0.00510689709335566,0.0212769117206335,0.0397078096866608,0.0096711777150631,-0.0088728154078126,0.0301881823688745,0.0210867375135422,0.012422976084…
0.0151,-0.0023,0.0287,-0.0043,0.0214,-0.0398145318031311,-0.00130113225895911,0.0103241568431258,0.0428792685270309,0.0414809659123421,0.0170751493424177,0.0487457104027271,-0.026672700420022,0.0219349190592766,-0.0250554587692022,0.000353100243955851,0.060342114418745,0.0532522276043892,-0.042157806456089,0.0116605637595057,-0.0769077315926552,0.0746865347027779,-0.0307899974286556,0.05818525329…
0.014,-0.006,0.0331,0.017,-0.0895,0.0497816279530525,-0.022632559761405,-0.0349593311548233,-0.0283544231206179,0.0492580160498619,0.0113588012754917,-0.0200155694037676,0.043484203517437,-0.0246827080845833,0.00387359573505819,-0.00694509781897068,0.0318399854004383,0.00692138588055968,-0.023478789255023,-0.00581039628013968,0.021271014586091,-0.0194314476102591,0.0181465744972229,-0.06950200349…
0.0142,-0.0045,0.0061,0.0036,-0.0299,0.029042387381196,-0.026437196880579,0.00668520340695977,-0.0122234933078289,0.0315898768603802,0.044368714094162,-0.0659471824765205,0.0297707505524158,0.067366786301136,0.00599451968446374,-0.0186822880059481,0.0751327648758888,-0.0358233861625195,-0.0133616318926215,0.035164900124073,-0.0411415360867977,-0.00830965116620064,0.0600815415382385,-0.02218060381…
0.0151,-0.0049,-0.0044,-0.01,0.0318,-0.0155404778197408,-0.0157180912792683,-0.00124608480837196,-0.0505742579698563,1.59152914420702e-05,0.0932909995317459,-0.00571739999577403,-0.0479286685585976,0.0253514628857374,0.0582507811486721,0.0754137858748436,0.0781366154551506,0.0920403152704239,0.0378914810717106,0.0157466474920511,-0.0368910990655422,-0.110457271337509,0.00132328178733587,-0.139918…
[truncated: 15,066 more rows]
