# Supplementary material for: Transcriptome diversity is a systematic source of variation in RNA-sequencing data
Source: PLoS Comput Biol. 2022 Mar 24;18(3):e1009939. doi: 10.1371/journal.pcbi.1009939 (PMC8982896; doi:10.1371/journal.pcbi.1009939)
Supplement: S1 Text — (TXT) [file pcbi.1009939.s007.txt]

https://drive.google.com/file/d/1fSWt2ToSac5-usb8L0CpVzyw6eaIDgxe/view?usp=sharing
